# Supplementary material for: Sugar accumulation enhancement in sorghum stem is associated with reduced reproductive sink strength and increased phloem unloading activity
Source: Front Plant Sci. 2023 Sep 11;14:1233813. doi: 10.3389/fpls.2023.1233813 (PMC10519796; doi:10.3389/fpls.2023.1233813)
Supplement: Supplementary file 1 [file DataSheet_1.xlsx]

## Sheet: Data S1
Title: Sugar accumulation enhancement in sorghum stem is associated with reduced reproductive sink strength and increased phloem unloading activity
Authors: Xueyi Xue, Gabriel Beuchat, Jiang Wang, Ya-Chi Yu, Stephen Moose, Jin Chen and Li-Qing Chen
Dadaset S1. Gene expression in leaves.
This dataset includes TPM value of each DEG (absolute log2 fold change ≥ 1, adjusted p < 0.01, and TPM > 3) in leaves, effects of three factors (treatment, genotype, and day) on all transcripts, DEG list in each cluster of heatmap shown in Figure 2A, and gene list in each section of venn diagram as shown in Figure 3A.

## Sheet: Leaf TPMs
TPM values of DEGs in leaves
GeneID	Description	Leaf.Control.DD.3d_rep2	Leaf.Control.DD.3d_rep3	Leaf.Control.DD.3d_rep4	Leaf.Control.dd.3d_rep1	Leaf.Control.dd.3d_rep3	Leaf.Control.dd.3d_rep4	Leaf.Control.DD.10d_rep1	Leaf.Control.DD.10d_rep2	Leaf.Control.DD.10d_rep4	Leaf.Control.dd.10d_rep1	Leaf.Control.dd.10d_rep3	Leaf.Control.dd.10d_rep4	Leaf.Head_Removal.DD.3d_rep2	Leaf.Head_Removal.DD.3d_rep3	Leaf.Head_Removal.DD.3d_rep4	Leaf.Head_Removal.dd.3d_rep1	Leaf.Head_Removal.dd.3d_rep2	Leaf.Head_Removal.dd.3d_rep3	Leaf.Head_Removal.DD.10d_rep1	Leaf.Head_Removal.DD.10d_rep2	Leaf.Head_Removal.DD.10d_rep4	Leaf.Head_Removal.dd.10d_rep1	Leaf.Head_Removal.dd.10d_rep2	Leaf.Head_Removal.dd.10d_rep3
Sobic.010G080700	(1 of 1) K03021 - DNA-directed RNA polymerase III subunit RPC2 (RPC2, POLR3B)	19.7743	13.0686	16.1633	16.6612	14.5388	18.8346	21.3206	13.3229	20.6345	16.0138	24.6949	27.5318	16.4459	11.3258	15.0987	14.9293	12.1877	19.8314	14.6832	14.5965	14.5623	16.7925	16.4317	16.5801
Sobic.010G266700	(1 of 3) PTHR31161:SF6 - KINECTIN-RELATED PROTEIN	4.17477	2.72216	1.62794	1.38723	2.63876	1.53601	2.75443	3.00498	3.33077	3.4413	3.05586	2.94967	3.25213	2.34639	1.85819	3.22883	3.11648	3.40487	3.96844	3.58372	3.71783	3.26335	2.1822	3.26969
Sobic.010G251400	(1 of 1) PTHR34278:SF1 - GB|AAC02775.1	6.21378	8.53486	10.2537	9.45394	11.1508	10.8664	17.0434	9.14475	10.1574	9.92621	9.98969	12.7436	13.5683	11.4882	10.5976	11.1212	11.7319	11.5924	10.9039	11.0012	14.0094	12.2348	15.5566	16.1239
Sobic.010G240500	(1 of 1) PTHR24093//PTHR24093:SF272 - FAMILY NOT NAMED // CADMIUM/ZINC-TRANSPORTING ATPASE HMA1, CHLOROPLASTIC-RELATED	28.0935	26.1245	30.5108	29.8035	34.7363	26.5202	31.7792	23.1976	27.0088	19.5612	28.059	28.6301	26.2893	23.1386	27.3164	20.7402	18.1016	29.0951	20.6853	19.3821	25.4779	19.9766	16.378	17.0932
Sobic.010G225226		6.44361	3.81015	6.51028	6.16186	5.98931	5.39244	5.70953	4.85911	7.35044	5.12028	9.06363	5.71207	5.16296	4.18113	5.20755	3.85332	4.8232	6.38265	6.28606	5.1759	6.35706	4.39025	3.63972	3.32662
Sobic.010G115200	(1 of 2) K11129 - H/ACA ribonucleoprotein complex subunit 2 (NHP2, NOLA2)	3.48992	2.93919	3.44031	2.92546	3.95847	7.91006	8.5297	4.62879	7.18131	8.72567	9.94432	11.2833	4.50278	5.10729	4.01171	4.33489	9.12742	9.92681	6.9932	11.5897	7.30395	16.0141	22.7223	31.61
Sobic.010G250100	weakly similar to Putative uncharacterized protein	2.55381	2.64901	3.49307	2.53969	2.06101	2.02714	3.30088	2.34632	4.54155	2.42009	4.73095	2.71346	3.76163	5.42513	3.61095	2.9817	2.66972	3.73382	3.51987	5.0218	2.94065	6.62178	5.08133	5.04544
Sobic.010G112000	(1 of 1) K17906 - autophagy-related protein 2 (ATG2)	22.4515	18.0046	19.5221	30.5813	20.3541	18.5067	20.2213	18.0573	25.8027	18.3503	26.5889	22.0759	13.9622	12.621	17.9509	19.5346	14.3001	18.3999	13.4576	15.5463	16.0213	20.8961	12.8252	13.4156
Sobic.010G262200	(1 of 23) PF00643 - B-box zinc finger (zf-B_box)	4.05018	3.07332	2.05095	2.67306	2.15424	1.09068	1.01167	2.32321	1.28875	1.2883	1.78032	0.950187	2.58848	2.64832	2.20081	1.97579	1.0657	1.63732	1.30756	1.41401	1.54461	1.5529	0.819021	1.13271
Sobic.010G184600	(1 of 2) K00510 - heme oxygenase (HMOX, hmuO, ho)	247.882	229.864	234.781	266.156	284.189	267.24	259.856	238.986	215.2	251.857	232.712	239.83	263.707	212.589	213.628	219.796	220.244	244.394	208.51	173.169	213.785	219.041	182.565	188.665
Sobic.010G130800	(1 of 1) K00666 - fatty-acyl-CoA synthase [EC:6.2.1.-] (K00666)	4.8047	2.86155	5.63649	3.93731	4.59713	2.95722	7.67492	4.70695	21.6131	17.5619	6.38612	15.3586	29.3603	41.2245	10.9857	8.22315	35.2516	9.06658	13.2776	33.1295	8.77481	23.682	55.5044	31.7872
Sobic.010G251000	(1 of 2) K10579 - ubiquitin-conjugating enzyme E2 M (UBE2M, UBC12)	166.211	174.335	173.103	174.979	152.125	150.36	159.96	160.098	176	157.412	186.843	180.846	158.478	145.233	160.5	165.476	154.951	160.861	167.204	185.889	168.47	198.21	176.816	177.317
Sobic.010G230800	(1 of 18) PTHR11746//PTHR11746:SF86 - O-METHYLTRANSFERASE // SUBFAMILY NOT NAMED	16.8228	5.99261	21.8129	18.89	8.4337	5.56544	28.4064	23.833	79.3169	18.4311	46.4838	10.6199	9.92101	26.0932	3.39022	7.85622	11.4739	30.6642	18.9319	51.8144	25.2744	20.1585	27.9508	14.1891
Sobic.010G031300	(1 of 60) PF00892 - EamA-like transporter family (EamA)	7.7784	11.9656	10.4562	13.2598	9.31603	12.3041	15.7839	10.7441	14.6615	10.8712	9.81069	13.6456	9.35576	8.69293	8.58588	9.55014	10.8498	14.4631	9.82567	12.8938	11.3904	9.52777	11.3577	15.7297
Sobic.010G154000	(1 of 1) K11979 - E3 ubiquitin-protein ligase UBR7 [EC:6.3.2.19] (UBR7)	31.409	28.574	35.3299	30.9101	30.4273	26.9299	32.0555	29.2163	37.3882	35.5719	32.9826	23.8726	39.3437	28.6819	31.4192	25.765	24.6312	39.1778	33.246	32.445	32.9853	21.9722	18.4121	26.2655
Sobic.010G021000	(1 of 61) PF04578//PF13968 - Protein of unknown function, DUF594 (DUF594) // Domain of unknown function (DUF4220) (DUF4220)	3.99528	2.40419	2.81969	3.29859	2.91001	2.77341	2.68968	2.63941	3.08661	4.76528	3.99162	3.72341	4.08781	2.45489	2.62622	3.64645	3.7971	3.62809	4.57363	5.99385	3.19243	5.71351	5.41417	5.39658
Sobic.010G154600	(1 of 7) K09646 - serine carboxypeptidase 1 [EC:3.4.16.-] (SCPEP1)	5.10138	5.82343	5.41384	5.30419	7.52052	5.27223	3.32839	3.51902	1.36657	3.5663	7.00566	6.89221	2.32236	3.88124	5.48891	7.2026	4.24454	3.19032	5.13641	3.04006	1.99533	4.84645	4.16547	3.14409
Sobic.010G083900	(1 of 2) 3.4.22.40 - Bleomycin hydrolase / Aminopeptidase C (Lactococcus lactis)	18.1177	15.9872	19.3147	11.5138	16.0478	19.8378	21.348	16.2411	19.7491	21.2403	22.9622	23.7948	20.2791	13.945	18.1675	15.4378	15.5353	20.734	16.7843	16.1443	17.8656	20.6643	20.2236	19.0971
Sobic.010G027000	(1 of 2) PTHR11902//PTHR11902:SF19 - ENOLASE // SUBFAMILY NOT NAMED	406.411	638.544	856.72	528.377	866.668	1060.36	973.132	1049.69	760.459	963.328	798.576	1215.35	857.511	711.396	810.887	630.584	881.429	974.889	894.292	1002.54	1041.62	637.544	925.413	1178.86
Sobic.010G043800	(1 of 2) PTHR20953:SF2 - PROTEIN SEEDLING PLASTID DEVELOPMENT 1	30.7741	34.0995	30.6168	34.7652	37.4621	42.2544	28.5206	30.0444	27.2395	24.5044	31.1162	34.9682	28.8302	23.665	31.1709	28.0714	26.7542	29.4554	23.5887	18.4577	23.4988	27.4002	23.0994	23.7404
Sobic.010G231100	(1 of 3) PTHR18966//PTHR18966:SF250 - IONOTROPIC GLUTAMATE RECEPTOR // SUBFAMILY NOT NAMED	8.0935	7.49709	11.0121	9.09551	7.11246	5.33529	5.02009	5.84309	13.0265	8.19632	8.45965	5.64261	7.5462	17.7023	11.6424	6.63056	8.17338	6.41334	7.81011	8.6758	6.37883	6.67658	7.18758	5.1696
Sobic.010G039500	(1 of 2) PTHR18901//PTHR18901:SF46 - 2-DEOXYGLUCOSE-6-PHOSPHATE PHOSPHATASE 2 // SUBFAMILY NOT NAMED	145.076	213.491	170.334	198.743	226.631	204.873	152.098	211.682	131.314	153.613	134.904	151.092	175.693	140.852	162.647	163.894	142.621	160.489	136.247	96.4847	141.91	84.9232	92.3472	106.429
Sobic.010G163666		2.42513	2.18832	3.03352	1.60307	1.85611	1.41697	1.44234	1.59907	2.55782	2.15957	2.34057	2.02971	2.87917	5.32354	3.90076	1.38661	1.70987	2.45113	2.57334	1.53187	2.46849	2.34002	1.49753	1.33034
Sobic.010G096300	(1 of 247) PF00249 - Myb-like DNA-binding domain (Myb_DNA-binding)	211.41	154.478	141.14	189.147	145.639	114.882	107.807	140.181	96.4286	99.3455	114.979	132.984	79.4018	52.4899	96.7423	154.765	142.861	100.872	115.703	91.6576	92.3083	163.721	130.244	120.474
Sobic.010G202500	(1 of 13) PTHR10024 - SYNAPTOTAGMIN	17.9671	12.8132	13.798	19.2422	15.7073	10.3139	11.7793	11.4132	11.6667	10.0256	15.0822	10.8941	10.7039	8.85384	13.7937	13.0604	7.08525	11.7172	9.1938	10.7464	11.8277	14.3474	7.25043	8.33741
Sobic.010G059200	(1 of 1) 4.4.1.8 - Cystathionine beta-lyase / Cystine lyase	10.6407	9.11727	8.06329	9.60575	8.31234	15.7053	18.1436	5.98593	10.5139	11.0346	9.35815	13.341	12.6441	10.5497	10.1976	10.5231	14.7107	13.3418	9.84888	11.3844	12.0172	20.654	17.2412	19.7496
Sobic.010G009300	(1 of 2) K00033 - 6-phosphogluconate dehydrogenase (PGD, gnd, gntZ)	90.1562	84.0502	111.689	88.0052	81.9849	86.0277	94.3788	86.1262	115.183	92.9058	103.353	89.8232	79.7411	100.251	98.148	91.7566	108.829	113.51	90.2006	119.783	92.5883	104.526	110.616	107.537
Sobic.010G207250		1.15721	1.88658	2.72388	1.50221	1.64146	2.30436	1.62815	1.29647	2.57743	2.87361	1.51619	1.97078	3.7789	5.19949	4.95392	2.55759	2.3108	1.78907	3.0167	2.59875	5.97636	3.37974	5.39158	3.79062
Sobic.010G021200	(1 of 1) PTHR31421:SF2 - PROTEIN BASIC PENTACYSTEINE6	32.984	35.8326	34.7959	35.9784	34.3131	29.8785	26.241	28.5687	27.4327	27.4141	28.4623	28.3467	25.4796	24.2808	31.5242	33.87	33.3346	29.9141	30.2397	29.2224	26.8494	33.9049	26.9628	33.5767
Sobic.010G165700	(1 of 2) PF08646//PF16900 - Replication factor-A C terminal domain (Rep_fac-A_C) // Replication protein A OB domain (REPA_OB_2)	21.7512	26.1729	22.7377	25.3871	20.2815	21.2658	18.4507	17.5498	24.2604	17.2715	25.6682	28.3939	14.9587	15.0957	20.9802	19.2874	14.7883	17.6803	14.888	14.1679	22.9478	24.5323	19.2349	16.275
Sobic.010G088300	(1 of 1) K17605 - serine/threonine-protein phosphatase 2A activator (PPP2R4, PTPA)	6.4288	5.93634	6.70679	7.26857	6.05926	5.94116	7.0334	5.48829	6.40115	5.77989	6.83836	7.6808	6.86469	6.22857	6.4622	5.74689	6.57177	7.032	5.1732	5.21414	7.83026	8.42852	7.39093	6.35782
Sobic.010G064600	(1 of 3) PF00412//PF02809//PF12315 - LIM domain (LIM) // Ubiquitin interaction motif (UIM) // Protein of unknown function (DUF3633) (DUF3633)	17.7205	14.8319	18.4643	17.8974	17.2991	17.7677	26.9184	17.3903	26.3578	21.0094	22.7587	21.7626	22.9253	17.8338	17.0741	16.2113	16.1883	24.6617	18.0636	16.1551	22.6285	17.4154	18.5971	19.0142
Sobic.010G035500	(1 of 1) PTHR10072:SF48 - IRON-SULFUR ASSEMBLY PROTEIN ISCA, CHLOROPLASTIC	177.169	171.249	197.131	190.785	214.057	223.9	231.873	174.784	209.867	250.531	210.204	240.759	242.053	222.385	213.132	186.487	241.089	242.834	188.47	193.07	218.009	255.304	253.379	247.312
Sobic.010G028800	(1 of 1) PTHR31447//PTHR31447:SF1 - FAMILY NOT NAMED // 2-OXOGLUTARATE (2OG) AND FE(II)-DEPENDENT OXYGENASE-LIKE PROTEIN	21.9646	19.348	20.5494	21.717	20.2115	19.0138	23.6601	19.1409	22.5945	18.516	23.1826	19.8782	20.3971	16.6482	20.057	18.6139	18.3799	20.8903	18.8662	21.0585	22.859	22.02	19.443	18.7827
Sobic.010G238100	(1 of 6) PF04669 - Polysaccharide biosynthesis (Polysacc_synt_4)	2.4108	3.91268	3.92593	3.17951	3.22901	2.50613	2.53416	3.06962	2.61749	2.20186	2.65914	2.354	2.17276	2.15812	3.30418	3.71539	2.17374	2.463	3.43975	2.24889	2.4944	2.84313	2.3881	2.85043
Sobic.010G071800	(1 of 12) 1.1.1.195 - Cinnamyl-alcohol dehydrogenase / CAD	15.6003	19.3328	40.8338	18.6495	30.0202	38.231	78.3732	36.4206	72.4196	84.1815	33.8461	30.9824	88.4276	31.3951	25.0543	20.6336	23.5226	125.321	45.688	31.941	70.0277	16.7856	30.9795	52.9268
Sobic.010G004100	(1 of 3) PTHR13402//PTHR13402:SF12 - RGPR-RELATED // SUBFAMILY NOT NAMED	18.8341	14.6457	17.7482	22.4515	18.1509	16.15	19.2729	14.185	21.0945	15.797	21.0537	18.3738	18.4598	16.2867	18.2313	16.4273	13.5043	18.5638	13.9169	14.5069	15.7281	18.0562	14.2537	12.2146
Sobic.010G199900	(1 of 5) PF12056 - Protein of unknown function (DUF3537) (DUF3537)	33.1548	37.7922	33.1275	47.8926	34.6	25.8411	25.9248	24.9028	20.1882	15.4938	25.2111	17.1584	26.3362	22.3103	28.9906	31.7267	21.8505	20.3437	25.5154	23.4143	20.2854	25.2535	20.147	15.479
Sobic.010G003900	(1 of 1) 2.1.1.126 - [Myelin basic protein]-arginine N-methyltransferase / Protein-arginine N-methyltransferase	2.74845	2.67168	2.80028	4.49298	4.80867	6.3687	4.73988	3.32368	4.57061	4.42053	5.41854	6.81578	3.41745	2.4993	3.87259	3.62262	4.43204	5.54518	3.44147	3.15742	3.21238	4.33781	6.11963	4.7192
Sobic.010G069400	(1 of 3) K02885 - large subunit ribosomal protein L19e (RP-L19e, RPL19)	118.438	121.132	144.58	137.45	141.506	258.684	194.185	144.161	203.662	209.026	210.536	264.486	145.274	147.567	129.268	130.539	213.705	194.969	170.436	174.73	196.936	235.362	293.97	310.25
Sobic.010G242400	(1 of 1203) 2.7.11.1 - Non-specific serine/threonine protein kinase / Threonine-specific protein kinase	27.5277	21.5364	28.7342	31.3645	27.7	20.5087	39.322	33.3897	58.8242	39.4367	50.0186	42.8392	25.577	23.9846	20.8175	27.9453	26.5447	38.0663	36.5491	47.4391	42.9751	26.2726	33.9368	38.8074
Sobic.010G210700	(1 of 2) 1.1.1.219 - Dihydrokaempferol 4-reductase / NADPH-dihydromyricetin reductase	26.409	20.1319	24.7905	23.3356	14.8911	10.1659	38.4574	29.2579	53.7225	35.6908	45.0649	14.744	30.3832	45.1441	19.8171	33.2962	24.9868	56.1123	42.4787	75.8365	41.842	28.2403	28.9918	33.6885
Sobic.010G007300	(1 of 1) PTHR18901//PTHR18901:SF43 - 2-DEOXYGLUCOSE-6-PHOSPHATE PHOSPHATASE 2 // SUBFAMILY NOT NAMED	68.125	89.7084	94.3954	83.3215	107.928	115.513	126.652	74.727	76.2274	77.9937	71.5446	92.6441	120.946	93.6438	98.92	99.5634	104.532	94.4652	77.5479	71.1026	128.899	86.2356	102.742	70.8648
Sobic.010G229600	(1 of 2) PF09446 - VMA21-like domain (VMA21)	27.2286	24.3316	17.1984	30.7898	20.1832	18.5555	22.2481	21.6415	25.695	22.2686	33.2482	21.3939	18.0991	16.9514	17.5887	28.7638	17.076	14.551	27.5838	27.7418	18.7241	33.001	20.2601	18.1438
Sobic.010G019300	(1 of 1) K18447 - ADP-sugar diphosphatase (NUDX14)	37.2492	37.1105	38.9893	44.1433	48.6478	50.2096	48.9628	40.9617	43.9876	52.5857	48.6943	58.7608	55.1741	50.1141	47.7767	50.0518	54.2695	45.0824	51.6836	50.6468	60.1013	55.4273	68.607	61.8798
Sobic.010G045600	(1 of 1) K12840 - splicing factor 45 (RBM17, SPF45)	29.78	30.9663	34.5899	29.6287	31.4122	38.1613	38.2509	28.9064	35.9075	37.7944	32.3389	35.4163	31.7529	30.6438	33.8053	30.4518	28.9952	35.5351	29.4621	22.6977	41.3339	29.3921	31.3145	33.5134
Sobic.010G046400	(1 of 7) PF12681 - Glyoxalase-like domain (Glyoxalase_2)	3.06608	2.89078	2.19628	2.53993	2.33082	5.8333	3.29488	3.46621	4.84656	4.79972	5.28735	3.60582	3.28777	2.78614	2.98626	4.41049	3.62478	5.24175	5.0067	6.65114	3.20633	4.50733	5.62777	9.95269
Sobic.010G168600	(1 of 9) KOG0324 - Uncharacterized conserved protein	17.9311	18.7445	18.7994	18.8014	17.1693	14.5712	16.863	19.6076	19.9794	20.0855	18.3026	12.1905	15.1211	15.793	16.4268	16.664	14.0254	19.3833	19.1205	19.7234	17.7133	15.1753	13.709	16.5535
Sobic.010G243300	(1 of 2) K14816 - pre-60S factor REI1 (REI1)	0.0943039	0.703632	0.459348	0.199209	0.358447	0.518892	0.184586	0.183865	0.706485	1.23786	0.136524	0.25783	3.48044	15.042	1.97003	0.204989	0.313272	0.454566	0.280485	0.0831322	0.419125	0.127392	0.160506	0.22556
Sobic.010G253300	(1 of 14) PF02309//PF02362//PF06507 - AUX/IAA family (AUX_IAA) // B3 DNA binding domain (B3) // Auxin response factor (Auxin_resp)	6.64544	5.82909	7.73003	7.47874	6.43418	5.67494	7.73328	3.68349	9.30437	5.64175	6.99409	8.48557	7.45953	11.8726	8.49268	4.82705	4.75562	5.36218	5.71436	5.04212	5.7062	7.34137	5.35986	4.54702
Sobic.010G103500	(1 of 4) PF07058 - Microtubule-associated protein 70 (MAP70)	4.60349	3.77601	4.26875	3.43621	3.70978	4.09541	2.90803	3.3709	2.56444	2.29318	4.07405	3.92482	2.56668	2.87185	4.73225	3.88951	3.96633	4.39092	4.6769	4.05336	3.8799	3.86747	3.59919	4.04637
Sobic.010G185100	(1 of 1) K03025 - DNA-directed RNA polymerase III subunit RPC6 (RPC6, POLR3F)	3.04498	2.25459	2.94284	2.58651	2.73364	2.94744	4.69238	3.85557	4.92443	4.3663	4.42221	5.1404	4.33313	2.66421	2.4771	3.27792	3.98187	3.60701	4.35739	4.78337	4.19599	5.34085	6.19714	5.8529
Sobic.010G028300	(1 of 1) PTHR22880//PTHR22880:SF163 - FALZ-RELATED BROMODOMAIN-CONTAINING PROTEINS // TRANSCRIPTION FACTOR GTE1	30.2094	31.292	30.9624	35.5543	32.461	35.1091	38.4833	30.4571	36.264	39.097	36.5802	32.7805	31.0876	29.4642	27.8945	32.3015	29.801	35.3165	29.5072	32.8517	35.2905	30.3536	30.7194	37.7679
Sobic.010G240800	(1 of 1) K03515 - DNA repair protein REV1 (REV1)	6.44052	4.91989	6.16449	6.93934	6.4598	6.17485	7.20749	4.85487	7.9187	4.99384	7.87622	8.91763	5.24603	4.17235	6.78632	5.30107	4.49588	6.25273	4.94522	4.67115	6.50937	4.9836	4.9797	4.98559
Sobic.010G207500	(1 of 2) PTHR11850//PTHR11850:SF127 - HOMEOBOX PROTEIN TRANSCRIPTION FACTORS // SUBFAMILY NOT NAMED	194.287	200.24	229.216	243.274	175.288	178.758	179.87	226.714	319.851	279.757	314.369	237.169	196.343	258.551	293.396	188.859	221.425	210.448	249.858	330.578	238.08	286.055	281.774	283.143
Sobic.010G006400	(1 of 3) K16281 - RING-H2 zinc finger protein RHA1 (RHA1)	35.1664	20.3844	6.73879	35.0042	7.6616	3.15321	4.23587	6.54427	9.3448	2.80173	10.2716	7.14228	1.77384	2.75934	6.46788	28.3365	7.02464	1.57785	8.54123	6.30455	2.72512	10.7748	3.89375	3.76062
Sobic.010G024500	(1 of 14) PF00069//PF00560//PF08263 - Protein kinase domain (Pkinase) // Leucine Rich Repeat (LRR_1) // Leucine rich repeat N-terminal domain (LRRNT_2)	0.804726	0.681341	0.813144	1.20561	0.96318	1.93016	2.02197	0.801181	2.18616	1.72408	1.92101	2.36399	1.55547	1.016	0.784243	1.19097	2.19548	1.80597	1.93515	1.52947	1.21754	3.16872	2.92386	3.22941
Sobic.010G025850	(1 of 2) PTHR13105//PTHR13105:SF9 - MYELOID LEUKEMIA FACTOR // SUBFAMILY NOT NAMED	12.1741	10.6394	13.4969	11.9222	13.3944	13.5764	14.3867	9.7002	15.2833	14.0783	16.8177	18.4433	12.6568	10.5033	13.674	10.1744	10.6732	11.6344	10.0541	9.39662	12.0679	10.7485	12.4397	11.3451
Sobic.010G182700	(1 of 5) K07936 - GTP-binding nuclear protein Ran (RAN)	11.0194	9.32785	22.8676	13.6772	25.3243	36.8229	32.6578	16.4953	19.5335	34.2673	18.8041	61.2992	62.8364	36.8704	23.7094	17.8878	44.694	19.5652	23.4994	19.418	27.4429	49.7492	55.3115	48.362
Sobic.010G100516	(1 of 1) PF14929 - TAF RNA Polymerase I subunit A (TAF1_subA)	4.53199	5.8253	4.33686	6.37099	3.95131	4.8915	4.66823	4.25382	7.953	6.24234	8.32604	7.65367	5.0434	5.68809	6.00751	4.69603	4.6364	5.10365	5.01533	5.25139	5.40686	6.65307	5.56098	7.13699
Sobic.010G136900	(1 of 1) PTHR19241//PTHR19241:SF251 - ATP-BINDING CASSETTE TRANSPORTER // SUBFAMILY NOT NAMED	6.03381	6.56805	5.89231	7.63813	4.57417	2.31488	2.79172	3.715	7.34961	5.13325	3.96833	1.80503	4.9449	7.18856	3.00021	3.97226	3.97548	3.98091	3.977	3.48708	1.5476	1.91919	1.90599	1.32497
Sobic.010G063801	(1 of 2) K02924 - large subunit ribosomal protein L39e (RP-L39e, RPL39)	88.0932	113.522	121.786	118.116	123.745	204.751	161.009	119.537	158.281	187.613	153.77	195.825	139.381	149.836	105.059	115.607	185.234	187.014	155.996	139.435	141.296	168.135	230.572	249.062
Sobic.010G183400	(1 of 1) PTHR15467 - ZINC-FINGERS AND HOMEOBOXES RELATED	58.5034	53.3563	44.1801	63.7614	54.3743	60.4552	51.7597	79.9686	60.4598	82.3536	83.4702	92.358	47.7705	41.7331	46.9696	68.9272	83.8186	56.3278	77.9984	80.6081	64.0339	97.6819	98.0704	104.143
Sobic.010G098400	(1 of 2) K14823 - rRNA-processing protein EBP2 (EBP2, EBNA1BP2)	22.4203	29.0475	32.542	29.8188	34.2682	47.027	43.1971	34.9639	48.8334	54.0659	38.4297	48.1946	49.2196	38.9013	29.2245	37.6937	48.3251	49.7462	45.3486	44.2288	51.7461	42.975	48.7412	63.0713
Sobic.010G008700	(1 of 1) PF09991 - Predicted membrane protein (DUF2232) (DUF2232)	38.2387	49.5413	37.8361	47.3973	47.6165	61.4482	39.2313	61.9892	43.709	51.6437	49.5086	56.7807	44.6355	34.9694	39.7862	48.6379	49.165	43.3516	56.9531	46.4553	47.0398	44.2732	49.4486	46.1483
Sobic.010G056000	(1 of 4) PTHR31421:SF0 - PROTEIN BASIC PENTACYSTEINE1-RELATED	19.0303	19.6235	23.4038	21.7544	22.38	19.2506	18.6571	15.1991	18.8816	16.4043	19.5087	17.7152	15.909	19.8311	22.5269	16.429	14.0237	18.1249	17.1452	16.5114	19.7909	19.2618	18.5489	14.3108
Sobic.010G278500	(1 of 2) PTHR13466 - TEX2 PROTEIN-RELATED	19.8723	15.6217	14.1118	20.8514	14.016	12.3406	14.5355	15.2284	16.987	13.6155	19.6306	16.2677	12.2238	10.5274	13.4397	16.3838	12.2495	14.0147	15.1081	15.6313	12.5942	19.7763	12.7956	13.8775
Sobic.010G193300	(1 of 2) PTHR10165//PTHR10165:SF99 - LIPID PHOSPHATE PHOSPHATASE // SUBFAMILY NOT NAMED	20.3579	17.392	14.8358	20.8243	24.7375	24.5507	28.13	31.2788	29.6492	19.2962	36.0976	21.4007	16.1101	14.4415	12.8744	19.6447	15.6854	31.4837	22.4676	31.2922	21.3221	18.9521	19.7867	18.7437
Sobic.010G056200	(1 of 4) PTHR22847//PTHR22847:SF453 - WD40 REPEAT PROTEIN // SUBFAMILY NOT NAMED	115.554	101.705	76.985	122.585	84.4155	66.3189	85.438	94.2455	88.7985	75.2311	90.291	70.6261	57.4165	51.4016	71.2443	94.7375	64.174	70.2332	70.1865	79.4166	80.6983	79.9456	65.1573	68.1623
Sobic.010G186400	similar to Putative uncharacterized protein	227.614	224.874	201.605	197.976	173.855	132.457	203.404	130.114	156.58	93.8631	151.798	201.355	141.204	152.691	333.888	187.234	127.981	87.7812	224.221	282.33	227.084	301.392	238.128	379.877
Sobic.010G107000	(1 of 1) PTHR11353//PTHR11353:SF103 - CHAPERONIN // SUBFAMILY NOT NAMED	23.0079	18.912	22.6121	23.3187	21.382	29.0828	31.7352	25.3206	30.569	27.4133	32.8859	36.0399	23.9107	22.7152	21.2348	24.7397	23.5886	28.4717	22.0448	23.5459	25.8503	32.6135	23.3553	25.0813
Sobic.010G081900	(1 of 1) 4.2.1.107 - 3-alpha,7-alpha,12-alpha-trihydroxy-5-beta-cholest-24-enoyl-CoA hydratase / D-3-hydroxyacyl-CoA dehydratase	54.583	76.9027	60.151	67.5439	75.7351	90.6173	103.947	91.7116	82.7641	94.7912	78.4916	74.7941	93.8809	71.6114	58.8902	77.1718	77.1352	116.599	90.7945	88.0228	97.3525	74.1571	68.5885	91.311
Sobic.010G230700	(1 of 2) K02901 - large subunit ribosomal protein L27e (RP-L27e, RPL27)	37.9057	41.6539	49.5691	45.9039	44.1518	75.3178	59.2748	44.5309	61.8218	67.1696	55.5775	67.8187	52.9785	53.5915	43.7822	42.9812	69.7069	64.0037	52.8101	54.2456	53.1848	70.6173	86.7136	86.1748
Sobic.010G088500	(1 of 12) PF04674 - Phosphate-induced protein 1 conserved region (Phi_1)	15.278	4.89476	2.24095	3.67142	2.8562	0.246969	0.550309	2.64826	2.02301	0.634228	2.66414	0.943374	0.412456	0.789668	1.56621	4.86133	0.611322	0.478308	1.57108	1.37441	0.766769	2.12341	0.348014	0.262
Sobic.010G162400	(1 of 13) 1.3.3.8 - Tetrahydroberberine oxidase / THB oxidase	4.77812	4.18599	4.99833	4.67087	4.09601	5.18449	6.84851	5.33755	5.54651	6.39805	7.91073	6.23645	5.86346	5.18502	5.0026	8.32371	5.30214	7.40816	7.44169	6.76622	6.36326	8.9781	6.97886	6.82583
Sobic.010G247900	(1 of 37) PF04844 - Transcriptional repressor, ovate (Ovate)	3.16424	4.29836	4.87453	3.65079	4.23125	2.12837	1.29342	2.97317	2.38417	2.3033	2.92513	3.17903	2.77983	2.65483	3.72835	3.92246	3.34338	3.5023	2.16699	2.01642	1.80732	3.96547	3.07127	2.24054
Sobic.010G005700	(1 of 39) PF12274 - Protein of unknown function (DUF3615) (DUF3615)	32.0612	24.4817	25.6527	35.2344	23.4756	21.4977	30.6716	29.584	32.085	25.6348	32.9461	27.3724	30.1658	18.5011	22.5233	31.7246	27.7306	30.8972	31.5652	37.1061	28.7317	34.9141	26.9382	29.0073
Sobic.010G219600	(1 of 1) PTHR27001//PTHR27001:SF105 - FAMILY NOT NAMED // PROTEIN KINASE FAMILY PROTEIN-RELATED	32.9009	46.1756	60.9813	42.7096	52.0026	41.0863	50.7093	29.4089	48.1832	38.2667	38.3971	47.0803	48.6981	56.9212	78.6151	30.7138	35.0017	44.4775	32.6918	28.1312	38.2871	34.1547	33.0862	30.0685
Sobic.010G223100	(1 of 1) PTHR23092:SF1 - NUCLEOTIDYLTRANSFERASE FAMILY PROTEIN	8.16907	6.21107	7.07923	9.50171	9.16071	10.1256	9.52051	6.42389	10.6377	7.24969	11.1631	14.8306	8.01346	6.92709	7.45352	8.02987	6.75414	9.08373	6.53064	6.05572	7.54309	8.99761	8.97004	7.32532
Sobic.010G213700	(1 of 2) PTHR33228//PTHR33228:SF5 - FAMILY NOT NAMED // PROTEIN GLUTAMINE DUMPER 1-RELATED	2.44129	2.65282	3.02323	2.56394	3.39716	1.2883	1.99777	2.85818	1.83295	3.42251	4.31299	1.58379	0.544073	0.771096	2.10015	0.719544	0.769744	0.469294	1.42213	3.35579	1.4712	1.3974	1.3146	1.35729
Sobic.010G090401	(1 of 9) PF11250 - Fantastic Four meristem regulator (FAF)	2.15287	2.29624	2.39166	2.07441	2.69896	1.86532	3.10499	2.98767	2.55889	3.4229	2.29653	2.63322	2.84434	2.00044	2.01053	2.24407	3.61349	3.46981	5.49204	4.9499	3.80492	3.36745	4.30704	4.54276
Sobic.010G092100	(1 of 20) PF03634 - TCP family transcription factor (TCP)	13.8241	11.6969	9.16481	9.5611	9.70982	6.97264	6.10276	9.17313	7.50146	3.8726	5.94562	2.9683	5.19113	2.82356	6.38558	7.07633	3.7861	4.90312	6.84465	6.58257	5.19641	4.85777	3.25533	3.23633
Sobic.010G227400	(1 of 1) PTHR22762//PTHR22762:SF83 - ALPHA-GLUCOSIDASE // SUBFAMILY NOT NAMED	35.0321	38.2053	46.7806	30.0233	31.6301	25.5394	40.9664	23.2037	32.7265	26.3198	32.7678	40.4669	47.8148	54.8253	46.7094	40.6465	36.78	51.3947	38.2976	45.3705	39.3544	57.3392	43.0835	33.2694
Sobic.010G038900	similar to Os01g0496900 protein	5.63238	5.48138	5.40214	6.13294	4.55539	4.08957	4.13704	2.94996	4.07013	3.47475	5.56489	4.69911	3.69257	4.15749	5.17549	4.91408	4.56766	4.35969	4.65148	4.08131	3.85382	5.36525	4.41432	4.90458
Sobic.010G011900	weakly similar to Putative uncharacterized protein	4.4198	5.41853	3.32714	4.07408	3.39385	3.24017	4.4974	3.53148	3.90879	3.9817	4.7569	2.63648	3.87437	3.38043	2.56439	3.93351	3.74918	2.68362	6.25563	5.92958	4.94723	4.6679	4.06266	5.18656
Sobic.010G010700	(1 of 46) 2.7.10.2 - Non-specific protein-tyrosine kinase / Cytoplasmic protein tyrosine kinase	45.9549	43.6925	47.4598	51.2548	48.2802	52.4454	58.4095	42.9886	62.1671	52.1313	55.6879	58.6464	44.0629	41.2664	45.2421	47.1504	39.3646	52.0117	41.27	38.0122	49.1033	45.9726	40.223	41.6397
Sobic.010G009466	(1 of 58) PF01535//PF13041//PF13812 - PPR repeat (PPR) // PPR repeat family (PPR_2) // Pentatricopeptide repeat domain (PPR_3)	46.9501	45.7794	43.3203	54.9672	47.828	46.4839	36.9236	48.4894	46.0159	41.5116	43.8018	47.8366	32.4583	27.3766	37.8697	44.7872	31.8932	41.0066	35.2043	29.3807	30.2617	38.6102	27.3014	29.8032
Sobic.010G019100	(1 of 1) KOG2374 - Uncharacterized conserved protein	23.3659	18.0464	16.6913	21.3261	13.4668	9.59481	11.061	18.6754	14.4046	13.3123	16.5342	8.56042	8.25394	9.79294	14.2073	14.5954	8.95373	10.847	12.2018	12.2766	8.86562	10.7216	6.82627	7.94053
Sobic.010G199800	(1 of 1) PTHR23333//PTHR23333:SF25 - UBX DOMAIN CONTAINING PROTEIN // SUBFAMILY NOT NAMED	33.5325	29.3354	25.6991	32.3551	23.1293	20.9719	24.9228	27.3215	28.3086	24.5909	32.3258	24.7999	20.4344	21.3545	26.8424	30.8892	20.6138	25.1355	26.8816	28.3788	26.1339	30.2238	27.2568	26.6828
Sobic.010G131900	(1 of 2) K15687 - E3 ubiquitin-protein ligase makorin [EC:6.3.2.19] (MKRN)	50.833	39.3295	51.2319	38.3465	46.5059	47.7716	52.4463	40.8305	50.1037	48.7439	54.1115	48.7368	51.8006	36.1366	41.1341	46.3805	41.6002	57.4668	49.8709	46.6492	58.341	43.277	42.1198	46.0464
Sobic.010G084600	(1 of 14) 1.3.1.42 - 12-oxophytodienoate reductase	0.460353	0.310974	2.72508	0.252118	1.01099	2.37514	4.03814	1.19674	2.84899	3.53183	0.370252	1.15374	3.83672	6.84809	2.39037	0.815363	2.00504	4.11894	3.11032	1.17236	2.40595	1.19193	21.0826	3.23336
Sobic.010G089400	(1 of 2) PTHR23354//PTHR23354:SF76 - NUCLEOLAR PROTEIN 7/ESTROGEN RECEPTOR COACTIVATOR-RELATED // SUBFAMILY NOT NAMED	40.6089	38.5151	39.8294	44.2572	40.8183	33.5621	42.8662	40.5906	44.0211	38.4832	50.8033	42.7498	38.7713	34.9894	42.8107	42.3609	33.3251	40.6349	45.9651	53.5875	46.3818	41.4115	33.4915	38.0072
Sobic.010G261600	(1 of 1) PTHR18063 - NF-E2 INDUCIBLE PROTEIN	37.6295	33.176	35.2148	38.8703	33.9072	31.9248	36.431	30.8042	40.0236	34.3748	40.0733	30.1613	32.339	28.0134	32.5187	29.6968	22.8131	36.7664	26.7537	23.9935	33.38	29.5157	23.8466	23.8557
Sobic.010G153000	weakly similar to Putative uncharacterized protein	10.9999	8.30418	10.2807	6.93715	6.9813	10.7178	16.0034	11.9152	15.2593	15.1127	20.4054	20.7976	14.3647	7.4824	7.80697	11.2446	11.2568	18.5077	21.014	20.7002	14.8753	16.0372	21.8793	27.9038
Sobic.010G232750		2.74823	4.01995	11.0075	5.02046	7.96242	14.0596	8.67015	3.68898	8.68552	11.3996	9.41924	10.7425	9.1363	9.24483	6.87259	5.29408	10.1634	9.08173	5.34719	4.91667	10.9961	6.71679	9.31742	9.11137
Sobic.010G185700	(1 of 1) PF00153//PF13833 - Mitochondrial carrier protein (Mito_carr) // EF-hand domain pair (EF-hand_8)	17.5512	26.7344	44.2231	15.0123	29.5132	32.3317	22.749	15.1286	46.3611	58.7772	17.8551	30.1097	84.2646	165.622	94.5596	25.5425	41.5355	32.9968	38.0062	21.2765	34.5473	21.5211	52.6471	19.6554
Sobic.010G233000		14.8758	11.961	16.5519	17.5939	17.1367	24.664	23.2777	17.0526	23.2685	21.9783	27.3966	30.7693	17.1699	14.7311	16.0068	17.8274	20.5468	21.8039	21.2707	19.4507	24.3036	20.2613	24.7726	28.8134
Sobic.010G274900	(1 of 22) 2.7.10.2//2.7.11.1 - Non-specific protein-tyrosine kinase / Cytoplasmic protein tyrosine kinase // Non-specific serine/threonine protein kinase / Threonine-specific protein kinase	7.61534	7.31056	11.6476	12.4689	9.13818	6.79987	17.1899	8.6284	16.0547	9.93203	13.239	11.3821	9.24468	8.34613	9.36066	9.25623	8.81663	15.3928	8.88491	11.4324	13.1968	10.753	11.7575	13.7797
Sobic.010G241200	(1 of 1) PTHR11014//PTHR11014:SF62 - PEPTIDASE M20 FAMILY MEMBER // IAA-AMINO ACID HYDROLASE ILR1-LIKE 6	24.9869	53.9698	41.0263	28.7383	38.7456	35.165	23.7574	30.3625	22.8076	20.6213	16.2462	23.4624	34.3981	41.4694	44.9455	15.9553	16.8717	19.392	23.1943	10.738	18.9554	15.677	18.9105	13.6226
Sobic.010G243600		13.6403	11.9601	11.5522	13.2154	13.7218	16.4063	9.9033	17.6535	13.4958	12.3188	17.8169	16.4734	13.2401	10.8135	9.71252	15.308	14.8542	13.2022	23.115	18.2626	14.2821	17.5257	15.8263	20.6055
Sobic.010G015900	(1 of 2) PTHR10378//PTHR10378:SF9 - LIM DOMAIN-BINDING PROTEIN // CHIP, ISOFORM B	99.3444	86.5599	100.596	114.433	89.303	81.8741	80.0397	87.7528	94.9116	86.5755	91.1295	78.3562	74.6849	67.9737	89.8013	85.5877	88.9275	81.5039	88.5229	100.528	98.1855	100.866	73.4697	90.5257
Sobic.010G241600	(1 of 2) K10743 - ribonuclease H2 subunit A (RNASEH2A)	2.38516	1.95572	2.34541	1.65583	2.21328	5.7948	4.4421	2.9443	2.99087	3.10889	4.00418	5.02095	3.02513	1.96598	2.48136	3.18056	3.49669	4.50863	3.64142	2.80347	2.75384	3.05565	4.49791	7.07088
Sobic.010G089200	weakly similar to Putative uncharacterized protein P0516A04.9	21.3008	21.1873	20.1158	20.5603	13.7372	7.81213	15.534	18.2849	26.8289	25.4943	16.8467	9.60868	30.5305	87.111	42.0085	13.4714	10.3263	12.5307	17.6283	12.8917	8.85764	11.1756	9.53117	12.4131
Sobic.010G153466	(1 of 2) PTHR10799:SF350 - TRANSCRIPTIONAL REGULATOR ATRX HOMOLOG	5.68271	5.23464	5.99905	7.90023	6.67249	6.06387	6.52806	5.28761	7.07395	5.23014	11.1952	7.19451	4.47881	3.91316	5.0979	5.49505	3.23156	5.7251	5.27397	4.80766	4.44067	5.00995	2.87759	3.46145
Sobic.010G102800	(1 of 1) PTHR10217//PTHR10217:SF478 - VOLTAGE AND LIGAND GATED POTASSIUM CHANNEL // POTASSIUM CHANNEL GORK-RELATED	72.5263	78.7305	65.9532	83.6388	63.5449	47.761	47.2369	63.507	38.4364	34	58.9671	28.0791	32.8734	24.459	42.563	58.163	28.5802	30.5696	47.4221	29.6001	22.6696	34.4805	20.2807	22.5415
Sobic.010G091500	(1 of 19) PF01535//PF13041//PF13812//PF14432 - PPR repeat (PPR) // PPR repeat family (PPR_2) // Pentatricopeptide repeat domain (PPR_3) // DYW family of nucleic acid deaminases (DYW_deaminase)	1.97296	1.66916	2.16094	2.80951	2.41314	2.6389	3.55254	2.19811	1.90995	2.79054	3.14348	3.45044	3.01716	2.227	2.38782	3.4341	2.89989	3.07523	2.87031	2.85014	2.46567	4.10949	4.35225	3.11838
Sobic.010G269100	(1 of 2) PTHR22835//PTHR22835:SF196 - ZINC FINGER FYVE DOMAIN CONTAINING PROTEIN // SUBFAMILY NOT NAMED	34.041	33.8051	35.3815	34.6227	31.3978	28.0674	31.7776	25.9035	32.6773	24.324	31.1704	33.1798	28.4693	29.9063	33.3895	27.5521	25.21	33.6417	24.9458	22.478	31.9275	30.1785	23.6961	22.9451
Sobic.010G086300	(1 of 2) PTHR24078:SF247 - CHAPERONE PROTEIN DNAJ 1, MITOCHONDRIAL	4.81953	3.8084	4.17159	6.10989	4.88007	8.73637	8.58173	7.13021	8.64521	8.26017	10.6861	14.6259	7.15732	5.892	4.92127	6.75657	7.44751	9.22902	7.13648	7.93762	7.2127	8.83102	10.1241	11.0278
Sobic.010G036601		7.67353	8.26812	7.84098	8.59061	7.10311	6.88708	6.94921	8.25256	7.2854	8.60088	6.5182	8.47129	9.78025	10.8503	6.38285	7.40164	8.45947	6.64399	8.2557	5.69042	6.84956	9.18874	7.74559	7.27867
Sobic.010G028600	(1 of 5) PF00069//PF01657//PF07714 - Protein kinase domain (Pkinase) // Salt stress response/antifungal (Stress-antifung) // Protein tyrosine kinase (Pkinase_Tyr)	20.6284	15.8901	27.8848	27.0023	19.8632	12.3242	49.5217	20.9712	47.2803	25.9214	41.4201	25.8066	17.3301	14.3275	15.9323	12.8666	15.0958	32.3298	16.1019	34.1257	29.0196	22.5832	20.6192	27.9977
Sobic.010G185400	(1 of 2) K03456 - serine/threonine-protein phosphatase 2A regulatory subunit A (PPP2R1)	43.5695	46.8505	54.5514	55.395	55.0542	67.2158	74.8769	48.2208	71.5396	69.4113	61.5922	61.5282	63.7626	53.2656	54.5968	50.6578	51.694	72.6101	50.4526	46.9208	72.9525	44.134	50.5324	56.9219
Sobic.010G245200	(1 of 3) PF07466 - Protein of unknown function (DUF1517) (DUF1517)	699.509	827.417	893.496	740.276	1060.07	1076.26	945.123	1153.52	929.351	1474.06	743.147	1062.58	1188.74	1312.17	1033.48	764.23	1138.29	846.491	958.664	1034.98	1181.03	902.221	1245.58	1306.27
Sobic.010G248800	(1 of 1) PTHR10994:SF61 - RETICULON-LIKE PROTEIN	5.17174	7.01601	7.84363	6.85286	9.668	13.3008	20.3685	10.0179	10.6892	19.5965	11.1286	14.7503	16.0172	7.74714	6.25679	7.76709	8.15279	18.5834	10.7209	4.50381	12.0151	7.98667	9.05573	15.84
Sobic.010G214900	(1 of 4) 6.2.1.12//6.2.1.34 - 4-coumarate--CoA ligase / 4-coumaryl-CoA synthetase // Trans-feruloyl-CoA synthase / Trans-feruloyl-CoA synthetase	3.74551	2.94806	3.20698	2.89638	1.93211	1.82214	1.811	2.53357	2.4073	3.24718	2.85643	1.76006	3.17803	3.68186	2.91864	4.16774	4.24373	1.58353	2.57506	1.53298	3.29464	3.86254	4.43965	1.25695
Sobic.010G171400	(1 of 4) PF05553//PF14364 - Cotton fibre expressed protein (DUF761) // Domain of unknown function (DUF4408) (DUF4408)	2.62473	2.50115	2.56643	1.16535	1.12052	0.985601	3.50937	1.49815	2.13943	2.41792	1.329	1.99729	3.35387	3.82987	2.96115	2.86675	2.42248	2.26567	2.59795	5.91177	2.62424	4.0784	3.44768	3.64041
Sobic.010G262800	(1 of 3) K14553 - U3 small nucleolar RNA-associated protein 18 (UTP18)	6.67184	9.08179	13.7922	9.18038	12.3475	22.4041	16.6138	9.81088	15.1362	14.7524	12.4321	17.2254	13.6606	14.6879	11.0906	9.20399	13.0948	18.934	10.4274	8.80079	15.5276	13.2338	14.7522	17.7598
Sobic.010G059500	(1 of 1) PTHR18934:SF131 - RNA HELICASE, PUTATIVE-RELATED	14.1245	11.3249	12.5083	15.5488	13.2075	15.9049	16.1986	11.8207	18.1261	15.0049	22.7425	25.3457	12.4845	11.1804	12.7897	14.078	14.6974	15.9519	14.9457	15.7209	13.2918	19.0177	20.007	20.9906
Sobic.010G131700	(1 of 1) PTHR32060//PTHR32060:SF5 - FAMILY NOT NAMED // PEPTIDASE S41 FAMILY PROTEIN	340.515	380.739	329.712	428.686	466.001	416.514	404.065	423.811	379.414	394.292	293.204	359.616	402.468	379.601	338.559	299.636	290.3	361.871	280.064	215.387	335.125	200.653	257.874	273.252
Sobic.010G208400	(1 of 5) 3.4.16.2 - Lysosomal Pro-Xaa carboxypeptidase / Prolyl carboxypeptidase	34.4448	33.0706	35.6947	41.1273	32.3532	21.944	45.3125	30.1206	53.5541	30.5716	49.2379	33.0792	23.4816	30.9392	27.4725	35.8127	26.2346	44.2928	30.9841	37.7031	38.6599	31.1871	28.1438	30.3314
Sobic.010G012500	(1 of 3) PF06592 - Protein of unknown function (DUF1138) (DUF1138)	120.229	146.103	140.425	135.907	142.225	161.234	166.459	136.574	144.457	146.085	135.474	151.613	149.147	131.916	133.59	119.809	149.161	175.516	144.697	147.762	163.859	128.822	165.438	172.833
Sobic.010G221400	(1 of 3) PTHR10252//PTHR10252:SF37 - HISTONE-LIKE TRANSCRIPTION FACTOR CCAAT-RELATED // SUBFAMILY NOT NAMED	20.706	15.7412	14.737	20.6616	15.5012	13.8117	17.2413	17.6388	22.0961	17.7187	19.8721	12.9629	12.2071	13.6422	14.489	15.6636	17.6228	15.4367	18.3424	27.0264	19.476	18.9236	16.7603	21.752
Sobic.010G238700	(1 of 3) K12483 - EH domain-containing protein 1 (EHD1)	37.6367	34.352	39.3806	33.8674	34.0922	40.5002	44.7075	43.3912	53.9947	47.7167	49.4893	42.1299	41.6059	39.3907	40.4601	42.7346	41.917	47.0461	51.4457	51.0596	52.032	44.4999	50.6799	56.0408
Sobic.010G118500		3.57532	3.77933	3.44973	2.83393	3.14866	3.12539	5.45576	3.26503	5.49824	3.68168	4.49718	3.20493	3.94683	3.46841	3.19255	3.11434	3.71238	4.43172	4.13221	4.79942	5.18096	4.72423	6.11847	6.86264
Sobic.010G251600	(1 of 2) K02942 - large subunit ribosomal protein LP1 (RP-LP1, RPLP1)	67.1948	82.4505	102.973	79.7674	107.426	206.435	147.137	110.412	140.234	175.828	126.429	211.239	131.508	127.818	97.4125	97.5751	191.529	164.295	146.857	140.477	151.783	164.518	277.319	310.99
Sobic.010G227900	(1 of 2) PTHR23284//PTHR23284:SF3 - PROLACTIN REGULATORY ELEMENT BINDING PROTEIN // SUBFAMILY NOT NAMED	3.44337	6.27545	6.94893	6.45647	13.4219	12.3265	7.87911	4.84703	4.39735	6.39859	4.92849	8.44086	10.9723	13.6911	8.96009	5.49881	7.2715	5.86359	6.53756	3.15298	7.47125	4.58566	5.96579	5.61287
Sobic.010G278800	(1 of 1) K12829 - splicing factor 3B subunit 2 (SF3B2, SAP145, CUS1)	79.831	63.2839	69.4712	73.876	67.5908	76.8913	73.9665	62.3271	78.2491	75.1459	83.6764	76.9375	62.7831	52.5017	65.8122	68.8364	62.3899	78.3541	65.9719	57.9501	64.2483	68.6285	66.9946	77.8733
Sobic.010G091900	(1 of 1) PTHR12300:SF52 - HVA22-LIKE PROTEIN A-RELATED	48.9881	36.6481	39.7041	43.9599	33.0645	39.0646	56.2924	50.4384	63.3416	58.5463	66.3824	52.0589	48.0517	38.033	37.0426	52.0722	54.51	62.1028	62.9846	85.0021	69.2952	60.72	62.6618	80.9557
Sobic.010G051300	(1 of 1) PTHR10992//PTHR10992:SF749 - ALPHA/BETA HYDROLASE FOLD-CONTAINING PROTEIN // SUBFAMILY NOT NAMED	31.8585	25.7667	30.0008	33.7356	28.4244	29.1813	39.1421	30.0188	43.5556	37.6612	48.5283	42.3838	29.4169	24.0481	25.1455	37.1235	32.1932	35.7518	35.8573	37.3391	32.7166	41.6378	38.3135	36.1928
Sobic.010G186300	(1 of 2) PTHR24343//PTHR24343:SF157 - SERINE/THREONINE KINASE // CBL-INTERACTING SERINE/THREONINE-PROTEIN KINASE 24	9.87754	9.7041	12.4781	8.81716	10.1695	8.76774	15.0839	7.97195	10.8806	8.0694	12.6389	11.2169	7.63516	6.46506	10.4947	8.88984	8.77156	7.63026	7.86511	9.2559	11.263	9.12754	9.05666	12.4904
Sobic.010G118000	(1 of 1) K17586 - PHD and RING finger domain-containing protein 1 (PHRF1)	6.20304	6.6379	6.85454	7.04423	6.7422	6.75894	7.21602	6.85211	8.33977	9.72995	8.78908	7.05435	6.54715	5.66334	6.01248	6.82786	7.30421	7.82116	6.71685	6.82555	8.79858	7.06018	7.0983	6.67424
Sobic.010G246900		3.1151	3.27363	3.61973	2.74955	2.20132	0.894996	1.61737	2.59072	2.40087	1.76719	3.77929	2.47407	1.96672	2.29151	3.17738	1.04908	0.495547	0.920584	1.82693	2.14013	2.01497	0.325979	1.51839	0.629647
Sobic.010G183600	(1 of 3) K16241 - transcription factor HY5 (HY5)	5.61736	19.4359	21.1807	13.2673	29.0586	56.72	64.0809	25.2146	27.4762	23.2876	13.2664	71.2206	73.2635	40.4922	38.7578	18.3795	49.9832	34.5264	39.5613	19.1394	75.6396	24.6118	81.7696	73.446
Sobic.010G161450	(1 of 1) PTHR31933:SF2 - O-FUCOSYLTRANSFERASE-LIKE PROTEIN	5.92453	5.45739	5.33573	5.63829	5.32481	3.52822	6.1505	6.97019	5.66862	3.19591	6.6784	3.92292	3.78071	3.97984	5.08046	6.28258	4.01819	4.95207	5.44543	6.03872	4.91422	4.3351	3.41371	2.69914
Sobic.010G125800		2.21028	2.95756	3.11651	3.2219	4.24483	3.03913	3.99739	3.28335	3.73861	1.45029	4.60326	2.4384	2.1322	1.36919	2.73619	2.3601	1.49425	2.41887	1.94785	1.13944	1.14894	1.10003	1.40797	2.38495
Sobic.010G008100	(1 of 24) PF14259 - RNA recognition motif (a.k.a. RRM, RBD, or RNP domain) (RRM_6)	47.2722	51.7868	57.6983	51.4111	55.8371	67.4686	91.9053	62.6737	85.6676	83.6001	66.1933	60.6431	89.1842	77.782	58.2101	67.7102	78.1382	98.4088	76.7409	79.0312	98.9169	74.3854	80.3953	97.6313
Sobic.010G054600	(1 of 2) K10807 - ribonucleoside-diphosphate reductase subunit M1 (RRM1)	9.61994	9.54591	10.7118	6.10911	6.57512	8.50982	12.3172	5.57144	9.35882	8.1566	9.40083	5.50916	10.3069	5.32506	8.03871	6.86844	4.53667	12.581	8.46002	6.09025	8.71761	4.59402	5.1197	6.00223
Sobic.010G180700	(1 of 1) PTHR13832//PTHR13832:SF346 - PROTEIN PHOSPHATASE 2C // PROTEIN PHOSPHATASE 2C 22-RELATED	23.9397	23.7556	34.0034	22.2356	25.4135	32.3338	37.3912	23.4412	45.7145	44.2339	31.0594	38.072	46.3105	46.6263	33.1499	27.2768	31.9561	40.6515	37.3791	34.6966	40.2308	30.1011	44.8856	38.5312
Sobic.010G027800	(1 of 1) K14846 - ribosome production factor 1 (RPF1)	28.517	30.1516	37.1938	26.6793	39.9922	63.0081	51.5816	32.9596	43.147	49.7285	41.535	58.6662	46.2156	42.8899	35.5663	30.9696	41.3649	54.5402	33.9604	29.9769	50.0092	36.5237	47.1368	51.7493
Sobic.010G060300	(1 of 6) 1.14.11.32 - Codeine 3-O-demethylase / Codeine O-demethylase	34.0427	39.6615	45.7401	33.0562	32.1408	35.5697	60.783	41.761	46.3404	43.7209	49.8686	41.6552	44.3699	29.3374	33.4787	27.386	29.1985	62.0394	35.801	38.2361	41.2425	25.2472	31.8246	48.9688
Sobic.010G265900	(1 of 1) PTHR21230//PTHR21230:SF27 - VESICLE TRANSPORT V-SNARE PROTEIN VTI1-RELATED // NOVEL PLANT SNARE 11	3.21732	3.24978	3.54632	2.65603	3.01507	2.6502	2.82298	3.09006	1.96942	3.43119	5.30016	3.37442	3.26565	2.77475	4.12018	3.85848	3.31688	4.2152	5.38954	5.41156	4.58146	4.04644	3.745	4.62476
Sobic.010G078100	(1 of 1) PTHR12280//PTHR12280:SF29 - PANTOTHENATE KINASE // SUBFAMILY NOT NAMED	11.0655	8.06916	13.5542	11.6331	11.3602	6.90782	16.6602	10.2339	26.6321	15.167	14.3798	8.63339	10.4839	9.62014	9.71219	7.6138	6.05161	19.7533	12.3541	11.7933	17.4386	9.40459	7.20638	8.97221
Sobic.010G170600	(1 of 1) PTHR10015//PTHR10015:SF181 - HEAT SHOCK TRANSCRIPTION FACTOR // SUBFAMILY NOT NAMED	4.11656	5.90553	3.56106	5.52798	3.76211	2.2702	2.34828	4.02244	3.66352	5.77606	3.87533	3.98223	4.78631	6.96098	9.663	6.22624	5.82867	1.78591	6.33375	29.9169	10.4142	12.9755	8.43576	4.50417
Sobic.010G090301	(1 of 33) PF04570 - zinc-finger of the FCS-type, C2-C2 (zf-FLZ)	15.7416	18.7702	20.761	15.4566	20.186	21.3889	24.1128	19.8137	20.0127	18.2761	20.7783	18.6523	25.0348	32.9361	33.5799	26.8768	28.1367	25.2978	33.8953	53.1062	30.9463	38.6299	29.1408	42.2112
Sobic.010G031000	similar to Os06g0124900 protein	24.3212	21.9628	21.6013	22.0062	24.5545	27.574	34.4478	32.3876	29.4584	38.9041	32.1008	33.4623	36.1058	31.0983	22.0461	28.5146	38.2333	36.7131	39.3279	40.0993	41.7475	34.2463	44.3961	49.325
Sobic.010G231000	(1 of 18) PTHR11746//PTHR11746:SF86 - O-METHYLTRANSFERASE // SUBFAMILY NOT NAMED	7.48346	3.44997	13.5037	12.6865	7.09989	6.18132	23.1248	16.6881	83.3917	18.979	35.3254	9.34115	10.9945	34.0905	2.04892	4.59138	13.6355	26.0793	14.7995	43.4098	20.7719	15.1558	22.4287	13.072
Sobic.010G042900	(1 of 1) 2.1.1.165 - Methyl halide transferase / Methyl chloride transferase	31.7583	19.3181	14.798	20.9655	11.9681	5.80605	8.80049	18.1681	17.8458	12.3447	24.2729	5.76571	9.18486	6.16427	7.85778	21.2712	6.27029	12.3143	15.6222	14.5042	11.2596	9.59003	5.97032	5.65049
Sobic.010G221600	(1 of 1) PTHR23089:SF3 - HISTIDINE TRIAD NUCLEOTIDE-BINDING PROTEIN 1	22.8243	28.1179	24.2385	27.7683	26.2291	34.3524	30.8794	29.2314	29.0252	34.1368	33.5059	42.8104	26.0241	22.2426	24.03	31.2014	33.9245	32.5094	31.9337	28.5039	28.303	39.8735	41.5094	41.9279
Sobic.010G168900	(1 of 1) PTHR16254:SF30 - K(+) EFFLUX ANTIPORTER 4	4.4263	5.2625	6.40365	4.16293	3.70193	4.96099	6.51689	3.9694	6.31425	3.90538	5.39439	3.80702	3.95198	4.05908	5.6143	3.7088	3.29739	5.34661	3.67109	3.5202	9.64599	3.61493	5.20774	3.45545
Sobic.010G232100	(1 of 5) K04551//K08770 - ubiquitin B (UBB) // ubiquitin C (UBC)	843.641	991.073	941.554	1163.54	956.507	718.418	1093.01	925.558	995.772	743.579	999.02	714.535	677.428	627.861	828.514	939.916	763.321	1272.61	741.102	732.947	792.247	1056.22	870.056	600.99
Sobic.010G094700	(1 of 1) PTHR15430 - FKBP-ASSOCIATED PROTEIN	11.6083	9.36111	10.4031	12.6942	8.91877	9.88166	15.7729	10.0334	18.6012	11.5998	20.5491	21.6628	9.40211	9.42451	9.45066	12.7033	12.0873	12.7347	12.3633	16.2176	13.6232	18.6278	18.7964	17.8419
Sobic.010G109500	(1 of 2) PTHR33222//PTHR33222:SF4 - FAMILY NOT NAMED // PROTEIN CURVATURE THYLAKOID 1A, CHLOROPLASTIC	846.282	934.464	746.278	770.735	999.636	916.821	681.498	1121.75	650.174	773.626	759.985	847.979	752.29	850.087	869.323	1031.15	963.395	698.008	886.241	775.323	680.578	782.181	791.639	692.124
Sobic.010G116400	(1 of 4) K14207 - solute carrier family 38 (sodium-coupled neutral amino acid transporter), member 2 (SLC38A2, SNAT2)	63.2251	84.8402	104.813	84.8535	94.3666	81.046	83.4844	92.0249	156.881	119.707	77.3258	63.4276	163.54	287.35	143.578	83.6942	88.0633	118.423	106.152	93.4788	75.1416	57.5432	67.5029	48.541
Sobic.010G062800	(1 of 1) PTHR11662//PTHR11662:SF153 - SODIUM-DEPENDENT PHOSPHATE TRANSPORTERS // GLYCEROL-3-PHOSPHATE TRANSPORTER 5-RELATED	5.00359	4.08804	7.12482	5.59522	5.17026	4.58524	5.60284	4.69439	8.92087	7.52708	7.26028	4.25738	5.48835	4.87391	6.80363	5.57505	4.86858	6.89561	5.26717	6.79626	12.0774	7.16135	7.80808	6.83873
Sobic.010G232200		42.5939	50.8829	57.6053	60.7685	57.0638	68.8342	43.5964	42.2056	52.405	38.1916	63.3223	62.7959	30.4804	36.3127	48.2164	35.4292	39.7411	38.0729	41.6184	33.376	38.7429	34.1019	37.4395	42.4654
Sobic.010G250000	(1 of 1) PTHR13691:SF5 - 39S RIBOSOMAL PROTEIN L2, MITOCHONDRIAL	14.8373	16.2316	20.814	16.9717	17.9971	25.1982	24.8339	15.2117	21.5914	23.7801	18.806	21.6498	21.2732	20.8681	18.3297	15.8819	19.4849	26.0868	16.2275	15.4484	21.4821	19.2437	19.3943	21.6737
Sobic.010G152850		18.176	12.3451	17.3601	21.9252	17.8796	19.1966	23.3077	14.1113	20.983	18.5125	30.0075	28.7395	14.6982	11.4798	15.4278	19.6943	13.8818	15.4138	17.2074	19.1035	19.3942	20.7817	15.0639	14.7588
Sobic.010G268100	(1 of 1) 5.4.99.23 - 23S rRNA pseudouridine(1911/1915/1917) synthase	9.30908	11.1306	10.4381	12.1363	11.3333	13.3713	10.8695	14.7613	14.5003	14.1203	14.5609	14.8204	10.7696	9.5034	6.93156	12.622	11.941	14.7395	16.0674	13.149	10.6335	11.5793	13.2688	15.9829
Sobic.010G163150		11.2157	14.2729	18.4207	12.6756	10.6755	5.05943	10.915	15.8295	19.3097	11.7953	17.0556	5.25024	57.9643	114.096	58.3083	30.4574	8.39083	18.2523	16.1964	23.9836	17.6978	17.0925	9.17026	9.59684
Sobic.010G005600	(1 of 1) PTHR10174//PTHR10174:SF156 - RETINALDEHYDE BINDING PROTEIN-RELATED // SEC14P-LIKE PHOSPHATIDYLINOSITOL TRANSFER FAMILY PROTEIN	45.5299	46.0254	37.669	54.0933	39.342	30.8606	25.9301	34.7206	31.7453	23.7594	48.805	38.2437	21.2739	24.7394	36.0116	36.6076	24.2098	27.2134	31.0915	29.4814	23.7293	30.9081	24.6539	23.1345
Sobic.010G244600	(1 of 1) PTHR11178//PTHR11178:SF26 - IRON-SULFUR CLUSTER SCAFFOLD PROTEIN NFU-RELATED // SUBFAMILY NOT NAMED	37.0438	37.4156	36.8831	35.0833	48.2862	51.8812	48.4575	57.036	34.2815	43.4967	39.208	39.491	42.0495	31.8661	35.059	36.8509	35.6637	41.0706	42.2907	32.0235	35.7647	28.1037	29.6598	32.8708
Sobic.010G241300	(1 of 4) PF13499//PF13833 - EF-hand domain pair (EF-hand_7) // EF-hand domain pair (EF-hand_8)	61.2048	69.5195	61.5196	78.3791	58.9967	44.5185	49.0204	69.6931	59.8131	60.8886	50.8841	58.9904	75.223	122.213	69.154	85.8961	76.6196	80.3021	79.2463	72.9304	46.1836	59.9903	68.4688	63.2838
Sobic.010G235700	(1 of 26) PF00646//PF08387 - F-box domain (F-box) // FBD (FBD)	4.356	3.29255	3.38176	4.10014	3.13265	4.97728	4.64667	3.84256	4.05591	5.96005	5.3173	7.04157	4.22983	3.27297	3.38242	4.41384	5.77327	5.14365	4.11511	5.21209	4.87729	7.10967	6.20051	7.07088
Sobic.010G214200	(1 of 1) PTHR24414//PTHR24414:SF31 - FAMILY NOT NAMED // F-BOX PROTEIN AFR	71.063	54.297	45.5331	51.1296	38.991	24.0572	47.3764	37.8018	35.2081	30.4492	37.4261	20.5543	34.6288	32.4173	46.2246	39.9341	24.5336	31.5475	30.5766	32.046	33.0684	23.0802	12.1165	14.9244
Sobic.010G029400	(1 of 2) K02738 - 20S proteasome subunit beta 1 (PSMB6)	38.3654	36.763	39.9402	40.8391	40.6244	52.6497	51.4926	44.3777	49.8014	47.9945	48.3271	51.7938	46.0504	40.7319	39.5746	42.8947	46.2122	51.4898	50.4815	50.2243	49.6376	53.2828	48.9459	60.7451
Sobic.010G206000	(1 of 3) PTHR22950//PTHR22950:SF237 - AMINO ACID TRANSPORTER // AMINO ACID TRANSPORTER-RELATED	3.83565	4.17255	5.85704	3.57966	2.70757	2.30415	3.74392	2.56063	5.58242	5.56137	4.78164	3.53721	4.85788	6.97177	5.55852	3.19827	5.29897	5.45511	4.26552	5.50125	5.5922	6.53851	6.07925	4.61833
Sobic.010G208000	(1 of 1) K02916 - large subunit ribosomal protein L35 (RP-L35, MRPL35, rpmI)	495.314	667.259	566.245	482.719	680.585	654.219	433.713	826.566	449.684	602.382	521.328	496.085	513.151	461.012	581.415	594.295	579.917	489.22	675.429	460.702	513.408	445.541	459.179	412.414
Sobic.010G127200	(1 of 50) PF00069//PF00139 - Protein kinase domain (Pkinase) // Legume lectin domain (Lectin_legB)	14.3241	10.4853	14.8463	16.0382	9.28993	8.18216	24.2316	21.7649	29.5513	22.1183	21.2908	17.4506	12.1732	6.23686	8.12044	21.9493	16.6194	21.8746	17.1401	46.4403	42.4132	22.6568	21.472	13.9318
Sobic.010G225300	(1 of 17) K08770 - ubiquitin C (UBC)	68.6425	65.7167	68.2873	70.4135	62.8959	52.3801	80.5949	73.215	96.6714	80.56	106.013	64.6297	54.7312	57.1958	63.4891	72.4025	71.0956	91.4901	77.3076	95.2965	96.831	83.2831	87.1094	79.7276
Sobic.010G102000	(1 of 1) PTHR22849//PTHR22849:SF16 - WDSAM1 PROTEIN // SUBFAMILY NOT NAMED	2.22756	2.18509	3.39521	3.42787	2.39989	1.29873	3.79224	3.74731	5.15102	5.05056	4.03639	1.51247	2.25715	5.78763	4.27334	2.1164	0.980109	2.87779	2.39859	3.29446	6.29417	1.87324	2.66146	1.08878
Sobic.010G039900	(1 of 85) PF03478 - Protein of unknown function (DUF295) (DUF295)	4.92703	3.53109	3.45044	5.21032	4.60986	3.27464	5.95827	4.82576	6.98369	3.84233	6.29678	4.5149	4.53043	2.69063	3.44067	5.33534	2.80582	5.81325	5.20089	5.79114	4.09079	7.07024	4.83286	3.82339
Sobic.010G176550		97.8062	97.9215	97.8145	101.59	106.537	93.7358	86.2077	87.9576	93.122	64.2638	113.759	94.0087	66.245	62.9646	84.4016	75.3922	53.612	67.985	69.9101	50.3417	67.3855	51.9128	52.8944	45.9707
Sobic.010G235600	(1 of 303) PF00646 - F-box domain (F-box)	6.6519	4.75775	5.47958	5.87778	5.76733	5.79968	6.9639	5.80044	7.95859	7.11403	8.08791	7.32512	6.79506	5.82069	5.27448	7.08787	7.77013	7.96351	6.32186	8.36785	7.64858	10.2486	7.79436	9.06187
Sobic.010G188000	(1 of 1) K12852 - 116 kDa U5 small nuclear ribonucleoprotein component (EFTUD2)	10.33	8.09251	12.0093	12.1451	11.5451	20.3114	18.5962	9.76665	16.7926	15.4817	18.7448	21.781	12.5462	11.0439	11.292	10.9439	16.0716	17.8157	12.6764	12.6847	15.5054	19.6354	18.1865	20.2146
Sobic.010G145900	(1 of 1) PTHR10666//PTHR10666:SF163 - UBIQUITIN // SUBFAMILY NOT NAMED	91.9761	83.8295	91.3423	99.9841	81.2951	72.0757	75.1243	83.6359	88.612	70.3791	78.093	48.6486	65.6998	74.4698	80.1517	75.5362	57.4012	76.249	69.5486	66.7558	78.6667	65.0337	49.1838	55.265
Sobic.010G262466	(1 of 4) PTHR10836//PTHR10836:SF58 - GLYCERALDEHYDE 3-PHOSPHATE DEHYDROGENASE // SUBFAMILY NOT NAMED	237.082	193.85	252.314	273.624	229.201	253.852	281.215	234.88	267.023	224.123	254.323	261.905	249.242	197.375	237.288	240.993	202.337	271.549	236.97	251.121	236.543	339.547	238.383	225.798
Sobic.010G236300	(1 of 11) PF02362//PF06507 - B3 DNA binding domain (B3) // Auxin response factor (Auxin_resp)	24.4045	31.3681	35.2092	32.1032	31.0301	30.6956	34.2795	27.7868	24.7537	20.5691	23.3161	27.3476	38.5127	32.3208	36.648	30.1611	28.6319	26.4627	31.901	27.0703	28.5711	29.981	29.016	35.9448
Sobic.010G188800	(1 of 5) PTHR10891:SF574 - CALCIUM-BINDING PROTEIN CML30-RELATED	47.0262	60.0563	54.8794	62.0462	55.0475	53.1027	56.2507	54.3671	58.5666	47.4816	53.1874	44.8266	53.0958	55.0691	52.6152	50.5051	47.5547	58.4176	48.6988	51.7852	64.4599	45.7958	40.9022	45.6454
Sobic.010G236600	(1 of 1) 3.4.24.59 - Mitochondrial intermediate peptidase	2.72186	2.47365	2.68236	3.61579	3.18905	4.23277	4.75093	2.76675	4.99951	3.69339	6.28643	8.01705	2.66661	2.60772	2.53581	3.38523	3.67267	3.8986	4.00605	3.93307	3.63744	4.73825	5.32513	6.98965
Sobic.010G033600	(1 of 1) K10803 - DNA-repair protein XRCC1 (XRCC1)	22.5485	16.7	18.2901	18.6343	15.2367	15.8282	20.7164	21.2363	23.2597	18.346	27.8135	17.8818	17.8486	13.5709	16.6609	18.956	18.7534	18.5913	22.6838	23.0551	21.0203	19.9496	16.2567	19.9606
Sobic.010G058900	(1 of 10) PF03909 - BSD domain (BSD)	33.5749	30.0395	22.9843	31.8362	24.0777	22.9226	29.2339	27.0787	24.124	16.6211	23.7231	21.3708	18.6158	14.3713	23.6766	25.5146	19.9148	23.6997	21.4561	23.5627	20.3426	26.7575	16.8699	22.0208
Sobic.010G233100		9.3737	9.03779	16.242	11.2235	12.9332	20.172	16.9735	9.75332	16.9473	19.7806	16.38	19.3057	16.0916	12.5555	11.6041	10.8909	12.1812	17.7033	11.3539	11.2118	17.9245	12.7742	22.7246	24.7202
Sobic.010G234000	(1 of 1) PTHR10891//PTHR10891:SF624 - EF-HAND CALCIUM-BINDING DOMAIN CONTAINING PROTEIN // CALCIUM-BINDING PROTEIN KIC	1.20639	1.02792	1.6833	3.1855	1.98704	1.02538	5.69014	9.88446	5.86146	2.96463	5.31225	1.40865	10.9056	16.6641	13.6898	10.8171	1.8368	3.33511	2.29242	3.48584	32.8404	8.69161	6.47355	4.60305
Sobic.010G015800	(1 of 1) PTHR14155//PTHR14155:SF108 - RING FINGER DOMAIN-CONTAINING // SUBFAMILY NOT NAMED	6.23098	6.81047	8.77742	7.58154	6.56326	6.2616	9.50978	7.91949	12.2878	8.07411	7.4041	3.37988	3.0508	2.61081	6.393	4.07413	3.93445	6.71646	6.12812	5.78871	7.6802	4.08068	4.42306	5.75019
Sobic.010G205300	(1 of 1) KOG3306 - Predicted membrane protein	171.714	161.147	159.864	158.277	138.672	152.803	190.863	178.423	202.101	188.586	207.469	182.899	161.543	148.354	150.239	170.361	181.097	194.547	206.566	262.974	210.968	175.712	191.278	228.864
Sobic.010G214100	(1 of 3) 1.1.1.95 - Phosphoglycerate dehydrogenase / Phosphoglyceric acid dehydrogenase	33.0729	41.1111	38.695	31.5482	40.2526	45.4741	29.8495	38.2578	27.8556	30.1296	30.9959	26.4949	31.1731	30.5906	34.8991	31.5351	26.6253	36.0137	28.1815	17.6077	28.6228	18.8353	18.7548	15.1059
Sobic.010G025300	(1 of 2) PTHR13105//PTHR13105:SF9 - MYELOID LEUKEMIA FACTOR // SUBFAMILY NOT NAMED	139.035	158.176	143.909	167.001	144.729	151.897	156.354	149.631	147.311	140.696	152.345	160.707	160.243	129.639	138.537	159.372	146.502	156.721	138.169	180.458	148.851	154.921	142.578	143.325
Sobic.010G019800	(1 of 12) 1.1.1.317 - Perakine reductase	4.03945	3.29082	4.39248	4.07079	3.53092	2.57294	5.25496	4.28022	5.6653	4.6024	5.95522	5.30247	4.57756	2.8594	3.86896	4.2605	3.72608	4.77757	6.17255	8.68269	5.2523	6.95864	6.65791	7.91847
Sobic.010G082500	(1 of 1) PTHR33926//PTHR33926:SF2 - FAMILY NOT NAMED // PROTEIN TIC 22, CHLOROPLASTIC	7.11318	6.47523	8.28962	5.71123	6.36166	13.4769	14.7	8.8752	12.6015	13.265	14.2584	20.8336	11.9847	9.62851	7.4908	7.50942	11.3122	12.2473	10.807	9.51454	13.7566	18.631	22.8986	20.8958
Sobic.010G165000	(1 of 16) PF07911 - Protein of unknown function (DUF1677) (DUF1677)	14.1004	32.9561	33.6405	31.3171	32.9357	26.7523	18.9671	16.3191	14.8614	19.4155	20.4741	25.2978	20.1253	29.6001	31.385	31.8801	30.7983	16.6287	19.5851	15.7982	18.7068	19.4079	25.9172	22.9729
Sobic.010G138500	(1 of 1) PTHR27002:SF31 - G-TYPE LECTIN S-RECEPTOR-LIKE SERINE/THREONINE-PROTEIN KINASE SD2-5	2.5615	1.92715	2.74361	3.98502	4.07798	4.73707	5.42499	3.09287	4.33329	4.30205	3.45588	5.84823	3.95963	2.64389	2.68952	2.87628	4.08082	3.37669	2.8542	2.34869	4.23188	4.14867	4.44337	4.30746
Sobic.010G095700	(1 of 3) K17822 - DCN1-like protein 1/2 (DCUN1D1_2)	544.724	491.045	417.163	468.553	339.623	270.84	273.848	436.661	389.181	363.216	494.115	316.283	283.744	266.703	394.151	469.667	318.117	292.774	490.036	523.972	322.107	412.468	320.004	360.529
Sobic.010G106300	(1 of 3) K10808 - ribonucleoside-diphosphate reductase subunit M2 (RRM2)	9.88542	18.2465	17.9423	11.3752	12.9948	14.8737	28.9549	11.7722	10.218	14.1695	12.2036	17.8468	18.2582	9.09699	14.0107	10.3101	16.0372	19.5739	13.7969	7.79668	14.4536	11.419	15.7993	17.8917
Sobic.010G159700	(1 of 28) 3.1.1.32 - Phospholipase A(1) / Phospholipase A1	2.67936	1.69863	2.595	3.4727	2.54604	1.59695	1.8724	1.3316	4.50051	2.05466	4.23067	2.18148	7.42606	89.2571	3.08925	2.10316	22.6269	1.42632	3.57656	2.1767	1.62473	2.23999	9.61607	1.75922
Sobic.010G047000	(1 of 2) PTHR20902//PTHR20902:SF0 - 41-2 PROTEIN ANTIGEN-RELATED // TRAFFICKING PROTEIN PARTICLE COMPLEX SUBUNIT 5	36.6644	40.9984	43.2168	39.8235	36.0644	45.1706	58.6808	52.945	62.6809	52.6252	67.5365	56.2682	44.1176	38.7426	41.7271	47.1727	48.5573	66.0513	57.8118	80.1179	67.2814	51.8	54.1745	66.0587
Sobic.010G276800	(1 of 3) PTHR23155//PTHR23155:SF411 - LEUCINE-RICH REPEAT-CONTAINING PROTEIN // SUBFAMILY NOT NAMED	24.2059	14.5784	16.5575	19.1483	13.0737	9.57242	14.8323	14.1727	20.6422	13.1271	18.3773	11.5197	10.7027	11.1064	14.8164	16.3083	12.4329	13.7816	14.1375	20.5171	11.6323	20.1682	11.3485	15.3078
Sobic.010G131200	similar to Putative glycine rich protein	9.39986	9.11986	5.66106	15.8635	13.3594	3.40055	12.5992	4.72404	6.98874	6.54039	4.28954	4.74883	8.06074	5.662	6.86171	7.32906	2.85105	6.37345	14.7217	10.6281	8.24942	10.6967	4.28948	4.39884
Sobic.010G136700		5.04712	4.71781	5.07359	6.4399	7.21009	4.58228	6.05557	3.66067	5.38422	3.75196	5.14903	7.64038	4.13005	4.05327	4.19331	2.06166	3.1507	3.64972	4.11949	3.46382	3.9644	5.67404	3.34385	3.10189
Sobic.010G066400	(1 of 18) PF12854//PF13041 - PPR repeat (PPR_1) // PPR repeat family (PPR_2)	2.47574	2.98786	3.69682	3.23503	2.50528	4.00881	3.38947	2.14331	2.83429	3.42123	3.40786	4.61606	3.43483	2.80243	2.97437	2.92896	3.07398	3.55361	2.69325	2.576	3.10254	4.07907	3.9328	3.46141
Sobic.010G080900	(1 of 6) K15102 - solute carrier family 25 (mitochondrial phosphate transporter), member 3 (SLC25A3, PHC, PIC)	5.54114	4.29997	5.1581	3.4939	3.1149	3.70312	5.03098	4.39175	5.49625	4.47665	6.79547	4.37237	4.53631	3.57801	5.02965	5.23633	4.13519	3.98057	5.98784	7.16322	5.72456	6.46941	6.19908	5.5058
Sobic.010G257700	(1 of 3) PTHR11071//PTHR11071:SF280 - PEPTIDYL-PROLYL CIS-TRANS ISOMERASE // SUBFAMILY NOT NAMED	5.10146	10.5533	8.60753	4.95466	15.8771	8.96246	1.89899	6.16469	2.97951	2.5305	2.59299	1.74891	3.3071	4.43893	6.35488	4.42635	3.48497	3.84519	2.55792	1.61652	1.35043	1.90108	1.01616	1.09287
Sobic.010G016500	(1 of 171) PF00847 - AP2 domain (AP2)	0	0.0600085	0.198324	0.0764519	0.288884	0.0874269	0.0708398	0.181448	0.176826	0.468557	0.117888	0	6.52175	5.48436	1.51211	3.50082	0.216408	0.738856	0.681746	0.574277	1.28681	6.56353	1.04717	1.18717
Sobic.010G019700	(1 of 4) PTHR24296:SF4 - CYTOCHROME P450, FAMILY 704, SUBFAMILY A, POLYPEPTIDE 1	2.90562	3.66188	3.4932	4.86078	3.03891	1.87769	2.27009	2.74235	2.45949	2.99503	2.9606	2.50466	2.06846	2.1238	2.08487	3.23173	2.3977	2.42437	2.6911	2.94752	1.30235	2.93759	2.25745	2.59273
Sobic.010G272900		1.97502	1.23152	2.59005	2.13951	2.77181	4.07775	3.03977	2.36966	2.83714	3.351	6.15835	6.85354	3.45047	2.73185	1.50458	1.6145	2.35519	2.24	2.67771	2.97615	3.4511	4.44665	2.87306	3.04546
Sobic.010G165300	(1 of 13) K10406 - kinesin family member C2/C3 (KIFC2_3)	10.9886	9.007	11.9763	10.4551	10.1233	8.11504	12.0167	8.66319	15.7324	10.605	15.1143	19.3357	10.9028	9.30117	10.4009	8.34433	9.14991	10.333	10.06	10.9212	9.84114	11.2799	11.0361	10.8752
Sobic.010G279200	(1 of 2) PTHR10438//PTHR10438:SF299 - THIOREDOXIN // SUBFAMILY NOT NAMED	21.5958	23.4662	16.6107	22.4707	22.6562	21.2168	25.8171	22.5534	23.2682	24.9976	24.892	23.8807	22.8277	16.7069	17.3972	24.817	23.9438	23.6873	23.0623	23.524	22.4159	26.0762	26.299	27.9497
Sobic.010G108900	(1 of 1) PTHR10621//PTHR10621:SF8 - UV EXCISION REPAIR PROTEIN RAD23 // SUBFAMILY NOT NAMED	161.414	145.507	174.402	189.62	157.72	196.796	198.853	151.06	188.839	183.478	180.603	155.121	179.385	188.59	177.982	179.502	144.011	195.27	153.653	127.293	173.124	158.734	119.904	134.015
Sobic.010G159100	(1 of 53) PF04398 - Protein of unknown function, DUF538 (DUF538)	37.4843	41.3551	41.3174	37.7203	38.376	33.4404	44.72	35.1216	37.3767	39.9502	40.6995	36.7134	48.5625	49.1788	45.5143	44.7983	44.4171	43.7759	45.3026	46.717	45.5319	46.635	47.197	43.9449
Sobic.010G038100	(1 of 85) PF03478 - Protein of unknown function (DUF295) (DUF295)	14.8739	14.5224	16.0946	16.835	15.8958	12.5592	13.1795	12.4174	15.241	14.4438	15.2786	13.8878	11.8137	11.9959	14.5057	12.6067	10.4063	13.8043	12.5168	10.3411	11.9528	17.1081	12.1764	11.0543
Sobic.010G165900		11.7413	14.115	14.7096	13.4489	13.841	16.2364	10.4671	10.489	9.28778	8.09466	13.0421	13.1659	9.36206	11.1711	13.4633	20.1119	15.3139	15.4031	13.1247	13.3076	12.2041	17.542	12.6778	11.7768
Sobic.010G278600	(1 of 1) PTHR34284:SF1 - FG-GAP REPEAT-CONTAINING PROTEIN	44.7665	37.4753	40.6982	50.6643	37.8989	39.1259	56.0289	37.2765	51.8611	39.7459	59.0728	54.1203	41.3489	36.7314	39.9616	42.6047	37.5408	49.3702	40.1365	42.3466	46.6601	65.1956	45.3586	45.3854
Sobic.010G195100	(1 of 6) KOG0149 - Predicted RNA-binding protein SEB4 (RRM superfamily)	19.7674	16.3032	18.8175	22.3695	16.1578	16.2981	16.016	17.7223	19.7487	16.4635	19.018	15.2573	13.83	13.6753	15.6439	17.6547	15.0568	16.5089	16.1046	15.494	14.3817	16.6263	13.1666	14.4476
Sobic.010G047100	(1 of 12) K11253 - histone H3 (H3)	2.55727	1.6628	3.66361	0.63553	1.29602	2.09954	3.5987	1.95526	2.09056	3.24585	2.46811	0.959639	5.33449	1.96722	2.7933	3.05186	2.86501	4.09465	6.7609	9.13516	3.41709	2.77718	2.21891	3.42665
Sobic.010G027700	(1 of 35) K14488 - SAUR family protein (SAUR)	0.10603	0.234408	0.451909	0	0.483623	2.90285	2.698	0.118131	0.414436	0.762625	1.45825	6.01523	1.90116	2.18393	2.10015	0.460958	6.0583	2.7659	0.700808	1.18395	0.942487	2.1485	6.85765	10.6515
Sobic.010G267000	(1 of 6) PTHR24078//PTHR24078:SF231 - DNAJ HOMOLOG SUBFAMILY C MEMBER // CHAPERONE PROTEIN DNAJ	468.41	165.529	167.136	176.024	47.3204	17.9041	15.4767	343.785	144.08	135.374	128.577	13.7651	17.8408	54.6125	69.2987	75.671	72.85	50.3088	123.27	63.9021	46.4039	33.6031	59.0018	11.3691
Sobic.010G239900	(1 of 2) PTHR10209:SF144 - IRON/ASCORBATE OXIDOREDUCTASE DDB_G0283291-RELATED	47.9639	43.8729	41.8188	53.6301	40.1648	25.8853	25.7286	39.6107	36.1952	26.9883	50.0874	47.6941	27.2322	29.3967	37.882	46.4219	35.3041	30.3055	45.9197	55.4307	32.3175	49.5865	39.6935	35.8197
Sobic.010G153900	(1 of 1) PTHR11558//PTHR11558:SF29 - SPERMIDINE/SPERMINE SYNTHASE // SUBFAMILY NOT NAMED	225.058	160.398	224.495	181.67	194.262	130.991	112.074	143.498	184.217	170.784	194.782	115.934	176.548	186.144	181.616	222.442	167.79	202.047	202.855	213.253	127.408	155.585	105.064	96.3799
Sobic.010G180400	(1 of 5) K10781 - fatty acyl-ACP thioesterase B (FATB)	39.3833	52.4969	47.9931	43.1047	37.2175	28.9686	34.6623	31.8107	52.3286	35.4731	33.4265	22.0008	55.5868	75.902	58.4271	33.6803	29.0492	37.3595	38.2843	32.5419	34.9535	31.7179	37.7647	27.7854
Sobic.010G178000	(1 of 1200) 2.7.11.1 - Non-specific serine/threonine protein kinase / Threonine-specific protein kinase	551.637	799.479	1006.48	749.755	671.88	594.989	1016.73	577.027	715.21	609.247	804.271	748.992	744.21	789.642	885.573	521.97	453.236	572.752	497.972	781.697	520.851	683.883	684.998	588.778
Sobic.010G099000	(1 of 3) PTHR23315//PTHR23315:SF79 - BETA CATENIN-RELATED ARMADILLO REPEAT-CONTAINING // SUBFAMILY NOT NAMED	0.919062	1.36383	1.50245	1.20564	1.72274	1.64905	3.36785	1.7393	3.1002	2.55359	1.76796	1.4629	3.52156	2.25975	1.91702	2.02514	1.12085	2.3846	1.19826	1.68696	3.52514	2.14292	1.18569	2.47787
Sobic.010G181200	(1 of 27) PF03101//PF04434//PF10551 - FAR1 DNA-binding domain (FAR1) // SWIM zinc finger (SWIM) // MULE transposase domain (MULE)	6.80207	6.9131	7.08579	8.39881	7.42552	7.05196	9.72786	7.06651	9.46083	7.47771	8.20225	7.77816	8.45844	5.49378	8.39061	8.57243	9.03842	9.07665	8.35243	9.01808	9.08608	10.125	8.36737	9.1316
Sobic.010G000100	(1 of 130) PF02365 - No apical meristem (NAM) protein (NAM)	10.5759	7.96582	8.24916	12.31	10.1251	9.47946	8.18357	8.59876	9.75685	9.36403	12.1311	10.4903	7.72854	6.60963	8.23316	9.63778	8.82557	9.50381	9.05973	9.39297	7.0956	11.7605	9.67814	11.0068
Sobic.010G004300	(1 of 1) PTHR12802//PTHR12802:SF57 - SWI/SNF COMPLEX-RELATED // SUBFAMILY NOT NAMED	81.8403	93.9734	92.7415	83.1293	84.5288	95.086	89.6637	77.6335	79.5017	57.8266	69.8638	71.9861	66.7537	62.6881	87.6334	69.668	65.2113	77.6883	70.7481	64.032	80.9781	56.397	59.0061	71.561
Sobic.010G004900	(1 of 2) K12863 - protein CWC15 (CWC15)	3.04856	4.07093	3.812	2.99661	3.17296	4.72281	3.3373	2.96335	2.95895	2.7666	4.02835	2.62912	3.0816	1.68568	4.48313	5.42587	2.93619	4.50182	4.84128	3.1263	2.24302	3.06793	3.11088	3.57942
Sobic.010G250800	(1 of 35) PF02485 - Core-2/I-Branching enzyme (Branch)	3.06527	2.28487	2.16103	3.47896	2.36087	2.78216	4.21039	2.24676	4.03311	2.75587	4.93391	2.82568	2.43469	2.17574	3.10809	3.21461	2.80023	3.4308	3.38554	4.46802	3.64484	6.14307	4.53065	5.40226
Sobic.010G157300	(1 of 10) PTHR14155//PTHR14155:SF146 - RING FINGER DOMAIN-CONTAINING // SUBFAMILY NOT NAMED	29.9373	35.129	26.6655	29.9847	25.6557	29.5398	21.8218	42.4233	24.4356	15.7226	18.5639	15.0103	20.2313	7.30361	16.0616	36.6343	27.42	25.4368	33.4511	31.7906	33.8617	24.6706	25.9063	23.3221
Sobic.010G269400	(1 of 1) PTHR20922:SF15 - A_TM021B04.14 PROTEIN	181.404	175.562	175.022	167.167	174.576	144.857	150.754	148.07	144.033	147.021	145.347	163.604	145.151	149.485	174.26	141.834	156.389	132.506	129.128	125.257	152.559	155.868	156.389	156.506
Sobic.010G204500	(1 of 2) K02735 - 20S proteasome subunit beta 3 (PSMB3)	33.4662	39.0283	40.8313	43.4666	36.5119	50.3769	58.1875	41.2161	54.2558	52.1977	50.3878	47.6851	51.6712	48.0049	39.6278	44.9704	48.0451	60.403	48.8858	50.0964	59.7659	49.8702	49.6324	56.3175
Sobic.010G123700	(1 of 1) PF02810 - SEC-C motif (SEC-C)	5.76278	5.95415	6.36642	5.77294	5.54003	8.58961	7.90746	6.972	10.3206	9.60017	13.2452	15.4578	7.59873	5.65223	5.19725	6.77267	13.0782	11.5671	8.92671	14.9435	10.415	17.7899	30.8292	30.0709
Sobic.010G149200	(1 of 1) PTHR10794:SF58 - CAAX AMINO TERMINAL PROTEASE FAMILY PROTEIN	31.6865	44.3144	41.1659	44.3521	57.3644	74.7989	74.3693	62.2757	62.6316	76.0954	48.3823	62.6534	74.7603	53.3721	47.9147	48.3082	57.0455	62.782	55.1747	45.465	64.5818	43.7801	56.0206	63.1026
Sobic.010G052400	(1 of 2) K11430 - histone-lysine N-methyltransferase EZH2 (EZH2)	2.44866	3.15453	4.84636	2.28215	3.30625	4.82294	4.12818	2.28337	4.35467	4.29373	3.06192	3.85232	5.09202	4.40017	3.25255	3.67795	4.93996	4.31108	3.78818	1.59662	5.18106	2.59958	6.44918	2.59759
Sobic.010G132100	(1 of 1) PTHR12452 - 42-9-9 PROTEIN-RELATED	16.8811	15.4652	17.9042	15.8685	19.3609	24.8024	26.2916	19.6476	19.8657	25.0066	21.3764	22.046	30.4186	22.1243	18.0976	18.7267	22.1807	24.7283	24.6407	28.9502	29.3839	24.5018	27.8999	30.4007
Sobic.010G262500	(1 of 5) K00134 - glyceraldehyde 3-phosphate dehydrogenase (GAPDH, gapA)	270.856	253.407	215.979	267.481	201.467	284.776	245.985	230.081	255.484	237.15	201.436	198.413	265.311	205.723	257.123	222.216	217.671	327.32	243.377	239.659	254.006	234.616	213.518	228.751
Sobic.010G277200	(1 of 1) K10904 - TIMELESS-interacting protein (TIPIN)	4.70643	4.2644	5.10926	5.08991	4.37221	5.78685	4.73678	5.03343	4.42236	4.45319	6.59738	6.34784	4.264	3.53724	5.07731	5.18066	5.03226	5.36462	4.84004	5.6519	4.95869	8.30013	5.65227	6.09967
Sobic.010G198000	(1 of 1) K06001 - tryptophan synthase beta chain (trpB)	4.20776	3.35919	3.73775	4.29398	4.20315	3.59005	3.02387	3.2725	3.15162	3.50891	4.23762	3.33454	2.79432	2.90089	2.41575	3.47594	4.02457	3.30835	2.98265	3.08212	1.86709	3.28142	3.06762	2.97275
Sobic.010G205800	(1 of 2) PF01529//PF12796//PF13637 - DHHC palmitoyltransferase (zf-DHHC) // Ankyrin repeats (3 copies) (Ank_2) // Ankyrin repeats (many copies) (Ank_4)	36.6414	31.1725	33.3587	35.5627	31.4593	28.7691	35.5923	30.2956	41.6248	31.7752	44.7919	32.4488	30.2108	27.0527	32.9826	32.0001	27.0325	35.6827	32.7473	32.2067	36.2677	27.0218	28.1722	24.7169
Sobic.010G197000	(1 of 1) PTHR11851:SF152 - PROTEIN UCR-2.3	114.536	104.91	97.5133	137.925	97.5406	104.979	92.6268	94.2626	118.33	92.7568	147.354	146.015	65.3554	65.133	100.355	93.8412	73.558	82.9497	76.4439	65.42	78.0189	116.726	84.1225	68.2775
Sobic.010G231500	(1 of 3) PTHR18966//PTHR18966:SF250 - IONOTROPIC GLUTAMATE RECEPTOR // SUBFAMILY NOT NAMED	74.1087	79.9338	87.8862	87.2955	95.6846	73.6774	38.3708	70.207	43.8758	47.4176	61.4094	43.7225	37.4388	42.5013	84.3875	52.9399	36.0078	41.8902	47.5366	37.4334	42.4023	40.7368	26.5687	24.3296
Sobic.010G036700		0.522741	0.128406	0.919475	0.654367	0.794771	0.99774	1.66741	0.485329	1.39998	2.9243	0.546558	0.674896	4.86003	5.86771	0.683072	1.13628	2.35394	1.91038	2.03464	0.955763	1.29071	1.53	1.68056	3.53263
Sobic.010G162500	(1 of 14) 1.3.3.8 - Tetrahydroberberine oxidase / THB oxidase	6.44675	11.5187	9.01345	9.62321	16.2063	14.8255	10.0963	11.1854	5.90326	6.28057	7.16844	10.437	14.5017	8.80436	10.2679	14.3346	11.9732	8.97521	9.56652	5.27209	9.72754	9.98354	9.25655	9.82906
Sobic.010G275700	(1 of 1) PTHR12802//PTHR12802:SF60 - SWI/SNF COMPLEX-RELATED // PROTEIN REVEILLE 1-RELATED	115.894	153.193	117.644	159.678	143.765	131.408	95.9729	116.462	90.8869	71.9939	92.0675	87.122	108.327	82.2142	114.697	131.345	105.587	94.2263	88.3347	81.274	110.556	90.7784	91.3137	58.8978
Sobic.010G214600	(1 of 1) PTHR11689//PTHR11689:SF67 - CHLORIDE CHANNEL // CHLORIDE CHANNEL PROTEIN CLC-A-RELATED	131.752	95.7755	99.0854	88.1641	37.5906	10.8711	14.0152	53.7775	58.7123	39.1848	65.6287	14.9396	26.7796	49.9952	70.0524	54.5751	20.132	36.217	38.7784	34.436	18.1236	27.9415	9.65976	8.02577
Sobic.010G253800	similar to 3-phosphoinositide-dependent protein kinase-1-like	22.7125	19.2376	22.2259	24.8386	21.146	19.9568	24.5993	21.4916	25.3616	21.9425	27.3125	18.8329	19.1253	17.1415	20.8023	18.0992	16.7514	26.0086	17.4767	20.6278	22.9013	16.9904	16.1962	16.9705
Sobic.010G083500	(1 of 1) 1.6.5.9//3.1.1.1 - NADH:ubiquinone reductase (non-electrogenic) / Ubiquinone reductase // Carboxylesterase / Procaine esterase	23.3125	34.7508	34.0727	28.7823	43.9619	55.8004	41.1916	39.0362	34.5594	40.0065	35.1539	49.4362	39.1007	31.3061	37.8164	29.2692	34.17	35.1562	28.6286	20.8738	35.9673	32.6704	33.7378	27.7879
Sobic.010G105600	(1 of 1) PTHR19965//PTHR19965:SF27 - RNA AND EXPORT FACTOR BINDING PROTEIN // SUBFAMILY NOT NAMED	30.3813	33.3714	36.7633	35.8958	34.4799	34.0051	44.124	34.1682	44.6169	40.486	39.9484	33.9939	34.4434	31.0303	37.0919	31.6506	31.3741	40.2231	35.3069	34.4443	43.68	31.4595	39.6029	39.6767
Sobic.010G195200	(1 of 2) PTHR10857//PTHR10857:SF32 - COPINE // SUBFAMILY NOT NAMED	3.90454	2.0698	2.97978	2.90665	2.72558	2.33017	3.87333	3.65078	4.08913	3.67303	5.48318	4.04317	2.56893	2.08699	2.21265	3.65394	3.12426	3.39069	3.45969	4.88318	3.82216	4.90085	2.84895	4.06424
Sobic.010G171900	(1 of 1) PTHR11709//PTHR11709:SF110 - MULTI-COPPER OXIDASE // SUBFAMILY NOT NAMED	1.35777	3.44427	7.20714	2.37789	5.08146	2.46694	3.20278	3.33574	10.8522	7.64985	1.97825	6.28217	22.7847	29.6138	4.6223	25.7049	35.6555	7.67997	8.00772	10.5472	2.26938	6.93693	15.2087	7.7323
Sobic.010G026300	(1 of 1) PTHR10264:SF69 - HYPERSENSITIVE-INDUCED RESPONSE PROTEIN 4	51.51	46.3012	54.0587	53.4342	56.2229	66.8278	88.8465	56.81	75.2445	75.9741	66.9079	61.7195	73.4477	55.0883	54.717	53.9747	60.2491	85.1763	57.1149	67.4974	77.3429	65.377	69.8535	80.1294
Sobic.010G236200	(1 of 1) PTHR19306//PTHR19306:SF1 - STRUCTURAL MAINTENANCE OF CHROMOSOMES 5,6 SMC5, SMC6 // STRUCTURAL MAINTENANCE OF CHROMOSOMES PROTEIN 5	8.63375	5.71945	6.81199	8.40496	5.96737	5.76692	6.85078	6.07458	7.82209	4.64191	9.18943	6.45092	4.93348	4.25639	7.23807	5.64373	4.11982	7.69833	5.08133	5.62982	5.79214	5.71197	4.04599	5.01876
Sobic.010G116600	(1 of 1) PTHR23308:SF2 - KANADAPTIN	14.5165	14.1418	17.2263	16.9952	16.6823	20.9237	21.5162	15.1207	21.9556	21.9799	21.5735	27.8915	18.4002	17.6178	16.6515	17.5321	18.2148	22.2836	17.3114	16.2897	23.1179	19.7834	20.1155	23.6724
Sobic.010G013800	(1 of 1) PTHR12136//PTHR12136:SF63 - STEROIDOGENIC ACUTE REGULATORY PROTEIN STAR // SUBFAMILY NOT NAMED	42.6464	37.9683	40.4963	43.2541	42.2837	33.8063	30.2977	38.2842	39.3327	22.76	41.1767	30.7114	25.5991	25.8503	36.3528	40.7752	26.5606	37.4597	32.6629	34.8661	27.8461	28.2583	21.4081	23.837
Sobic.010G052200	(1 of 1) PTHR10509//PTHR10509:SF23 - O-METHYLTRANSFERASE-RELATED // SUBFAMILY NOT NAMED	16.2917	9.44169	14.0069	10.1842	11.6173	7.29534	23.004	18.2117	19.6618	9.77468	14.5385	8.16979	14.2878	15.3101	10.5064	10.8751	10.3708	19.2978	14.0868	17.5452	18.3343	13.4924	23.1149	9.36182
Sobic.010G176600		4.74047	4.43634	10.1995	7.78171	10.0373	5.05827	21.9351	14.1271	18.1878	13.5965	16.4623	6.28152	3.685	5.36265	3.45624	4.67806	4.94647	13.2598	8.61153	10.2208	8.87553	5.14658	12.3747	9.93728
Sobic.010G147600	(1 of 1) PTHR10994//PTHR10994:SF73 - RETICULON // SUBFAMILY NOT NAMED	207.558	180.349	189.008	196.994	193.801	232.443	284.064	230.367	255.614	258.372	250.535	261.471	243.054	198.342	179.734	282.81	256.759	256.343	300.629	352.125	295.244	300.238	278.488	345.212
Sobic.010G182600	(1 of 7) K03231 - elongation factor 1-alpha (EEF1A)	379.305	369.328	422.373	350.976	373.926	532.994	458.167	362.708	413.045	440.607	450.591	465.067	366.813	317.852	412.815	373.293	380.04	456.771	414.1	440.138	404.434	546.403	519.93	465.008
Sobic.010G045100	(1 of 1) PTHR11362//PTHR11362:SF9 - PHOSPHATIDYLETHANOLAMINE-BINDING PROTEIN // PROTEIN FLOWERING LOCUS T-RELATED	111.833	126.776	109.132	132.085	99.9001	49.6248	51.2457	87.1356	95.3869	65.2574	92.9646	47.5249	50.5285	89.7985	80.6732	82.4105	71.2646	40.2217	67.4768	38.5686	44.0758	38.8398	22.1092	30.8389
Sobic.010G086200	(1 of 1) PTHR31969:SF4 - GEM-LIKE PROTEIN 1-RELATED	10.471	12.1085	14.2285	11.3286	10.1294	11.4591	12.1976	9.11248	11.7689	13.5919	9.07584	11.4113	17.2708	15.1628	12.1975	10.1105	11.6296	12.5513	9.20796	8.38544	15.6956	11.8229	17.5158	9.85831
Sobic.010G181300	(1 of 1) PTHR11220//PTHR11220:SF35 - HEME-BINDING PROTEIN-RELATED // SOUL HEME-BINDING PROTEIN	162.568	200.988	180.719	201.99	219.602	211.784	144.813	185.087	158.56	171.64	165.212	241.328	180.207	199.903	198.755	182.021	214.015	140.012	150.842	113.088	139.976	192.506	187.416	143.836
Sobic.010G132900		17.2682	18.1148	18.6985	21.0044	20.7461	22.193	19.9154	16.7019	21.186	17.8388	22.8547	22.4025	15.9366	13.7073	16.8396	16.3883	12.3839	16.7913	16.8068	12.7451	17.4813	13.1615	12.7263	11.7082
Sobic.010G120300	(1 of 1) PF06792 - Uncharacterised protein family (UPF0261) (UPF0261)	15.4111	15.3877	14.4032	21.5691	17.8142	20.2481	26.1615	17.2934	22.8779	22.2031	24.1699	37.1277	21.1224	20.255	15.6235	25.9285	30.1901	22.0643	21.5351	28.1678	25.3444	34.783	42.5918	36.8608
Sobic.010G095200	(1 of 3) 1.8.5.1 - Glutathione dehydrogenase (ascorbate)	18.8204	27.6149	19.5162	35.165	28.0141	32.5314	20.3433	33.4984	24.8715	27.7444	37.3446	44.2263	20.4447	20.7594	21.8914	34.4601	32.3531	26.095	26.7766	21.3828	20.1182	36.5842	33.8584	27.9061
Sobic.010G054200	(1 of 1) K02728 - 20S proteasome subunit alpha 3 (PSMA4)	34.2353	32.311	39.5353	40.2999	35.3696	44.4614	53.4767	34.4352	46.0735	44.8567	43.6044	45.0961	52.1978	48.6192	39.8394	41.9872	44.7724	53.8611	43.8501	39.5392	42.8698	46.8418	48.1646	51.3642
Sobic.010G196500	(1 of 1) PTHR31065:SF12 - PLATZ TRANSCRIPTION FACTOR FAMILY PROTEIN	146.167	125.197	137.405	116.209	108.056	74.5464	130.639	101.069	99.4362	86.56	103.813	77.4409	74.4985	60.0245	106.222	83.5237	68.4661	78.8777	84.0701	98.0484	97.6807	80.1896	73.7367	79.7496
Sobic.010G044800	(1 of 1) PTHR11214:SF108 - BETA-1,3-GALACTOSYLTRANSFERASE 13-RELATED	10.0172	8.98411	9.47175	9.11299	7.92983	9.08729	14.4224	9.09838	15.766	12.0267	14.3332	14.6136	10.953	12.1606	8.84385	9.32114	9.71636	13.2987	8.69091	11.0894	13.0954	11.3115	13.6717	12.3291
Sobic.010G113000	(1 of 1) 1.2.1.3//1.2.1.5 - Aldehyde dehydrogenase (NAD(+)) // Aldehyde dehydrogenase (NAD(P)(+))	154.728	100.587	125.878	136.867	101.801	88.2452	122.916	127.571	189.343	127.406	176.368	90.1489	104.407	110.17	97.3328	138.856	103.254	159.088	111.693	164.366	114.064	119.645	74.2771	84.5149
Sobic.010G178200	(1 of 1) PF01152 - Bacterial-like globin (Bac_globin)	65.7577	66.7492	81.5712	54.9402	65.2654	72.6565	75.0572	62.4778	68.3263	72.352	62.643	67.7939	80.9923	83.564	74.9565	58.1719	79.2379	77.3481	77.2041	77.9448	85.9172	66.5506	85.8749	81.1004
Sobic.010G250400	(1 of 1) PTHR10795//PTHR10795:SF431 - PROPROTEIN CONVERTASE SUBTILISIN/KEXIN // SUBTILISIN SERINE PROTEASE-RELATED	5.66108	4.58226	7.47736	3.83111	5.45573	8.08066	7.42939	3.18964	4.16045	3.44746	3.49764	3.68345	7.37866	5.85107	5.60485	4.87152	5.62021	6.98628	4.46947	3.61626	5.13375	5.90616	3.5204	3.9395
Sobic.010G043400	(1 of 2) KOG2789 - Putative Zn-finger protein	36.0471	31.0437	31.7056	39.499	25.5696	20.1762	29.7713	32.6072	40.6218	22.9749	33.161	18.4867	21.4304	27.1884	31.1501	28.0506	20.0494	32.6573	25.4795	31.5014	26.452	20.6164	16.4494	18.5206
Sobic.010G012300	(1 of 22) PF06749 - Protein of unknown function (DUF1218) (DUF1218)	38.0089	42.2114	45.1597	40.9727	40.341	41.312	39.8897	41.4977	42.8902	35.65	33.1326	34.654	42.9735	45.1172	41.4344	37.9336	40.1889	43.9174	41.7592	38.5595	45.2634	41.1855	47.8541	48.161
Sobic.010G189200	(1 of 164) PF01535//PF13041 - PPR repeat (PPR) // PPR repeat family (PPR_2)	5.36731	3.72355	3.75581	3.34861	4.19154	4.82828	3.88975	4.2521	2.92964	4.11449	5.18848	5.52351	3.72798	2.9575	2.91159	4.84406	4.63634	4.65107	3.63293	3.23026	3.89279	4.56213	4.32076	4.09771
Sobic.010G019900	(1 of 6) PTHR11732//PTHR11732:SF12 - ALDO/KETO REDUCTASE // ALDO-KETO REDUCTASE 1-RELATED	47.9712	64.4103	152.529	60.2021	117.666	103.762	298.838	80.0647	209.196	252.094	67.8127	77.4758	250.179	113.079	94.556	61.2171	61.3239	260.146	111.965	59.7893	253.738	57.1737	82.778	81.9294
Sobic.010G044200	(1 of 2) PTHR10219//PTHR10219:SF36 - GLYCOLIPID TRANSFER PROTEIN-RELATED // SUBFAMILY NOT NAMED	63.4809	64.0965	71.5673	60.1887	61.1612	77.4818	89.9611	65.7304	85.5266	81.7314	87.8354	86.2548	75.3193	66.3524	63.5335	71.8194	76.3548	88.1428	79.165	89.8692	93.9676	84.694	88.0035	96.2528
Sobic.010G236900	(1 of 7) PF12023 - Domain of unknown function (DUF3511) (DUF3511)	255.804	314.309	222.244	269.479	157.233	156.358	241.336	210.225	168.103	150.288	165.379	148.177	203.93	163.727	248.265	189.794	150.516	176.524	243.958	342.44	197.753	266.618	150.286	286.227
Sobic.010G016900	(1 of 1) PTHR24349//PTHR24349:SF111 - SERINE/THREONINE-PROTEIN KINASE // SUBFAMILY NOT NAMED	70.8131	77.5675	71.8713	71.772	67.5223	59.6806	73.7903	60.5682	54.7063	50.9265	57.6721	80.0646	58.1131	46.4025	65.8052	66.7736	63.6392	48.8516	68.6508	72.2576	64.6989	86.0967	81.9056	97.5144
Sobic.010G167900	(1 of 1) PTHR10682:SF22 - NUCLEAR POLY(A) POLYMERASE	92.5158	83.2887	99.1988	108.533	89.9361	75.2916	81.6931	78.0229	113.166	85.0657	109.759	93.7315	77.5084	82.1938	103.455	75.858	67.0946	87.9459	80.6929	74.1489	82.1241	80.9263	75.6834	68.639
Sobic.010G051200	(1 of 1) 3.4.21.112 - Site-1 protease / Subtilisin/kexin isozyme 1	9.0629	7.62159	9.97398	10.541	8.25969	10.1502	11.5416	8.23921	11.5489	9.89076	10.7619	11.714	10.082	8.94566	9.07549	9.49916	8.59939	9.62416	9.2247	8.98627	11.355	10.9345	9.52652	10.4495
Sobic.010G056100	(1 of 1) K15363 - fanconi-associated nuclease 1 (FAN1, MTMR15)	4.00335	2.6466	2.80588	2.99112	3.54239	4.38102	4.30011	3.34157	4.10899	3.50899	4.53775	5.05031	2.83894	2.5188	2.42217	3.0406	2.66833	3.93459	3.25008	4.42555	4.09056	3.44304	4.90032	4.67992
Sobic.010G245800	(1 of 147) 1.11.1.7 - Peroxidase / Lactoperoxidase	2.94923	2.98835	3.05516	3.17268	3.6588	3.72708	2.24492	2.49857	1.20078	1.56146	1.05257	0.811928	2.38697	3.11362	5.19755	2.53759	3.14325	2.75259	2.54491	2.0221	3.24655	1.52167	1.6732	1.73553
Sobic.010G125833		22.6908	23.5618	21.9795	23.8105	25.5195	16.5442	18.8102	20.0956	23.5484	13.565	31.3385	19.7895	13.0774	11.9226	19.1369	15.0353	10.1482	15.1097	15.2247	10.8673	11.1143	9.15588	7.64873	6.91414
Sobic.010G246000	(1 of 1) PTHR22937//PTHR22937:SF60 - RING FINGER CONTAINING PROTEIN // SUBFAMILY NOT NAMED	8.33512	7.39865	11.3866	8.6118	8.02958	7.89437	8.00865	8.0352	12.8105	14.0106	9.77037	6.83452	12.2937	19.5275	13.3006	6.8208	6.66303	9.86957	7.60348	6.73458	7.82403	6.61862	6.79148	6.271
Sobic.010G153100	(1 of 3) K14009 - B-cell receptor-associated protein 31 (BCAP31, BAP31)	58.4182	49.9419	57.1977	62.3526	55.8929	59.8896	84.0068	65.0629	81.6475	79.649	78.5068	78.4335	79.3058	67.9854	53.2768	67.4112	83.9235	81.8943	77.9769	99.0189	89.5171	96.6381	90.0766	108.502
Sobic.010G217400	(1 of 47) PF00069//PF08263//PF13855 - Protein kinase domain (Pkinase) // Leucine rich repeat N-terminal domain (LRRNT_2) // Leucine rich repeat (LRR_8)	14.5669	9.82296	8.45581	10.1867	9.58092	5.55603	7.92071	9.56628	7.98393	5.20265	11.4169	6.66412	6.2615	4.67815	6.45197	10.3831	5.65224	6.44851	6.0127	4.9688	5.13968	9.21672	3.66174	3.50413
Sobic.010G076000		2.11422	1.88469	3.57115	2.44915	3.36997	2.37971	6.09614	2.7354	8.75245	5.54302	5.57847	3.30971	6.19582	6.08719	2.7017	1.77897	2.58276	4.87311	2.88493	3.40687	7.77986	2.7639	2.63109	3.72856
Sobic.010G256800		4.07157	2.36545	3.13628	4.26708	4.40525	4.87964	4.44808	3.67117	6.24237	4.03177	11.5147	9.70797	4.07468	3.23192	2.86011	4.41834	3.1203	4.59637	4.68127	4.89694	3.33859	6.1653	4.96369	6.9108
Sobic.010G087700	(1 of 6) PTHR11527//PTHR11527:SF166 - SMALL HEAT-SHOCK PROTEIN HSP20 FAMILY // SUBFAMILY NOT NAMED	0.489568	0.78919	0.596163	0.430904	0.86839	3.63549	5.43011	1.49995	3.16267	4.54824	1.56515	8.5329	12.6307	8.50312	1.76766	4.37494	9.3242	3.97931	6.06711	4.57945	9.33798	8.21166	9.55919	10.8733
Sobic.010G206200	(1 of 3) K02955 - small subunit ribosomal protein S14e (RP-S14e, RPS14)	68.397	71.7429	86.0712	68.3462	85.9775	162.976	106.377	80.6687	116.279	138.015	114.841	165.752	97.9553	102.692	78.4609	90.4837	165.639	136.249	115.993	116.456	113.372	142.224	221.897	201.566
Sobic.010G002100	(1 of 1) K15164 - mediator of RNA polymerase II transcription subunit 13 (MED13)	22.5568	17.906	22.7453	28.7143	25.4428	29.1104	31.5885	17.7245	28.4547	23.6002	26.1272	30.8312	23.1882	17.9668	21.9273	17.8356	16.6761	24.1953	16.9394	14.721	20.9247	23.4454	18.055	17.7975
Sobic.010G222400	(1 of 110) K10523 - speckle-type POZ protein (SPOP)	4.31236	4.71841	3.7319	4.19252	6.90594	6.81554	3.19922	4.23136	3.79321	3.4323	5.16554	4.39886	3.87265	2.64084	4.40353	5.64649	5.93377	3.69925	6.10562	5.17158	4.63744	5.79587	4.94278	3.62016
Sobic.010G138900	(1 of 1) K11991 - tRNA(adenine34) deaminase [EC:3.5.4.33] (tadA)	8.45371	7.91734	7.82574	9.65291	8.92679	9.49619	8.23274	7.12444	8.70749	7.23941	9.7072	10.2827	6.49222	5.42056	7.2018	8.25328	7.41182	7.84619	6.96616	7.09367	6.90862	8.91588	6.96452	7.10566
Sobic.010G097400	(1 of 1) PTHR33639//PTHR33639:SF1 - FAMILY NOT NAMED // THIOL-DISULFIDE OXIDOREDUCTASE DCC-RELATED	5.29196	4.2579	5.72087	6.2358	4.98077	5.54632	7.16384	6.57771	6.21471	6.00713	6.61884	6.07771	6.04607	4.80204	4.83535	6.70366	5.93161	8.59467	5.25847	7.34137	6.9599	7.02717	6.37226	8.75816
Sobic.010G043200	(1 of 1) K14512 - mitogen-activated protein kinase 6 (MPK6)	57.6908	57.3546	68.1977	58.533	58.2491	58.9165	71.106	56.1914	74.8569	69.685	62.6899	48.7405	64.9069	59.8762	55.5218	59.104	57.4239	70.9828	55.5784	60.6784	69.591	51.0578	49.8488	53.6417
Sobic.010G121300	(1 of 10) PF05627 - Cleavage site for pathogenic type III effector avirulence factor Avr (AvrRpt-cleavage)	203.156	187.993	172.468	197.203	163.885	157.806	206.754	231.464	227.791	230.157	237.829	201.424	170.831	162.933	149.586	207.208	196.33	227.489	247.043	315.073	240.16	217.297	225.433	280.181
Sobic.010G061100	(1 of 11) PTHR12161 - UNCHARACTERIZED DUF292	13.5719	14.1843	13.0631	16.6879	12.4506	12.7908	20.7559	13.8985	19.6769	15.1378	19.5188	19.2505	12.3504	13.6493	13.0904	14.4549	13.6103	16.9697	17.1988	22.354	20.4654	22.6072	18.8443	23.3962
Sobic.010G104300	(1 of 1) PTHR11527:SF142 - 15.7 KDA HEAT SHOCK PROTEIN, PEROXISOMAL	12.8432	9.09945	8.48532	7.6484	8.93243	7.27947	15.0208	8.41026	10.5028	30.808	9.84051	20.8254	37.0331	41.3082	18.2882	42.866	63.3611	10.6923	26.1434	116.008	34.5115	44.7119	75.4995	28.0111
Sobic.010G235100	(1 of 64) KOG0472 - Leucine-rich repeat protein	3.11787	3.2437	2.99644	4.31907	2.87366	3.57715	3.05138	3.17853	4.1817	4.83683	3.94584	3.3986	3.00228	2.40847	2.50378	3.18933	2.81612	3.79621	3.11807	3.10779	2.80765	2.918	2.688	3.25871
Sobic.010G139301		8.53846	6.36611	8.62595	8.88768	6.49853	5.67693	8.03887	5.65629	12.1573	6.35057	16.7623	9.46396	5.73291	6.21949	7.67604	6.44114	4.87958	5.94016	7.91813	8.13725	6.68891	6.66851	6.45509	6.14358
Sobic.010G248200	weakly similar to Putative uncharacterized protein	37.3189	16.9481	15.2426	12.2869	11.4257	7.49374	8.92582	21.1604	10.7005	15.2727	13.8435	6.7533	11.2821	5.994	7.45972	16.4983	10.6349	14.1702	17.4383	9.91768	7.85872	9.72219	7.69101	6.54006
Sobic.010G128700	(1 of 147) 1.11.1.7 - Peroxidase / Lactoperoxidase	4.57897	6.39528	3.31544	8.01699	4.46874	1.86015	1.61489	3.82614	2.82169	1.73572	4.61341	1.56488	0.702679	1.79038	2.33633	3.76612	2.13777	2.07031	3.39455	3.81833	1.74174	3.0928	1.79038	2.11431
Sobic.010G058500	(1 of 2) PTHR21136//PTHR21136:SF104 - SNARE PROTEINS // SUBFAMILY NOT NAMED	81.3012	78.9411	71.9531	76.1514	63.4877	57.6128	72.7845	78.0175	80.4625	81.6727	78.299	72.8967	77.869	72.6849	71.4946	87.7963	81.1242	74.6216	90.0285	114.259	90.6877	92.2509	95.7839	94.9381
Sobic.010G236400	(1 of 1) K12847 - U4/U6.U5 tri-snRNP-associated protein 2 (USP39, SAD1)	39.5177	36.5367	41.2938	39.9639	40.4133	41.5698	42.6103	36.1488	47.6282	45.6804	44.0576	43.1033	41.4896	35.9281	39.7337	40.0142	37.8294	44.3008	38.6674	37.6182	46.589	39.7733	40.3933	45.813
Sobic.010G019000	(1 of 3) KOG2325 - Predicted transporter/transmembrane protein	103.058	141.076	173.122	163.898	162.338	115.836	121.815	84.8031	131.622	78.6759	96.708	120.287	131.482	163.972	191.216	132.527	135.036	119.993	98.8027	114.947	117.98	106.708	96.9205	98.9038
Sobic.010G187100	(1 of 1) PF14378 - PAP2 superfamily (PAP2_3)	39.8069	53.2442	50.5216	29.0961	43.457	29.9392	39.3335	45.379	29.5631	25.8203	22.4988	17.7248	36.7377	32.4915	47.4221	28.0087	18.2554	34.359	33.8991	21.5247	33.8398	15.4487	15.5887	17.8664
Sobic.010G083700	(1 of 1) K13220 - WW domain-binding protein 4 (WBP4, FBP21)	60.9985	52.3277	52.5969	58.2109	60.6201	55.3973	60.2302	57.5493	64.0241	63.4819	66.2239	53.6071	56.5646	47.9032	50.1945	54.4075	47.0713	68.3101	59.0554	63.2058	67.7409	51.0476	54.5019	60.4956
Sobic.010G017900	(1 of 1) K14788 - ribosome biogenesis protein ENP2 (NOL10, ENP2)	5.29766	4.73426	8.08736	9.38238	8.38436	18.2127	14.5016	7.89822	15.7922	13.6609	16.3419	21.5346	9.35249	9.17028	7.93565	8.17396	14.1346	15.1759	10.2686	10.8331	12.4412	13.8024	19.2879	23.281
Sobic.010G118700	(1 of 1) PTHR35502:SF2 - MOVEMENT PROTEIN BINDING PROTEIN 2C	29.0345	27.9595	25.6865	30.1375	23.2139	23.5849	32.186	34.6877	36.9697	33.4526	40.3022	35.2898	25.0312	25.4854	23.4748	39.9423	35.6471	31.6434	44.5207	59.5683	37.8584	49.9488	45.7988	52.485
Sobic.010G117800	(1 of 53) PF04398 - Protein of unknown function, DUF538 (DUF538)	3.09793	5.61141	6.18176	6.48912	4.71007	1.73289	5.57116	6.52588	8.27601	5.54239	4.63563	2.84701	2.24055	4.64713	4.73742	2.52761	0.899395	4.45841	5.71257	8.96543	17.7024	0.984684	2.6585	1.92138
Sobic.010G103200	(1 of 1) KOG2018 - Predicted dinucleotide-utilizing enzyme involved in molybdopterin and thiamine biosynthesis	2.28942	2.20814	3.6762	2.65517	3.03718	6.79559	6.42889	4.02608	5.73174	5.66646	7.27866	8.40715	4.56111	3.39026	3.61216	2.50452	5.71143	5.94415	4.56924	5.64569	5.45333	8.64138	10.2891	10.507
Sobic.010G144400	(1 of 1) PTHR20961//PTHR20961:SF5 - GLYCOSYLTRANSFERASE // GENOMIC DNA, CHROMOSOME 3, P1 CLONE: MRC8	11.5584	8.11231	9.8042	12.4683	8.38909	9.3893	13.2707	12.0336	14.7185	12.4376	14.7621	13.2246	10.6263	9.47961	5.78145	12.5034	12.5072	15.144	12.2518	13.5431	10.0443	12.1549	13.1251	13.9615
Sobic.010G114900	(1 of 1) PTHR10997:SF9 - IMPORTIN-9	6.0331	3.71633	6.04691	5.28657	5.8956	7.56239	7.79184	5.13599	8.25681	6.14179	10.6527	9.77699	4.76466	3.86399	6.24299	4.9393	6.21461	7.70811	5.48718	6.76996	5.5155	7.79468	6.12591	8.1824
Sobic.010G257500	similar to Putative uncharacterized protein	0.971599	0.555946	0.904761	0.708286	1.16439	2.93305	2.26719	1.10795	2.14455	1.79227	2.34982	3.73456	1.39369	1.03144	0.80657	1.42454	2.61245	2.32059	1.85854	2.64675	1.4394	4.12281	2.9312	4.24943
Sobic.010G151900	(1 of 2) K03538 - ribonuclease P protein subunit POP4 (POP4, RPP29)	19.1638	20.1117	22.1415	23.8579	24.4991	33.9401	27.8916	20.8371	31.0678	29.0127	38.5259	44.1523	24.9708	22.5995	21.3381	22.8198	27.7579	28.694	23.9105	23.6642	26.972	25.4886	32.2882	31.0075
Sobic.010G152000	(1 of 1) PTHR32285:SF9 - PROTEIN TRICHOME BIREFRINGENCE-LIKE 25-RELATED	4.37699	3.01046	3.39936	2.35602	3.57877	7.30994	4.69614	3.83617	3.95388	4.67325	4.78763	6.23605	6.26684	4.4075	4.33475	5.15885	5.11811	5.11869	6.18452	5.93347	5.96563	8.199	7.0413	7.551
Sobic.010G210800	(1 of 2) PTHR11926//PTHR11926:SF258 - GLUCOSYL/GLUCURONOSYL TRANSFERASES // SUBFAMILY NOT NAMED	31.5686	22.8953	24.2931	20.3895	11.5375	6.28929	19.9728	23.7229	26.888	17.6884	22.0029	5.26028	20.853	29.3711	16.433	13.894	8.08388	28.7701	18.0875	20.1886	12.5638	11.7176	7.02496	7.91834
Sobic.010G182800	(1 of 50) PF00069//PF00139 - Protein kinase domain (Pkinase) // Legume lectin domain (Lectin_legB)	7.62213	8.24762	8.85094	11.8664	8.31252	6.75038	6.60976	7.13038	7.08143	6.99735	9.37007	3.90185	3.97893	4.08494	6.73839	6.31505	5.41661	6.3924	5.7712	5.50009	5.57452	5.94113	4.2057	4.41762
Sobic.010G023900	(1 of 2) K02969 - small subunit ribosomal protein S20e (RP-S20e, RPS20)	67.83	76.4782	105.449	71.3828	100.392	200.448	136.829	91.3488	133.504	176.388	117.76	196.622	131.549	138.238	99.3096	98.3377	187.867	168.15	127.808	120.161	144.154	164.208	238.761	258.081
Sobic.010G114100	(1 of 2) PTHR12687:SF8 - NOC2P FAMILY PROTEIN	5.72565	4.37562	7.14447	7.26691	7.84545	7.74093	6.18004	6.4578	10.1307	5.79595	8.39136	12.4653	7.68915	7.14109	7.00049	7.78507	4.5085	6.25334	7.00808	6.8129	7.53989	7.06618	5.77486	8.5019
Sobic.010G117900	(1 of 6) PTHR11732//PTHR11732:SF12 - ALDO/KETO REDUCTASE // ALDO-KETO REDUCTASE 1-RELATED	0.248435	0	5.10936	0.155495	1.88859	1.304	10.734	0.76885	6.79732	5.55915	0.319697	0.754699	5.74138	1.11005	1.50356	0.360016	0.330114	9.89316	1.09469	0.778681	8.81273	0.783074	2.584	4.52736
Sobic.010G186600	(1 of 1) PTHR33416:SF4 - NUCLEOPORIN-RELATED PROTEIN	13.6488	11.302	13.2743	14.1118	12.8035	15.812	15.0509	12.5395	15.9367	15.372	17.9645	17.9465	12.4658	11.6235	11.787	13.4712	13.0798	14.0678	14.0408	12.7369	14.8293	16.4947	13.4285	17.1656
Sobic.010G199600	(1 of 2) 3.6.1.13//3.6.1.22//3.6.1.53 - ADP-ribose diphosphatase / ADPR-PPase // NAD(+) diphosphatase / NADP pyrophosphatase // Mn(2+)-dependent ADP-ribose/CDP-alcohol diphosphatase / Mn(2+)-dependent ADP-ribose/CDP-alcohol pyrophosphatase	29.3627	29.5798	26.2606	30.1045	23.7949	23.2956	30.6263	24.5074	43.9564	37.315	26.2491	24.4379	33.0997	34.014	23.241	22.6476	24.6226	27.5739	27.4381	24.6442	24.5641	20.5134	23.2628	23.3586
Sobic.010G133450		18.5914	18.891	19.3054	22.6371	24.0364	16.1199	17.6908	11.9555	18.0086	15.8176	26.7231	27.2862	17.103	12.041	17.0563	14.7827	10.2101	12.4211	17.3375	15.2082	14.3929	18.6719	11.8253	12.4335
Sobic.010G012600	(1 of 1) PTHR35464//PTHR35464:SF1 - FAMILY NOT NAMED // F18O14.9	6.35927	5.31738	6.83416	5.60046	5.17366	5.79064	6.40792	4.99907	6.32087	5.95001	7.22129	6.32687	5.59773	7.03257	6.9701	6.20524	5.45984	6.48917	5.82299	6.60717	5.95228	8.63977	7.38624	5.96459
Sobic.010G274600	(1 of 2) K14768 - U3 small nucleolar RNA-associated protein 7 (UTP7, WDR46)	2.05068	1.8793	3.12682	2.93729	3.90396	9.3712	7.60469	3.79808	6.43973	6.34104	6.54653	7.61927	5.374	4.10864	2.98342	3.7337	6.05533	8.67711	5.28258	4.67646	6.45256	5.01952	7.02032	9.69002
Sobic.010G085100	(1 of 1) PTHR24115:SF469 - KINESIN-LIKE PROTEIN KCA1-RELATED	107.302	109.002	104.231	135.504	120.816	115.641	80.3955	96.3522	78.1787	67.6339	89.3863	98.8714	71.4312	65.84	100.919	88.2767	64.2241	83.3617	65.1166	57.201	58.8126	72.3533	53.9095	54.2329
Sobic.010G033000	(1 of 1) PTHR11404//PTHR11404:SF17 - SUPEROXIDE DISMUTASE 2 // SUPEROXIDE DISMUTASE [FE] 3, CHLOROPLASTIC	19.3692	33.5701	21.5348	32.964	28.1997	33.2784	19.8783	44.4934	25.4354	25.3588	40.7207	35.6149	20.4899	15.6652	21.4094	39.5301	30.9551	27.6534	35.5439	28.4291	20.0101	37.0189	24.4582	24.9125
Sobic.010G109400	(1 of 2) 3.6.1.7 - Acylphosphatase / Acylphosphate phosphohydrolase	40.0513	35.9317	35.8277	35.2855	36.0023	40.0962	45.0799	35.4226	33.4486	39.3877	43.9677	44.3067	42.5435	37.3282	35.0122	49.7878	48.8684	35.8449	44.4126	40.8286	38.174	53.8477	52.3372	51.7572
Sobic.010G125700	(1 of 1) K06699 - proteasome activator subunit 4 (PSME4)	36.2641	27.0624	37.5999	36.8915	35.8547	36.6842	44.3995	28.7788	53.7258	35.551	61.7604	44.8196	30.0241	24.8111	34.0279	31.8361	25.6587	47.3453	24.674	28.6471	32.1928	34.501	24.6486	23.5279
Sobic.010G120600	(1 of 2) PTHR11926//PTHR11926:SF352 - GLUCOSYL/GLUCURONOSYL TRANSFERASES // SUBFAMILY NOT NAMED	9.16218	17.8813	18.0572	11.9697	18.6371	27.6705	6.64869	10.5641	9.85344	7.32941	7.78976	22.6447	20.2381	47.0834	25.8523	18.5418	36.8574	14.6413	14.6032	6.6333	11.1533	15.093	29.0234	14.6617
Sobic.010G087800	(1 of 6) PTHR11527//PTHR11527:SF166 - SMALL HEAT-SHOCK PROTEIN HSP20 FAMILY // SUBFAMILY NOT NAMED	5.93209	13.9527	12.5389	14.0974	29.3121	90.6476	95.1324	22.4745	37.5463	98.4967	24.0803	115.35	146.211	111.738	39.1378	57.5862	102.113	64.9863	56.9631	32.8815	97.3195	79.2242	119.035	170.24
Sobic.010G278100	Predicted protein	3.67519	3.53075	3.39756	3.6311	2.98402	4.00776	3.59054	4.2661	3.93597	3.98583	4.7913	2.52517	3.54213	2.98189	3.12045	3.848	3.52839	3.66635	4.32408	4.81731	3.62029	3.48309	4.27929	5.07571
Sobic.010G101800	(1 of 4) K01528 - dynamin GTPase (DNM)	94.2665	77.5038	87.1165	94.4969	74.7767	76.9644	94.102	72.1652	106.317	79.3945	102.286	81.9656	74.9952	64.9801	83.6551	73.3454	66.4199	96.234	71.0445	74.2588	81.5924	75.7777	70.4493	74.8421
Sobic.010G143100		21.7958	20.9695	26.1421	24.0156	19.6374	17.2796	16.1957	18.5777	23.2372	19.0514	30.6773	25.0017	13.5093	12.792	16.5513	14.4399	13.911	15.0781	16.34	15.2405	15.6964	17.1752	13.4246	13.895
Sobic.010G012800	(1 of 2) K08762 - diazepam-binding inhibitor (GABA receptor modulator, acyl-CoA-binding protein) (DBI, ACBP)	543.835	471.791	524.874	481.68	473.422	461.906	613.955	592.445	593.008	594.515	639.002	533.719	566.975	514.95	421.043	641.908	555.012	707.964	760.994	991.343	685.142	638.872	614.604	750.331
Sobic.010G173000	similar to Os06g0571300 protein	7.66794	7.50106	8.02238	8.74533	7.33432	7.13098	4.60365	6.61782	6.30852	5.98124	9.04227	6.56983	4.30325	4.09586	6.21688	6.91233	5.6446	5.3487	7.30476	5.81809	5.73325	6.41929	5.2081	5.85518
Sobic.010G132500	similar to Putative uncharacterized protein	5.7574	6.23933	5.04057	4.31897	5.97869	5.43388	2.99531	4.15051	2.64749	2.49002	4.7395	3.47226	3.68847	4.15217	7.1273	4.14436	5.1752	3.96913	6.14327	5.02006	4.82219	7.42166	4.65405	5.60602
Sobic.010G204100	weakly similar to Putative uncharacterized protein P0416A11.15	1.28055	1.67286	3.2605	2.54111	3.23015	4.68693	12.3995	3.84232	6.63572	13.6062	3.96051	4.65483	9.07992	6.99356	2.99035	2.86789	2.93907	8.64816	4.27037	3.11289	9.61485	2.37855	4.42505	5.60863
Sobic.010G009600		2.25537	1.67026	2.77363	2.53675	2.68212	3.70805	4.5748	2.28884	3.3167	3.52274	2.7263	4.71118	3.6658	2.38002	2.37735	4.18519	4.10463	4.06911	3.06992	3.11461	3.71619	3.89134	4.74658	4.48649
Sobic.010G260500	(1 of 1) K12868 - pre-mRNA-splicing factor SYF2 (SYF2)	67.2544	60.8374	63.9154	63.7849	61.2943	67.8061	76.8174	61.2314	68.9506	74.1571	63.0071	62.6012	71.8731	60.885	62.2048	64.2961	62.3594	73.5244	67.5278	71.5883	85.6281	59.2441	63.9784	74.2948
Sobic.010G217532	similar to Putative uncharacterized protein OSJNBa0051O02.32	4.17385	12.291	11.9131	6.31936	14.5228	7.8996	12.8089	3.49222	10.9191	6.09902	4.58561	11.231	36.3248	31.5044	46.2781	18.7909	12.3198	5.98749	13.9571	31.2385	25.1982	19.0545	16.0049	10.1467
Sobic.010G150000		6.83983	7.7487	9.31326	9.30889	8.66602	7.98278	7.0825	7.0517	7.13807	6.68178	9.58181	10.7108	6.87437	6.00772	8.43569	7.15034	7.64166	6.59969	5.72407	5.68958	8.11649	7.355	7.06594	5.8137
Sobic.010G008800	(1 of 1) K12668 - oligosaccharyltransferase complex subunit epsilon (OST2, DAD1)	46.3982	39.7617	49.8496	38.731	41.6047	52.0356	65.1525	42.1966	71.5571	57.3394	76.6354	63.2386	49.2633	47.862	45.7935	51.7672	52.4159	68.9549	55.3171	70.585	71.1897	59.8459	69.0166	75.6311
Sobic.010G032700	(1 of 1) PTHR11006//PTHR11006:SF68 - PROTEIN ARGININE N-METHYLTRANSFERASE // PROTEIN ARGININE N-METHYLTRANSFERASE PRMT10	0.978356	1.24442	1.69731	1.56653	1.79313	5.71239	3.56764	2.00083	3.52721	3.31599	3.84165	6.04591	2.17876	2.62901	2.53843	2.09753	5.00417	4.13448	3.73813	4.17444	4.30851	8.47293	10.5232	13.3352
Sobic.010G059000	(1 of 2) PTHR22951//PTHR22951:SF29 - CLATHRIN ASSEMBLY PROTEIN // SUBFAMILY NOT NAMED	66.6303	98.3415	108.735	81.6649	114.2	124.491	150.848	69.5839	84.6057	65.3934	75.7004	99.6317	111.436	85.1797	112.49	71.4153	67.4104	103.555	60.9015	50.2502	118.254	59.4398	65.1996	66.8289
Sobic.010G142501		26.5179	16.4951	20.0971	19.4377	19.3825	17.931	15.3888	13.983	24.1634	13.5525	22.7956	15.3558	15.9476	14.7009	22.7142	10.3589	12.4312	13.3753	15.807	11.6544	13.9573	13.8839	10.9517	12.0212
Sobic.010G126600	(1 of 15) PF05078 - Protein of unknown function (DUF679) (DUF679)	3.58617	4.40454	2.16145	3.92802	2.20298	1.67231	1.18171	2.42147	1.27428	0.521082	1.99277	0.495187	0.606207	0.568465	1.97309	1.73228	1.34774	0.698429	1.67595	2.46946	1.34162	0.978677	0.904248	0.990192
Sobic.010G012200	(1 of 1) 2.7.1.12 - Gluconokinase / Gluconate kinase	6.36095	4.21257	5.39146	4.59738	3.1101	1.98561	4.46101	5.401	3.68743	3.76893	7.93089	3.33265	3.90229	3.07824	2.96593	5.07593	3.29527	4.40174	6.09341	9.86442	5.6666	4.7128	5.50062	5.55339
Sobic.010G094800	similar to Putative uncharacterized protein	102.349	107.36	127.007	103.029	102.516	109.284	123.465	97.9074	104.07	96.8456	90.6972	108.909	114.476	106.13	115.063	108.752	112.253	123.887	101.286	101.865	114.695	118.769	131.716	107.628
Sobic.010G227800	(1 of 1) PTHR11706//PTHR11706:SF33 - MANGANESE TRANSPORTER // NATURAL RESISTANCE-ASSOCIATED MACROPHAGE PROTEIN 1	53.6137	61.4983	69.6842	61.9763	82.2789	79.4842	103.944	62.1811	86.7031	75.1042	57.4105	64.0224	101.181	90.0434	68.2284	54.4098	60.378	81.7436	65.7838	53.5946	80.7743	38.2698	50.6865	52.8494
Sobic.010G018100	(1 of 4) K19044 - E3 ubiquitin-protein ligase XBAT32/33 [EC:6.3.2.19] (XBAT32_33)	7.4556	9.87805	9.97523	11.5483	7.50429	7.81859	5.8757	9.85965	7.99892	9.34223	7.15804	4.34429	6.40718	7.58435	8.32912	7.39101	5.97171	5.16586	7.50899	4.88539	3.32256	5.53292	3.37993	6.17794
Sobic.010G255100	(1 of 1) 4.2.1.24 - Porphobilinogen synthase / Delta-aminolevulinic acid dehydratase	169.983	170.185	157.94	175.404	156.732	165.964	147.773	152.586	149.936	133.284	184.85	177.662	134.951	119.297	153.13	189.985	152.018	152.401	148.666	121.501	127.577	182.66	148.016	131.726
Sobic.010G255300	(1 of 2) PTHR10366//PTHR10366:SF343 - NAD DEPENDENT EPIMERASE/DEHYDRATASE // SUBFAMILY NOT NAMED	378.361	368.051	299.668	298.65	338.841	354.956	309.01	462.707	284.97	315.952	299.587	263.243	292.746	214.628	277.591	276.733	171.878	297.418	268.849	159.414	245.444	120.441	117.794	157.406
Sobic.010G208700	(1 of 5) 3.4.16.2 - Lysosomal Pro-Xaa carboxypeptidase / Prolyl carboxypeptidase	5.32564	3.41966	6.43465	2.52923	3.21988	7.56794	13.953	3.44669	10.1578	5.7793	10.3851	6.64162	10.8955	4.66345	3.45705	4.6486	3.47621	11.1737	10.5256	8.40721	9.32009	8.38627	5.37141	7.36403
Sobic.010G166000	(1 of 2) PTHR23139//PTHR23139:SF54 - RNA-BINDING PROTEIN // SUBFAMILY NOT NAMED	4.49966	3.9477	4.11134	4.54648	4.17127	4.31675	4.07386	2.97759	3.87497	3.77649	5.10176	4.84976	2.88372	2.25597	3.6013	2.93899	2.63203	3.72862	3.26715	3.80155	3.45131	4.10555	3.50886	3.2649
Sobic.010G091300	(1 of 1) PTHR10774//PTHR10774:SF84 - EXTENDED SYNAPTOTAGMIN-RELATED // SUBFAMILY NOT NAMED	4.87881	3.54319	4.80741	3.94983	4.90034	5.8137	5.64361	5.53405	8.35254	7.34027	6.7645	7.21715	6.07844	5.58854	4.33281	5.60994	6.06005	7.35114	7.49302	5.65828	7.72539	5.72303	7.26746	6.2172
Sobic.010G216300	(1 of 2) 4.3.3.7 - 4-hydroxy-tetrahydrodipicolinate synthase / Dihydrodipicolinate synthetase	16.2109	16.1882	23.3779	21.7471	26.1019	59.2031	44.2749	29.9829	42.5063	46.2424	42.6548	59.7423	28.4947	29.2399	20.9476	26.0343	48.1485	48.744	35.2488	40.6814	40.1913	52.5924	72.8685	85.2766
Sobic.010G135300	(1 of 1) KOG4735 - Extracellular protein with conserved cysteines	2.76816	3.87293	2.70634	3.92061	2.36889	3.99943	3.46768	2.41438	1.8136	2.6395	3.46932	3.38409	2.21226	1.81521	2.5848	3.23208	2.92159	3.30103	3.25149	2.83532	2.91753	3.81421	2.98839	2.59435
Sobic.010G085400	(1 of 1) PTHR11945//PTHR11945:SF36 - MADS BOX PROTEIN // MADS-BOX PROTEIN (AGL33)	153.786	169.821	168.017	150.988	103.33	87.0571	115.025	146.698	152.86	136.96	211.765	145.975	102.198	102.168	147.842	130.984	137.178	118.826	153.953	205.293	135.284	142.018	141.743	176.645
Sobic.010G207100	(1 of 1) PTHR10108:SF701 - METHYLTRANSFERASE TYPE 11 DOMAIN-CONTAINING PROTEIN-RELATED	112.592	185.351	190.153	156.312	237.271	352.301	179.773	223.207	159.616	259.509	177.435	317.664	206.951	233.448	218.31	169.015	246.99	177.895	163.169	121.439	200.6	214.314	284.868	208.71
Sobic.010G095500		11.2673	5.75018	5.10365	6.42179	3.47774	3.20048	3.67807	10.1855	3.42244	3.92728	4.27286	2.54188	1.94044	0.810562	1.7538	3.72108	2.62765	3.07968	3.28707	3.07017	1.77088	2.17295	1.82518	2.82379
Sobic.010G251100	(1 of 2) PTHR24031:SF294 - EUKARYOTIC INITIATION FACTOR 4A-1-RELATED	249.037	263.023	267.016	285.091	248.217	312.213	273.725	217.257	270.116	228.424	298.878	290.843	214.019	212.357	253.734	222.307	221.776	267.851	232.173	217.495	232.622	295.701	251.779	254.236
Sobic.010G245000	(1 of 1) PTHR21392//PTHR21392:SF4 - UNCHARACTERIZED // DTW DOMAIN-CONTAINING PROTEIN	6.21643	6.9889	7.2761	6.79693	6.60425	8.4463	8.01105	8.27015	8.56462	7.91481	8.31479	8.14168	7.22316	7.35638	6.22576	7.35784	6.90064	7.34608	9.13622	7.61301	8.22274	6.89802	6.76883	8.54917
Sobic.010G149300	(1 of 9) K06689 - ubiquitin-conjugating enzyme E2 D/E (UBE2D_E, UBC4, UBC5)	722.045	870.252	704.154	920.566	772.285	602.258	787.543	804.713	744.317	1016.57	747.976	605.191	975.517	914.25	909.994	962.475	779.012	755.022	785.894	1105.15	1337.74	861.644	919.675	657.567
Sobic.010G141800	(1 of 8) PTHR12606//PTHR12606:SF31 - SENTRIN/SUMO-SPECIFIC PROTEASE // SUBFAMILY NOT NAMED	4.01372	5.50589	6.40677	7.3074	7.47684	7.36646	7.95061	4.8444	8.42123	5.05852	11.5035	10.1951	5.32731	4.69924	6.14377	6.11772	4.39639	5.33144	4.82773	5.0364	6.66939	7.66896	4.74913	4.6827
Sobic.010G265800	(1 of 1203) 2.7.11.1 - Non-specific serine/threonine protein kinase / Threonine-specific protein kinase	30.71	27.7887	27.2742	31.6773	27.4852	16.8987	19.4215	21.5663	19.9932	18.0331	24.3465	16.0717	17.5496	22.1471	26.5238	22.7534	18.0766	22.8055	17.4235	21.7683	15.3934	23.6668	16.4949	14.0437
Sobic.010G067700		75.9494	63.6119	67.7628	73.6199	50.9024	37.6799	39.7815	58.4674	62.6548	57.3015	59.8614	32.5996	44.4987	61.4241	58.3722	49.5414	30.3211	43.4395	42.6546	40.4848	41.8044	39.5704	27.7881	24.5362
Sobic.010G023300	similar to Putative uncharacterized protein 131L1.10b	13.7882	24.5547	23.7506	19.5619	30.3633	26.2696	34.9445	27.4253	26.7761	15.8216	21.1315	19.0044	51.8545	86.5362	63.4977	42.3875	21.7558	18.4792	24.548	26.6717	82.8545	26.7779	23.6808	21.0083
Sobic.010G204600	(1 of 1) K12197 - charged multivesicular body protein 1 (CHMP1, VPS46, DID2)	115.669	128.724	129.127	133.856	122.696	121.455	148.596	102.094	132.325	123.677	109.468	100.415	139.452	125.782	123.357	115.053	111.837	152.658	102.534	91.0255	135.421	120.542	111.17	99.825
Sobic.010G165200	(1 of 1) PTHR33265:SF8 - F5F19.20 PROTEIN	53.3442	50.4514	58.8469	55.7786	66.0037	71.1311	54.9764	33.0772	52.5608	44.7433	38.1881	39.2351	109.802	116.478	66.2187	52.4059	81.8271	92.3116	73.5862	66.4969	55.5529	44.9571	64.9511	43.3148
Sobic.010G005500	(1 of 2) 1.18.1.2//1.6.99.1 - Ferredoxin--NADP(+) reductase // NADPH dehydrogenase / NADPH diaphorase	1086.12	1211.96	1059.49	1258.07	1311.93	1197.73	862.622	1271.28	945.154	994.185	1063.3	1389.63	876.056	1051.2	1185.78	1225.05	1263.06	841.719	1052.67	955.916	916.967	1375.69	1314	1001.06
Sobic.010G133200		36.1267	45.8575	55.0566	43.5897	56.9871	42.0932	37.2552	38.5681	36.7563	32.3417	46.326	46.2703	34.9745	38.968	48.9547	37.044	30.7342	31.4726	34.4836	24.7246	36.0455	30.1219	29.6344	29.424
Sobic.010G244500	similar to Putative uncharacterized protein P0622F03.3	7.39533	6.76392	2.23459	4.57585	1.82502	0.348108	0.648145	5.22641	1.75268	0.873284	2.22713	0.546971	0.329853	0.351847	0.990649	1.81946	0.366669	0.485101	1.36789	0.827068	0.715408	0.76417	0.0861043	0.245149
Sobic.010G194700	(1 of 2) PTHR15348//PTHR15348:SF4 - AT-RICH INTERACTIVE DOMAIN-CONTAINING PROTEIN ARID DOMAIN- CONTAINING PROTEIN DEAD RINGER PROTEIN B-CELL REGULATOR OF IGH TRANSCRIPTION BRIGHT // SUBFAMILY NOT NAMED	24.4752	21.2202	23.5937	24.0761	24.0995	27.4869	29.3508	24.2384	24.8462	22.9355	25.5351	25.3048	25.0235	19.0034	23.4818	22.4176	19.9365	23.9636	21.0428	17.8839	26.7081	18.8031	19.5523	21.1086
Sobic.010G079000	(1 of 3) K18045 - tyrosine-protein phosphatase SIW14 [EC:3.1.3.48] (SIW14, OCA3)	203.804	295.288	247.392	337.383	284.982	237.393	219.218	283.748	175.007	166.789	274.686	452.205	90.6514	69.5483	153.371	300.339	341.214	173.641	236.771	236.434	227.102	343.032	355.694	302.911
Sobic.010G130601		7.43187	9.32383	6.16291	7.76933	7.2094	8.41962	8.56742	8.27998	7.36611	5.70611	7.59079	4.11366	4.74162	4.60612	4.06389	8.65548	4.42268	7.34305	7.35307	3.4298	5.9441	4.6194	3.02647	4.4868
Sobic.010G168200	(1 of 1) PTHR31284//PTHR31284:SF14 - FAMILY NOT NAMED // ACID PHOSPHATASE-LIKE PROTEIN	6.29971	4.02222	5.89505	7.60757	3.53388	3.97552	7.34196	5.73277	9.71151	7.72473	8.88804	5.03999	7.1855	6.77631	4.54426	6.41131	6.3687	7.90852	6.95025	8.57271	7.29054	6.79941	6.72976	5.67442
Sobic.010G231200	(1 of 21) PF03763 - Remorin, C-terminal region (Remorin_C)	55.2313	23.1628	31.9048	34.4151	26.9853	17.0891	11.2091	21.1195	10.4866	7.90509	19.4271	7.34153	8.94104	7.40438	25.7343	21.8796	8.2241	8.68798	18.2525	18.4151	8.16179	13.6286	7.74705	6.56253
Sobic.010G060600	(1 of 14) K01507 - inorganic pyrophosphatase (ppa)	4.94827	3.19954	4.33755	1.889	4.37152	4.06541	4.32978	3.01747	3.19424	2.76045	2.69448	4.36043	4.22715	4.79669	5.91908	2.72506	2.97629	4.20731	2.7997	3.02497	5.23894	6.5024	5.80399	3.28945
Sobic.010G129700	(1 of 2) PTHR19321//PTHR19321:SF11 - PROTEIN REGULATOR OF CYTOKINESIS 1 PRC1-RELATED // SUBFAMILY NOT NAMED	1.99534	2.92094	3.37106	2.35431	2.13179	2.96248	2.721	2.00274	2.48259	2.81858	2.81058	3.9932	2.46035	4.86621	6.33104	4.22005	5.87598	2.77275	3.68319	5.17652	3.99465	7.43068	8.14854	5.52802
Sobic.010G126000	(1 of 2) PTHR22847//PTHR22847:SF489 - WD40 REPEAT PROTEIN // SUBFAMILY NOT NAMED	47.9134	41.5305	39.9706	53.8882	42.1592	41.7733	48.8001	50.6058	52.3827	48.8324	58.3973	42.2467	45.2038	38.6929	41.6322	51.176	41.4448	52.7903	55.8869	60.3845	52.0003	45.0991	36.5838	52.1742
Sobic.010G231300	(1 of 3) PTHR18966//PTHR18966:SF250 - IONOTROPIC GLUTAMATE RECEPTOR // SUBFAMILY NOT NAMED	110.304	101.519	102.919	106.713	101.569	111.183	102.458	84.8158	82.6688	65.1611	89.5573	83.4484	89.1861	60.9546	100.579	97.0639	60.2576	70.7608	92.9195	92.0862	83.4357	93.189	56.098	78.5913
Sobic.010G260700	similar to F-box family protein-like	4.09178	6.32224	8.01059	5.58845	7.28782	9.09944	9.73389	4.4149	4.62176	5.57113	4.51792	9.99008	5.66942	5.78045	6.26744	5.79127	7.23449	5.07365	4.68179	3.69446	5.57125	5.5502	7.24763	9.35918
Sobic.010G206900	(1 of 1) K03125 - transcription initiation factor TFIID subunit 1 (TAF1)	32.0393	28.8369	31.8275	35.3113	32.9093	37.4392	39.7411	30.4847	43.6927	35.9003	38.9422	40.5235	33.3582	27.1538	31.5607	31.6315	27.0034	36.5192	29.6771	27.5945	33.2354	30.7018	26.8865	30.3101
Sobic.010G060000		53.0771	59.8463	45.3822	68.4451	56.2711	54.3465	47.0989	81.5701	51.3752	59.6249	60.431	49.7923	45.6443	43.3525	43.3652	66.4975	52.9323	57.3695	61.7741	49.1499	48.8531	48.5104	45.2	53.5431
Sobic.010G000500	(1 of 1) K02638 - plastocyanin (petE)	2763.36	3269.17	2707.93	2850.91	3399.24	2551.17	2165.83	2682.64	1994.46	1952.34	2166.86	2463.73	2186.66	2293.27	2848.53	2974.18	2284.66	1909.9	2007.98	1363.12	1537.51	2383.72	1625.85	1328.26
Sobic.010G101600	(1 of 1) PTHR13697//PTHR13697:SF26 - PHOSPHOFRUCTOKINASE // SUBFAMILY NOT NAMED	18.3523	18.9403	21.8346	15.9262	18.1622	24.8217	22.3175	14.1867	18.0939	14.608	19.1142	26.0562	21.2811	18.7964	24.7092	20.3557	21.9327	25.9777	18.6631	24.3398	22.6374	30.3713	28.2467	31.1637
Sobic.010G041400	(1 of 1) PTHR13697//PTHR13697:SF7 - PHOSPHOFRUCTOKINASE // 6-PHOSPHOFRUCTOKINASE 1-RELATED	92.5633	67.1958	70.9763	81.7679	59.5146	54.6201	75.2894	64.4739	87.6822	62.2156	95.9898	84.722	54.402	59.6733	65.7781	78.6604	68.6649	67.4165	64.1013	75.586	81.0313	111.222	75.9244	86.9096
Sobic.010G054300	(1 of 1) K17776 - metaxin (MTX)	5.4572	5.77213	8.77697	5.92447	8.90091	14.9081	13.6856	9.89838	14.9868	16.843	14.7999	17.7353	11.5345	9.94038	7.90287	9.82666	14.7764	14.6477	12.8916	10.4772	16.3437	14.8035	19.7447	23.8236
Sobic.010G117300	(1 of 53) PF04398 - Protein of unknown function, DUF538 (DUF538)	2.90826	1.20951	2.20905	2.51415	1.79495	0.370977	1.65326	2.63062	2.92626	1.15979	1.66744	0.944708	0.275359	1.2709	0.784213	1.75255	0.535664	2.09012	1.97931	5.07671	5.41763	1.20583	0.718794	0.629689
Sobic.010G179300		59.2105	73.763	56.7183	52.2064	46.8724	79.2069	40.2289	50.1953	60.3831	38.6943	52.2308	47.0146	54.343	54.54	59.7132	100.821	75.4248	53.15	87.7979	56.0243	42.8721	98.9258	55.5806	52.4333
Sobic.010G209100	(1 of 97) PF03106 - WRKY DNA -binding domain (WRKY)	0.693509	0.494576	1.85247	1.79578	1.08842	0.288221	0.437884	1.24621	1.39906	0.28963	0.874446	0.0917457	2.86135	9.7423	11.9916	0.745637	0.178358	1.14178	0.946321	1.65657	0.364566	0.513751	1.04074	0.428067
Sobic.010G015100	Predicted protein	10.5601	1.6854	4.53861	4.01611	1.0303	2.48579	2.50543	1.32123	0.882904	3.41182	1.88033	1.15795	2.1601	7.80969	2.16714	0.73651	1.27564	1.15286	0.746491	4.84538	2.25883	0.686567	1.15337	1.23492
Sobic.010G071000	(1 of 1) PTHR14155//PTHR14155:SF99 - RING FINGER DOMAIN-CONTAINING // RING-H2 FINGER PROTEIN ATL3	1.51761	1.39039	2.99683	3.50426	2.14107	2.011	5.10247	3.04648	4.34643	2.67477	3.44402	1.83163	3.17056	5.95399	5.41609	2.61529	1.12637	2.66713	1.59044	2.0891	7.0082	4.17407	1.24107	2.72825
Sobic.010G127100		2.16273	2.13079	3.54967	3.21125	4.64636	9.1238	7.97562	3.87621	8.51461	6.79705	10.5501	12.4365	4.63655	3.82745	3.55036	2.82749	4.81046	9.33168	6.65007	6.10639	7.418	4.52525	7.52199	11.2454
Sobic.010G223700	(1 of 1) PTHR12802//PTHR12802:SF56 - SWI/SNF COMPLEX-RELATED // SUBFAMILY NOT NAMED	26.8274	30.7176	40.3187	30.8856	32.8318	34.6758	34.4203	24.49	32.6749	30.0034	26.8142	38.0906	29.3959	28.1135	37.1687	27.5285	29.3412	32.4808	31.4017	29.6093	41.7053	29.9303	35.2585	32.4845
Sobic.010G009532		115.084	127.212	109.027	126.77	122.544	116.941	96.8626	131.766	113.313	113.354	102.751	114.915	82.7717	67.2369	93.0065	108.472	85.6616	99.8964	100.23	86.3532	73.655	103.362	68.0412	89.5302
Sobic.010G122200	(1 of 55) PF13962 - Domain of unknown function (PGG)	1.99001	2.32891	5.37634	3.83113	3.5932	2.69419	4.68095	3.84468	6.53476	4.05345	5.5175	2.39198	1.96355	1.88497	3.5727	3.24604	2.5235	5.65909	3.91371	5.83038	9.42637	4.16174	5.24167	3.79807
Sobic.010G205100	(1 of 1) PTHR12526//PTHR12526:SF406 - GLYCOSYLTRANSFERASE // SUBFAMILY NOT NAMED	34.6271	30.5389	32.994	31.4076	35.4463	35.8274	27.4529	28.7745	28.771	21.5052	31.5988	27.3619	28.0449	19.6495	31.393	24.3253	14.736	26.4338	24.8739	21.5879	25.2521	21.1096	14.0419	18.0804
Sobic.010G143200		18.1536	17.4259	20.6306	19.2105	16.1076	15.4261	13.6891	13.7964	17.6525	13.3143	19.0466	16.7545	13.0227	11.625	14.7153	11.8574	8.83299	13.7829	13.6538	8.39658	11.6945	11.5054	11.72	9.93728
Sobic.010G102600	(1 of 437) PF13041 - PPR repeat family (PPR_2)	3.76904	4.60507	7.78412	6.69497	8.2518	13.0407	8.26917	4.92701	8.83912	9.31821	8.72304	13.7464	8.98667	9.05948	7.14807	5.74587	9.44883	9.5298	6.46369	5.12705	7.85444	10.4613	11.1021	9.63654
Sobic.010G135000	(1 of 4) K00384 - thioredoxin reductase (NADPH) (trxB)	37.87	36.4568	36.8747	38.2516	36.5266	41.1283	44.8224	40.708	38.241	38.6528	36.9721	33.8642	39.7077	33.5651	30.2376	37.4846	33.2078	43.7992	41.8857	32.9763	39.7533	36.0763	45.0605	40.5897
Sobic.010G111800	(1 of 1) PTHR31079//PTHR31079:SF9 - FAMILY NOT NAMED // NAC DOMAIN-CONTAINING PROTEIN 8	24.8748	21.7368	23.1787	28.1073	23.5413	17.4358	24.1661	24.2142	27.4135	24.3284	34.6122	23.3061	14.1137	15.8976	24.8116	24.0364	16.0938	22.1242	22.8563	28.8917	26.9538	25.2729	21.836	23.4741
Sobic.010G262100	Predicted protein	8.87064	6.75619	8.93313	9.40732	9.22081	8.89223	8.17858	8.67018	8.27166	9.32717	8.96593	9.9543	9.43977	6.73093	8.88883	9.16098	8.53486	8.7802	8.38344	8.10587	8.46391	10.951	9.09862	7.84553
Sobic.010G105200	(1 of 1) PTHR10799//PTHR10799:SF783 - SWI/SNF-RELATED MATRIX-ASSOCIATED ACTIN-DEPENDENT REGULATOR OF CHROMATIN SUBFAMILY-RELATED // SUBFAMILY NOT NAMED	66.0829	41.433	48.8353	60.6696	51.6347	55.1187	53.0057	40.2653	70.2675	49.2598	65.6359	66.8958	44.8984	37.4236	54.1581	41.7188	35.0542	50.9658	39.077	37.2329	40.3984	53.7074	39.066	38.1658
Sobic.010G013700	(1 of 1) PTHR33876//PTHR33876:SF1 - FAMILY NOT NAMED // EXPRESSED PROTEIN-RELATED	17.3529	48.2083	23.4388	31.8719	36.4055	48.1604	24.4101	42.6175	16.9302	23.6771	22.5352	26.7933	19.7559	18.8123	20.4597	29.109	24.5689	24.2867	28.1993	14.2551	15.8618	20.5342	18.2615	22.4408
Sobic.010G070500	(1 of 4) K02917 - large subunit ribosomal protein L35Ae (RP-L35Ae, RPL35A)	70.2232	77.2261	93.5114	80.7623	100.06	172.924	124.211	115.517	130.789	152.065	120.963	167.379	113.237	114.419	87.5792	95.0861	157.704	148.987	149.069	144.337	135.355	147.348	219.389	261.049
Sobic.010G140400	similar to Poor homologous synapsis 1 protein	9.51526	8.40555	8.80227	9.43638	7.92641	10.2673	11.6443	7.71477	10.9179	9.43186	12.9997	12.0893	9.80659	7.97595	8.28511	9.53636	9.64742	10.012	8.56164	8.86265	11.4431	10.6288	10.1706	11.2456
Sobic.010G239600	(1 of 1) K15216 - RNA polymerase I-specific transcription initiation factor RRN3 (RRN3, TIFIA)	443.633	448.043	348.083	486.215	318.735	223.382	233.007	336.823	324.027	278.816	345.39	249.846	243.03	224.915	373.179	387.565	261.04	259.909	379.742	486.162	269.634	384.661	272.358	322.971
Sobic.010G212100	(1 of 1) PTHR10366//PTHR10366:SF456 - NAD DEPENDENT EPIMERASE/DEHYDRATASE // SUBFAMILY NOT NAMED	28.7795	52.9961	97.9667	49.0649	48.8778	28.8196	32.6394	26.8035	182.194	150.411	32.6401	30.1683	318.763	780.338	267.237	52.9294	72.6236	122.952	112.465	60.7948	38.1759	55.2345	86.9803	52.4766
Sobic.010G103800	(1 of 2) PTHR33618:SF1 - 39S RIBOSOMAL PROTEIN L53, MITOCHONDRIAL	4.4498	3.38163	1.55787	3.83826	3.55186	4.83715	6.75011	2.97457	5.00041	7.84128	4.75096	5.17051	7.84567	4.58266	3.58058	4.43326	3.54767	6.11928	6.39688	4.57644	5.52101	3.00555	5.2384	8.89468
Sobic.010G265300	(1 of 1) PTHR23074//PTHR23074:SF20 - AAA ATPASE // GH08677P	39.7549	52.3783	53.1735	46.2277	45.7318	55.3761	61.8324	45.6014	53.4602	53.6427	46.2618	47.3612	60.3575	58.0837	48.7523	44.4567	43.7833	60.2936	46.2612	35.62	56.3838	46.6338	42.4024	40.91
Sobic.010G120800	(1 of 37) 2.7.10.1//2.7.11.1 - Receptor protein-tyrosine kinase / Receptor protein tyrosine kinase // Non-specific serine/threonine protein kinase / Threonine-specific protein kinase	28.9117	30.6676	41.1673	38.8929	34.6064	33.0985	48.4315	42.695	52.0843	40.0076	51.8579	24.2777	31.6167	61.9254	47.4762	30.3051	26.9476	45.439	31.2847	37.6995	83.9912	35.2831	33.2579	29.6997
Sobic.010G077250		0.192358	0.992267	0.936962	0.451488	1.41355	5.33511	3.97428	2.25025	3.67576	2.30589	0.649778	1.31478	5.40349	1.85523	1.07157	0.74334	2.13	5.12691	1.01711	0.301458	3.0872	0.389775	3.05567	5.38961
Sobic.010G131300	(1 of 1) K10520 - ankyrin repeat and BTB/POZ domain-containing protein 1 (ABTB1, BPOZ)	8.32215	6.84674	8.70797	9.54755	9.33769	8.42885	8.62304	9.29308	12.0214	13.1357	13.9641	20.9047	9.48127	11.5153	9.76598	10.3351	14.9679	8.56397	9.88709	11.3206	9.79692	16.4066	15.8822	18.0572
Sobic.010G228600	(1 of 23) PF01423 - LSM domain (LSM)	9.60177	7.71372	5.87815	9.2363	7.97729	7.60479	10.4754	9.17765	10.7326	10.227	11.3938	10.185	9.97228	8.80003	7.40464	9.46627	10.9808	10.9495	12.0337	15.726	9.3277	11.0216	11.3711	14.5935
Sobic.010G255900	(1 of 3) K17808 - mitochondrial protein import protein ZIM17 (ZIM17, DNLZ, Tim15)	6.66331	5.6258	6.37184	8.95201	5.8734	10.0067	17.4699	10.9079	14.9929	17.0828	17.2512	20.2854	10.5793	7.95886	4.09908	9.65605	14.6119	15.6478	13.0772	17.6819	14.1411	19.1898	24.6765	31.3443
Sobic.010G000800	(1 of 28) 2.3.1.48 - Histone acetyltransferase	18.4809	18.7859	20.4975	20.0957	19.098	19.2215	21.4231	14.7856	18.6467	16.2693	19.2213	24.0712	16.0219	16.6512	21.8281	16.1542	15.4041	18.0675	13.3203	12.3742	16.9247	16.9442	15.6385	13.6244
Sobic.010G028200	(1 of 2) K01711 - GDPmannose 4,6-dehydratase (gmd, GMDS)	3.30584	3.39927	3.50137	3.13978	2.01047	2.65781	3.30055	2.27838	4.00663	2.67633	3.00508	2.50129	3.40027	4.23778	3.40719	2.04994	2.55391	2.94719	3.27241	2.81934	3.89523	2.90794	3.92551	2.26966
Sobic.010G030800	(1 of 1) PTHR23111//PTHR23111:SF38 - ZINC FINGER PROTEIN // SUBFAMILY NOT NAMED	26.7484	13.1532	7.16759	16.143	13.9868	9.84261	2.70454	21.5518	2.74181	9.34969	5.81019	7.18261	7.56288	22.2676	14.4774	32.597	23.4031	30.0382	17.5321	13.4733	19.5812	22.8529	14.0845	20.5623
Sobic.010G090900	(1 of 4) PTHR13169 - UBIQUITIN-LIKE PROTEIN 3 HCG-1 PROTEIN	43.7143	46.9033	49.4049	48.4099	46.7712	44.3535	49.1227	38.2378	49.0469	51.2938	47.2809	40.5466	49.5551	45.3738	48.4357	47.4586	45.077	51.9969	41.2142	41.5294	53.2543	42.3371	42.53	38.1197
Sobic.010G055000	(1 of 11) PF07714//PF13947 - Protein tyrosine kinase (Pkinase_Tyr) // Wall-associated receptor kinase galacturonan-binding (GUB_WAK_bind)	14.6514	16.4039	15.4105	20.4224	14.4094	12.2829	21.7744	15.4646	21.1917	11.6948	20.6008	15.0557	6.54277	4.87353	10.3663	17.2379	12.7186	14.9379	15.1379	20.3237	14.5252	18.1441	11.6221	18.2742
Sobic.010G016600	(1 of 2) 2.1.1.127//2.1.1.259 - [Ribulose-bisphosphate carboxylase]-lysine N-methyltransferase / RuBisCO methyltransferase // [Fructose-bisphosphate aldolase]-lysine N-methyltransferase / (dimerizing)]-lysine 6-N-methyltransferase	6.00027	3.56368	4.35368	3.8859	2.92032	3.29098	4.7984	4.46299	6.71772	4.70284	9.90879	7.22654	3.33225	2.51189	4.13132	4.77867	3.80205	4.53688	6.50119	9.07714	5.7163	5.89358	6.01755	5.9939
Sobic.010G002700	(1 of 4) PF12576 - Protein of unknown function (DUF3754) (DUF3754)	67.013	66.7426	61.6889	73.1394	72.9807	68.1403	60.4275	59.3774	64.556	54.0181	71.4904	62.3745	47.3676	45.4063	59.9036	57.6955	41.5446	52.8598	47.4107	39.9293	50.2557	46.5658	34.3185	35.2784
Sobic.010G150100	similar to Os06g0523100 protein	51.9794	70.2996	74.9988	66.4184	77.2684	70.6703	62.3076	53.5456	59.6804	47.745	45.2585	49.301	59.6987	60.8616	84.3999	51.5708	51.8033	56.659	49.0672	39.1396	58.5055	43.1253	41.6026	41.5977
Sobic.010G109600	(1 of 1) PTHR12121//PTHR12121:SF29 - CARBON CATABOLITE REPRESSOR PROTEIN 4 // PROTEIN ANGEL	22.681	22.5364	22.1565	25.8632	21.878	27.071	23.8732	22.6699	24.9192	25.0066	30.6318	32.4837	19.4751	18.8968	20.454	24.4369	23.0326	21.522	24.5019	22.8101	22.6531	26.0534	28.0761	29.3025
Sobic.010G259900	(1 of 3) K02908 - large subunit ribosomal protein L30e (RP-L30e, RPL30)	13.3571	20.2676	18.5928	26.8855	25.0386	50.9434	26.7969	23.9686	31.6202	40.4424	29.9547	57.8161	28.1339	32.1526	19.5341	21.3208	51.769	38.6921	25.7065	32.7315	27.9536	45.9648	67.3818	61.6328
Sobic.010G278000	(1 of 1) PTHR12265:SF0 - TRANSMEMBRANE PROTEIN 53	11.4328	10.361	13.7828	11.1455	13.0621	9.82785	14.7818	10.4535	12.5476	14.1417	9.62157	9.90653	15.5242	18.6486	13.0553	10.5569	10.2122	12.2962	10.6258	11.6895	13.9991	12.2627	10.8735	8.43203
Sobic.010G013900	similar to Putative uncharacterized protein	19.8473	19.658	25.3604	25.7636	27.6853	42.1604	38.5289	31.5686	41.6013	49.8484	36.1857	47.1095	30.8191	26.6648	25.7021	26.9735	43.7848	43.4281	38.4403	40.1304	39.8661	49.4842	62.7571	77.3384
Sobic.010G077200	(1 of 8) PF08879//PF08880 - WRC (WRC) // QLQ (QLQ)	1.15233	0.849177	1.40323	1.27278	1.09929	1.43124	4.71741	2.59284	3.23821	2.35643	3.79441	4.32423	3.17353	1.15239	0.475505	1.86634	3.30257	4.79211	3.58415	6.87837	4.33481	7.05071	7.52462	10.2064
Sobic.010G060900	(1 of 55) PF07893 - Protein of unknown function (DUF1668) (DUF1668)	7.74581	7.20497	8.28161	6.08807	8.37149	5.77574	9.85505	8.8287	11.1389	8.80898	11.1705	12.3178	8.49408	9.23926	8.22558	7.52628	8.50288	8.76818	8.40969	8.44834	7.98082	10.6747	9.27861	9.31547
Sobic.010G218400	(1 of 2) K02145 - V-type H+-transporting ATPase subunit A (ATPeV1A, ATP6A)	90.5202	65.454	77.8247	77.0521	69.7708	87.6416	114.267	85.4101	108.294	99.0292	126.631	112.335	94.8555	71.7164	77.0211	95.6923	91.735	101.721	99.9684	118.013	104.136	117.985	102.61	108.711
Sobic.010G095600	(1 of 3) PTHR14155:SF123 - RING-H2 FINGER PROTEIN ATL47	5.62131	6.91746	6.93982	8.32092	7.96817	7.66069	12.8266	6.04655	7.41496	5.66262	8.52015	8.32126	5.86562	4.05134	6.38214	7.70724	7.85119	7.05358	6.93816	9.34496	8.82242	8.57958	8.86271	11.4927
Sobic.010G233200	(1 of 1) 4.4.1.19 - Phosphosulfolactate synthase / PSL synthase	109.654	80.5848	70.1133	90.4506	82.3333	70.0708	129.562	93.7646	90.549	112.945	91.3004	90.836	120.05	79.8693	84.9179	131.748	78.2991	74.74	121.333	211.683	161.143	92.9869	94.3521	95.5559
Sobic.010G241500	(1 of 7) PF00069//PF13855 - Protein kinase domain (Pkinase) // Leucine rich repeat (LRR_8)	7.84315	9.82774	9.25808	10.352	8.06873	7.01309	7.53022	7.5965	10.1143	8.12002	8.50348	7.84173	9.129	11.2358	11.1835	7.90628	6.39	7.23325	7.09101	8.08822	8.00637	9.58198	7.4573	6.47879
Sobic.010G233800	(1 of 1) PTHR12903:SF1 - 50S RIBOSOMAL PROTEIN L24, CHLOROPLASTIC	101.431	151.436	109.67	133.639	149.906	151.991	106.622	231.076	103.247	163.213	136.727	126.118	140.23	92.6892	118.133	168.157	145.86	124.511	212.031	149.103	119.37	145.114	117.938	116.072
Sobic.010G254200	(1 of 19) PF03110 - SBP domain (SBP)	26.2645	21.1086	16.8451	18.8886	14.4927	11.1302	14.6086	26.55	13.1167	12.4013	18.2828	9.95591	9.6197	4.99964	10.1911	17.8485	7.16281	13.0514	17.8564	12.7542	10.9028	13.5826	6.24661	6.87989
Sobic.010G132600	(1 of 1) KOG2542 - Uncharacterized conserved protein (YdiU family)	52.6591	58.019	66.1774	59.4136	72.6239	78.5916	78.6844	65.898	69.4568	76.7949	66.1559	80.9595	75.2243	62.0526	68.5223	56.9273	64.2724	78.8889	59.5195	50.2243	70.8867	56.3345	65.4108	60.7903
Sobic.010G193800	(1 of 2) PTHR10288//PTHR10288:SF147 - KH DOMAIN CONTAINING RNA BINDING PROTEIN // SUBFAMILY NOT NAMED	50.853	52.0648	59.7649	54.4499	54.0078	63.5859	53.2505	44.0855	52.506	54.8608	48.1614	46.1341	44.5826	44.0042	52.4055	40.1341	40.9756	53.1483	38.4181	35.6154	48.5866	44.0163	43.9655	47.6665
Sobic.010G210000	(1 of 3) K12158 - ubiquitin-like protein Nedd8 (NEDD8)	92.9219	96.1967	89.3813	105.067	88.9382	95.7509	116.952	106.629	117.074	130.028	127.365	89.1687	100.558	97.5598	86.4676	115.449	120.018	132.928	126.792	156.529	131.23	116.024	119.606	128.018
Sobic.010G201700	(1 of 3) 2.5.1.3 - Thiamine-phosphate diphosphorylase / TMP pyrophosphorylase	105.072	115.241	101.823	107.567	119.954	108.266	70.8008	105.022	80.8329	84.4665	100.393	117.962	81.2475	96.1661	104.007	118.179	112.103	76.2851	99.8478	85.1328	86.5018	117.121	115.067	86.4329
Sobic.010G043100	(1 of 1) PTHR12482:SF11 - HYDROLASE-LIKE PROTEIN	19.9928	19.3145	22.1666	24.3417	28.3025	33.3224	28.1321	22.34	23.3331	24.4915	26.5914	35.4911	22.6882	17.623	18.7009	20.4581	20.3704	26.1206	18.0548	12.6492	20.3738	19.8025	20.9218	20.4861
Sobic.010G264000	(1 of 55) PF07893 - Protein of unknown function (DUF1668) (DUF1668)	19.4547	22.5437	27.5994	25.4038	26.4613	40.1362	35.0058	20.8318	32.9164	31.7603	35.1615	38.958	26.7713	30.6692	26.4558	22.0552	32.3866	36.0735	26.0237	25.6497	28.6769	36.4369	40.0363	38.9675
Sobic.010G123901		10.5228	9.80714	12.4511	16.5947	12.4435	7.16251	8.07718	7.68806	8.87118	8.24459	13.7072	11.9404	7.23469	7.84752	11.4089	8.40522	4.05156	5.33029	4.87914	5.11978	3.9058	6.78229	4.21409	4.88807
Sobic.010G150800	similar to Os06g0523300 protein	356.473	454.254	414.155	304.806	314.258	373.313	507.262	298.107	324.58	406.513	309.477	480.203	333.975	252.414	243.849	325.572	391.736	327.485	335.627	426.747	248.473	332.21	524.15	550.539
Sobic.010G078300	(1 of 1) PTHR32285//PTHR32285:SF22 - FAMILY NOT NAMED // PROTEIN TRICHOME BIREFRINGENCE-RELATED	3.5989	4.81764	5.53506	3.62359	4.2826	4.66099	3.26885	2.50047	2.0528	2.46214	3.74144	4.19922	3.02154	3.10183	5.7602	4.3365	4.32274	2.7576	3.35639	1.99846	3.20739	4.37931	5.28612	3.02102
Sobic.010G140500	(1 of 2) PTHR22849//PTHR22849:SF27 - WDSAM1 PROTEIN // SUBFAMILY NOT NAMED	4.06758	4.31501	4.06565	5.68148	4.98855	5.39461	4.90016	5.19821	5.00517	5.13097	4.63137	5.38177	5.63021	4.86308	5.60588	5.27165	4.52469	4.56307	5.43258	6.63761	6.1934	5.09075	5.08796	5.63513
Sobic.010G075200		2.40312	2.46662	5.76911	3.86772	2.87075	4.01751	10.6842	4.93399	5.59105	9.58052	4.44815	4.2237	5.84776	6.83536	4.29238	3.5322	2.6458	7.63152	2.99516	3.4702	5.13679	2.45791	2.94099	3.14373
Sobic.010G000900	(1 of 1) PTHR23315//PTHR23315:SF111 - BETA CATENIN-RELATED ARMADILLO REPEAT-CONTAINING // U-BOX DOMAIN-CONTAINING PROTEIN 14	18.6071	17.4852	18.8982	21.087	18.4187	16.1234	23.1668	16.5452	24.5982	17.2494	21.9831	16.0916	16.2268	16.4467	17.6434	15.2606	14.1334	22.0316	13.6881	15.604	22.0788	16.5552	14.0653	14.2008
Sobic.010G180800	(1 of 1) PTHR22891//PTHR22891:SF25 - EUKARYOTIC TRANSLATION INITIATION FACTOR 2C // SUBFAMILY NOT NAMED	9.56382	6.61296	8.0397	11.043	7.05216	4.57876	5.7375	5.81748	8.18632	5.84647	6.62264	3.81815	7.00418	9.44292	10.5929	5.8897	3.66291	5.45192	4.75219	4.30579	3.71932	4.87481	4.2187	2.34153
Sobic.010G154500		23.2941	25.0757	32.2329	24.657	27.0829	45.3948	36.6119	30.0718	46.1335	41.3929	56.4252	63.7462	27.4287	28.607	26.898	29.5013	43.4088	40.2335	38.814	38.8067	34.7351	30.292	46.7171	59.6024
Sobic.010G006800	(1 of 60) PF00892 - EamA-like transporter family (EamA)	0.800344	2.01869	2.70232	2.73579	1.17259	0.546809	1.1583	1.48343	1.61153	2.21886	1.70639	1.47204	3.24407	10.1692	3.92708	3.09985	7.67638	3.36684	2.23136	2.10377	1.45516	2.57513	2.65008	1.57121
Sobic.010G055500	(1 of 2) K12872 - pre-mRNA-splicing factor RBM22/SLT11 (RBM22, SLT11)	49.4542	46.8227	46.4496	52.8462	45.049	42.8772	46.419	43.1273	48.9052	46.1527	46.1081	33.9847	44.6012	42.6765	45.3315	39.7989	34.1115	47.2434	37.4328	34.099	43.2003	40.3288	31.7799	35.2471
Sobic.010G036000	similar to Putative uncharacterized protein P0036F10.27	85.7729	71.6384	58.8208	64.5545	56.3735	46.8839	56.4983	61.9426	37.3271	25.5714	36.6915	34.5396	37.6127	25.2229	50.694	53.7315	30.4551	33.6247	46.7905	36.2946	59.7397	36.1922	25.5847	27.4769
Sobic.010G100900	(1 of 1) PTHR11777:SF14 - ALANINE--TRNA LIGASE, CHLOROPLASTIC-RELATED	78.5355	118.42	110.974	111.374	158.731	199.316	128.562	133.747	112.33	124.369	115.019	194.705	125.771	114.814	145.975	100.924	127.502	109.326	98.1105	64.4472	105.27	114.883	127.254	104.622
Sobic.010G199100	(1 of 2) PTHR22763:SF5 - E3 UBIQUITIN-PROTEIN LIGASE CIP8	19.3829	21.0785	21.9331	22.177	17.7119	16.1797	20.4843	23.3991	18.9241	17.5661	19.9511	16.1285	16.9475	16.3531	21.2742	17.0016	15.5895	17.242	18.6542	17.4995	21.3957	18.4157	16.6871	17.3451
Sobic.010G163600	(1 of 1) PTHR24073:SF432 - RAS-RELATED PROTEIN RABA1C-RELATED	75.1601	79.6251	96.8174	87.0016	78.0463	83.9274	116.11	76.8353	128.05	119.744	86.2362	77.4953	122.062	114.083	94.6246	75.7974	94.1973	117.392	87.9648	81.4859	120.554	88.7596	96.8749	99.9385
Sobic.010G035400	(1 of 5) PF09353 - Domain of unknown function (DUF1995) (DUF1995)	76.3637	88.5676	80.3605	91.2163	103.646	118.695	87.3962	118.913	81.0642	100.41	90.8858	109.65	96.7591	76.8772	85.686	103.408	102.579	85.9033	98.1141	78.5021	79.4479	93.2	96.0711	90.4846
Sobic.010G006350		79.0391	48.9211	47.5531	55.4232	56.1627	67.912	73.0536	57.5911	60.015	51.9569	49.3352	46.7138	74.6307	48.078	46.3678	84.9352	68.1262	53.3606	119.921	104.286	79.9507	94.6053	67.1959	108.99
Sobic.010G139500	(1 of 1) PTHR24092//PTHR24092:SF41 - FAMILY NOT NAMED // PHOSPHOLIPID-TRANSPORTING ATPASE 10-RELATED	13.6609	9.65526	13.0381	15.5295	12.2183	11.1688	13.6712	9.9696	17.183	11.6016	16.9635	15.4565	9.2281	11.0616	12.105	12.8603	11.4482	15.3493	10.0203	13.9754	13.1412	15.2795	13.8736	12.5617
Sobic.010G086500	(1 of 1) PTHR10551//PTHR10551:SF9 - FASCIN // PROTEIN SINGED	3.01949	2.76783	3.38226	3.11142	3.27914	3.03848	4.5991	3.29374	4.18077	3.96517	5.04148	3.58116	2.70388	1.74392	2.27923	3.44563	2.74005	3.41268	3.22654	4.24154	3.72514	3.56729	3.23511	3.07722
Sobic.010G277800	(1 of 1) PTHR20932//PTHR20932:SF12 - LOC443603 PROTEIN-RELATED // SUBFAMILY NOT NAMED	15.5281	22.4527	29.9488	21.3534	26.1607	22.5064	14.9586	15.0868	18.4611	16.0795	12.7608	16.3106	28.8798	47.4938	33.64	16.4466	18.6156	15.7727	15.2139	11.1253	18.3359	15.1308	18.6039	10.8769
Sobic.010G183300		22.0987	21.9687	23.0435	19.34	23.992	19.7282	23.3679	25.3029	23.2478	18.7812	24.4317	21.726	21.464	17.8647	20.4128	24.5961	21.0754	22.8699	24.4181	25.3681	24.4524	23.1677	22.0021	24.674
Sobic.010G091400	(1 of 1) PTHR23074//PTHR23074:SF87 - AAA ATPASE // SUBFAMILY NOT NAMED	9.48927	6.82624	9.13699	7.60059	9.07586	15.5277	14.1824	10.4319	12.438	13.2057	14.5248	21.1166	10.1048	6.73062	7.71569	8.79151	10.7079	12.5994	10.4028	9.19592	9.66599	11.7054	15.4754	15.199
Sobic.010G068500	(1 of 1) PTHR10217//PTHR10217:SF531 - VOLTAGE AND LIGAND GATED POTASSIUM CHANNEL // SUBFAMILY NOT NAMED	9.09484	9.38095	10.6133	11.6996	10.107	9.42644	8.94524	9.71818	11.0571	10.489	10.2246	7.17992	9.12665	9.24322	8.64567	9.99623	8.45285	10.9319	8.21046	9.25168	10.4313	10.0627	8.43596	7.87298
Sobic.010G137300	(1 of 22) K04733 - interleukin-1 receptor-associated kinase 4 (IRAK4)	3.29517	3.23078	2.11626	4.48159	2.84812	2.932	2.97457	3.29403	5.44005	1.94799	4.50903	1.17242	1.16009	1.21752	1.89991	2.4857	1.67944	3.19973	2.98348	2.9844	1.55479	1.92079	1.56216	1.54237
Sobic.010G054900	(1 of 1203) 2.7.11.1 - Non-specific serine/threonine protein kinase / Threonine-specific protein kinase	6.91322	6.30029	5.70363	7.01855	6.39562	5.73867	6.19196	5.91713	6.27123	6.3944	5.62595	4.88368	4.6616	4.02556	4.73483	6.02672	4.65647	5.3045	5.65077	5.24081	4.56535	5.96803	4.92778	5.10642
Sobic.010G146700	(1 of 2) PTHR22950//PTHR22950:SF240 - AMINO ACID TRANSPORTER // TRANSMEMBRANE AMINO ACID TRANSPORTER-RELATED	15.1613	11.5304	10.7553	10.1998	9.66614	9.59489	12.469	12.5016	13.541	12.1301	17.5537	10.6036	12.924	13.2835	13.8203	14.33	9.11818	16.2564	16.8084	12.8199	16.5814	14.2197	8.63934	14.1008
Sobic.010G180600	(1 of 26) K14484 - auxin-responsive protein IAA (IAA)	19.3046	24.5865	26.1743	21.1557	30.6991	37.643	29.9647	27.3284	17.6044	17.1044	17.6552	26.5792	21.5187	18.9615	28.4614	22.2113	21.3425	22.2405	19.2902	12.4121	21.8241	17.766	15.7718	20.8162
Sobic.010G268300	(1 of 1) PTHR13832//PTHR13832:SF237 - PROTEIN PHOSPHATASE 2C // PROTEIN PHOSPHATASE 2C 46-RELATED	110.799	111.134	114.886	122.111	108.769	112.653	110.801	121.79	129.082	136.542	126.272	119.222	107.024	103.497	113.675	126.371	133.128	122.004	133.616	155.787	128.525	148.691	130.832	141.936
Sobic.010G058300	(1 of 2) PTHR10857//PTHR10857:SF48 - COPINE // SUBFAMILY NOT NAMED	2.24628	2.70872	3.59615	2.45549	2.98533	4.87392	3.58709	2.46762	3.66341	4.45147	3.11549	3.22101	2.91042	3.5744	3.75304	3.32345	3.31876	4.11545	3.34311	2.23404	3.90957	3.16174	3.06567	3.26335
Sobic.010G026775		4.20358	3.30252	3.63819	6.40904	3.38041	3.61792	6.84523	9.44399	6.15572	4.69756	7.49375	5.41393	2.36704	1.22666	1.9783	4.32954	5.17016	4.68877	5.46487	12.4133	3.86001	3.66052	4.76968	6.64746
Sobic.010G051700	(1 of 1) KOG1956 - DNA topoisomerase III alpha	7.77075	7.00364	7.31841	9.04675	8.56718	12.6561	11.5145	8.83555	10.9231	9.93046	14.8753	18.241	8.68852	5.39882	6.5477	8.9123	8.44505	11.7166	8.50911	7.0447	8.50729	12.9201	10.6118	10.5673
Sobic.010G132200	(1 of 39) PF00280 - Potato inhibitor I family (potato_inhibit)	1.44382	1.67577	2.19774	3.4566	1.75614	3.17775	1.97824	1.44773	1.97519	2.70002	2.40375	5.52643	0.690351	1.69935	3.48535	2.30152	2.78184	2.78381	1.90858	1.01822	2.45982	2.34049	1.884	1.28268
Sobic.010G147833	(1 of 1) PTHR22844//PTHR22844:SF185 - F-BOX AND WD40 DOMAIN PROTEIN // SUBFAMILY NOT NAMED	4.23363	3.6937	3.80208	4.67966	3.69027	3.1566	4.85027	3.39574	5.5014	4.06362	6.01065	5.54863	3.21681	3.71129	3.95719	4.24448	3.07207	4.35901	3.84233	3.84459	3.75549	5.41279	3.71987	3.83049
Sobic.010G226000	(1 of 4) PF16709 - Fused Ig-PH domain of plant-specific actin-binding protein (SCAB-IgPH)	28.8998	24.6303	28.8727	31.3549	28.5292	25.6055	34.4731	27.4637	41.5103	27.1429	41.8004	38.5304	28.415	26.2359	29.3625	27.6591	23.9849	29.7652	29.0404	25.6885	38.7508	23.9485	23.3366	23.2901
Sobic.010G171000	(1 of 1) PTHR24092//PTHR24092:SF55 - FAMILY NOT NAMED // PHOSPHOLIPID-TRANSPORTING ATPASE TAT-1	5.72365	5.07273	7.85988	5.7327	6.11802	5.32846	7.84029	4.72463	6.90917	5.42175	6.98816	5.04777	6.12054	6.12231	6.64893	4.59977	4.88962	6.22171	5.15078	4.57488	6.24469	6.91108	4.64303	4.77388
Sobic.010G006300	(1 of 1) PTHR11850//PTHR11850:SF131 - HOMEOBOX PROTEIN TRANSCRIPTION FACTORS // SUBFAMILY NOT NAMED	8.06354	12.8295	12.7273	11.2173	10.0259	8.97376	13.6063	10.4783	10.4738	9.58488	9.26205	9.57206	10.6256	7.24858	9.82401	9.7412	9.28471	10.7505	10.7371	7.01155	9.81296	6.58479	8.17373	10.074
Sobic.010G045400	(1 of 14) 6.2.1.3 - Long-chain-fatty-acid--CoA ligase / Lignoceroyl-CoA synthase	2.39443	1.46147	2.01569	2.36041	2.61956	3.35871	4.0075	2.84746	4.9779	2.89029	4.59677	5.28697	2.96175	1.81753	1.9847	2.77588	2.64908	3.62485	3.11703	3.92787	3.43932	3.67052	3.17167	3.36511
Sobic.010G197800	(1 of 1) PTHR31833:SF2 - UPF0690 PROTEIN C1ORF52	18.5448	20.3273	20.5641	19.7695	23.3911	25.5273	31.905	24.8741	31.7882	31.6693	27.8222	34.2735	25.9448	24.794	23.7269	22.2198	25.6055	28.7881	28.6914	29.0426	33.6897	27.011	39.9685	42.1968
Sobic.010G112800	(1 of 2) PTHR30540//PTHR30540:SF37 - OSMOTIC STRESS POTASSIUM TRANSPORTER // SUBFAMILY NOT NAMED	3.46862	4.1447	7.10554	4.54238	4.30435	3.19034	4.9633	3.56348	6.01153	5.09064	4.10638	3.50085	3.74581	3.96379	5.1166	2.83426	3.83366	4.5529	3.04249	3.46731	5.14666	3.51788	6.07525	3.72173
Sobic.010G037400	(1 of 1) PTHR10501//PTHR10501:SF19 - U1 SMALL NUCLEAR RIBONUCLEOPROTEIN A/U2 SMALL NUCLEAR RIBONUCLEOPROTEIN B // RNA-BINDING REGION RNP-1 DOMAIN-CONTAINING PROTEIN	13.3483	11.2353	13.4274	15.435	13.7838	16.6102	22.3234	15.6189	21.8088	20.2406	22.4402	20.2122	16.2291	13.62	12.3454	15.509	15.5235	19.0348	17.3333	18.2277	20.9981	16.7872	19.0683	24.4899
Sobic.010G016400	(1 of 1) PTHR12652//PTHR12652:SF16 - PEROXISOMAL BIOGENESIS FACTOR 11 // PEROXISOMAL MEMBRANE PROTEIN 11C-RELATED	38.0764	30.0441	33.9436	31.4082	31.1866	31.186	41.2874	31.64	57.6327	43.361	40.5101	36.2902	46.4005	56.8895	34.7742	37.0835	41.8788	43.9554	42.8046	55.3669	49.4123	43.7428	44.7978	51.8306
Sobic.010G205000	(1 of 1) PTHR20855//PTHR20855:SF32 - ADIPOR/PROGESTIN RECEPTOR-RELATED // SUBFAMILY NOT NAMED	7.49504	9.50324	7.69081	8.08706	8.34545	8.54389	7.88175	5.56282	4.81078	4.29679	3.94131	3.67645	4.45327	4.16211	5.73078	5.35081	4.95032	4.96288	4.67701	4.18452	4.53945	4.04993	4.72744	3.78122
Sobic.010G257300	(1 of 1) PTHR23024//PTHR23024:SF234 - MEMBER OF 'GDXG' FAMILY OF LIPOLYTIC ENZYMES // SUBFAMILY NOT NAMED	9.56971	8.16114	9.06283	9.6276	9.57296	11.3562	12.1179	10.6691	11.1553	11.748	13.9017	14.5765	11.9194	9.08897	10.2405	11.2909	11.0357	10.2038	11.6925	12.0686	11.6794	12.6338	12.0542	11.2522
Sobic.010G028501	(1 of 1200) 2.7.11.1 - Non-specific serine/threonine protein kinase / Threonine-specific protein kinase	38.1501	31.7327	38.1562	49.0224	38.5456	42.377	42.8684	32.5078	48.9733	39.7234	62.7463	57.7551	29.3434	22.2753	33.8279	30.4473	25.4171	32.2664	33.694	29.656	33.0158	33.8377	27.5436	28.0111
Sobic.010G202900	(1 of 1) PTHR23108:SF0 - METHYLTRANSFERASE-LIKE PROTEIN 22	2.78142	1.44266	2.01919	2.45566	2.99272	3.83613	5.59776	3.15842	6.10482	4.86284	5.99353	6.14209	3.78514	2.66511	1.62891	3.7051	4.70514	4.41644	4.5818	5.13017	4.07305	5.00015	4.90393	6.27255
Sobic.010G171501	(1 of 1) KOG4452 - Predicted membrane protein	81.2168	72.5931	78.7022	78.841	63.4887	59.3819	94.5776	75.353	86.9617	77.049	91.0794	63.8319	66.5911	62.2174	67.1415	75.3083	69.1757	89.1927	85.3128	122.56	81.7125	83.5379	81.0568	97.4692
Sobic.010G114700	(1 of 1) PTHR19424//PTHR19424:SF0 - HEAT SHOCK FACTOR BINDING PROTEIN 1 // HEAT SHOCK FACTOR BINDING PROTEIN 1	54.9165	46.3968	49.3391	50.2998	32.0591	39.9463	56.0239	48.9763	70.4286	62.1885	82.3781	72.7188	48.5906	47.8242	49.6659	50.9917	58.2367	51.9602	71.3689	102.21	77.6302	81.1162	87.6652	104.556
Sobic.010G123400	(1 of 1) PTHR10774//PTHR10774:SF90 - EXTENDED SYNAPTOTAGMIN-RELATED // SUBFAMILY NOT NAMED	6.0601	5.11559	6.37706	8.04035	6.64366	5.54394	9.63686	5.29713	9.6791	7.41405	9.1611	7.21876	6.20746	4.96436	5.42752	5.42163	5.15258	8.95613	5.48009	6.37857	8.37886	6.56755	6.67722	5.61947
Sobic.010G243200	(1 of 1) PTHR13182:SF8 - ZINC FINGER PROTEIN 622	32.848	35.9257	51.8704	38.3496	45.3536	57.1746	50.8484	39.7719	49.5061	61.9632	39.3019	47.1956	55.0111	51.4217	46.0303	38.9244	45.7958	57.5058	44.8939	36.6524	57.2145	43.5483	49.4871	57.7765
Sobic.010G039000	similar to Putative uncharacterized protein P0710H01.6	24.7313	21.0308	25.0338	25.0741	19.7795	26.6237	41.8898	28.642	41.9408	34.107	40.7531	33.8082	30.3058	24.9755	19.2105	32.0429	34.5439	38.2471	42.4355	56.1543	39.3028	37.1276	44.4356	60.1092
Sobic.010G096000	(1 of 1) PTHR22939//PTHR22939:SF92 - SERINE PROTEASE FAMILY S1C HTRA-RELATED // SUBFAMILY NOT NAMED	17.9365	18.2506	22.746	22.0754	23.8585	33.2788	32.2016	20.5474	27.4802	28.7751	25.4537	32.858	26.1602	21.945	21.7761	20.3563	23.0376	29.0505	20.476	20.7054	30.822	25.6431	24.4301	28.4586
Sobic.010G258500	(1 of 2) 1.3.1.43 - Arogenate dehydrogenase / Pretyrosine dehydrogenase	15.0475	14.7512	19.2222	15.1397	16.6655	24.3201	17.4878	15.464	24.2106	22.2756	17.6645	17.622	39.1626	71.5834	22.8934	16.1076	38.5997	25.5536	18.7659	16.7145	16.2869	16.5158	27.6163	20.1231
Sobic.010G229450		5311.53	4018.76	2249.77	4571.54	2489.09	1492.58	1320.86	2949.15	1788.74	2036.23	3472.56	1412.33	1238.08	1356.67	2411.6	3128.74	1530.43	839.247	3178.87	2279.96	1444.85	2714.99	1293.88	1506.65
Sobic.010G277000	(1 of 2) K12589 - exosome complex component RRP42 (RRP42, EXOSC7)	5.64721	5.19423	6.72399	4.47715	6.29638	8.57802	11.1536	6.88199	8.10251	8.96596	7.14597	7.77702	9.18392	5.32006	7.42244	6.74893	5.22492	9.37803	6.98581	7.14569	7.04412	6.59266	6.81908	11.225
Sobic.010G041000	(1 of 1) K04485 - DNA repair protein RadA/Sms (sms, radA)	2.48652	1.46589	2.62419	2.82359	2.70034	3.37301	3.97599	2.38331	3.1985	2.37321	4.4111	3.80916	2.38725	1.46329	2.35503	2.43652	1.97192	4.0198	2.5878	3.82258	3.67201	3.06038	3.04529	3.90556
Sobic.010G247300	(1 of 1) PTHR23070//PTHR23070:SF41 - BCS1 AAA-TYPE ATPASE // SUBFAMILY NOT NAMED	0.947759	0.335243	2.86221	1.06776	1.21041	0.976837	1.87983	2.5342	4.19839	2.4813	1.78369	1.42516	0.407847	1.26423	1.92416	1.12621	0.856364	2.7088	1.55352	3.83208	3.6506	0.921815	1.05388	1.89123
Sobic.010G004600	(1 of 3) PTHR12718 - CELL CYCLE CONTROL PROTEIN CWF15	35.8422	36.0733	33.5047	40.6585	29.8264	31.0631	30.6704	29.8978	33.5166	30.7047	47.7805	39.9733	16.9607	17.4865	29.4784	28.0709	19.7554	24.2787	31.07	29.6565	18.9183	26.1674	23.6594	25.8851
Sobic.010G186500	(1 of 11) PF06886 - Targeting protein for Xklp2 (TPX2) (TPX2)	13.8724	15.1884	16.3039	13.1582	13.4704	13.9614	14.1861	11.5855	11.4431	10.6576	11.9352	12.2919	13.9019	12.3232	14.9006	9.55766	9.31887	12.9784	11.3631	11.008	12.3114	12.9782	8.73089	10.7872
Sobic.010G238800	(1 of 1) PTHR10896:SF17 - BETA-1,4-XYLOSYLTRANSFERASE IRX14-RELATED	47.245	61.4969	51.7604	59.2399	46.215	41.0941	47.7673	44.3261	46.8207	36.6635	43.108	33.379	43.8888	48.9278	49.599	44.4258	34.611	49.7848	42.5078	34.9169	44.1284	42.6695	35.2051	29.9973
Sobic.010G217900	(1 of 1) K15455 - diphthamide biosynthesis protein 3 (KTI11, DPH3)	37.3328	40.8997	51.5671	28.712	46.6115	75.6879	83.7939	49.2657	64.3815	90.8089	45.3888	78.9879	101.889	97.7628	55.1896	50.0734	76.2566	84.3751	65.8002	61.9862	101.531	50.7174	87.4283	101.348
Sobic.010G240400	(1 of 3) PTHR22595//PTHR22595:SF33 - CHITINASE-RELATED // SUBFAMILY NOT NAMED	143.897	57.7534	281.044	109.351	75.5626	45.8286	447.696	154.875	743.696	177.674	738.437	243.679	195.59	263.053	47.5419	92.2344	172.673	739.452	326.439	1288.7	474.108	449.629	494.656	394.424
Sobic.010G101500	(1 of 1) K03872 - transcription elongation factor B, polypeptide 1 (TCEB1)	80.4445	84.5581	73.0989	76.7426	80.2043	86.1804	97.5226	82.8549	88.9005	99.8522	90.0411	86.8217	81.7717	73.3021	64.1543	95.8793	91.4386	92.6643	101.709	116.207	98.9647	89.9266	97.2943	112.488
Sobic.010G121100	(1 of 7) PTHR23155//PTHR23155:SF556 - LEUCINE-RICH REPEAT-CONTAINING PROTEIN // SUBFAMILY NOT NAMED	4.89526	4.69829	5.08659	4.40672	4.72412	4.11486	5.58457	5.68251	7.5237	8.20143	6.66252	4.16742	4.43249	2.87506	3.70134	5.75583	4.80063	6.83203	6.04481	8.62208	5.15687	7.06824	5.29674	4.44709
Sobic.010G266300	(1 of 1) K13249 - translocon-associated protein subunit alpha (SSR1)	210.96	232.26	245.052	213.906	205.056	240.732	283.022	203.885	289.348	254.836	265.298	242.057	235.291	246.534	237.643	196.203	244.467	296.471	235.694	227.536	283.62	225.288	242.601	234.826
Sobic.010G229400	(1 of 2) K14066 - geranyl diphosphate synthase (GPS)	42.151	33.1077	39.3934	35.1055	40.671	66.2292	51.4295	36.5674	52.974	52.5659	48.227	41.9766	45.5432	36.6747	34.4479	35.3441	30.6269	53.6429	38.7314	28.0679	41.8961	30.8683	25.6065	30.1345
Sobic.010G187000		11.6221	13.8678	21.3695	13.1153	19.7179	20.7825	22.8991	15.9925	18.301	24.1918	15.711	20.5696	23.0468	22.7227	14.9114	13.3286	15.4431	25.7954	14.3966	9.90601	17.4458	13.2565	17.3355	16.5158
Sobic.010G206600	(1 of 1) PTHR22773//PTHR22773:SF84 - NADH DEHYDROGENASE // SUBFAMILY NOT NAMED	501.332	455.675	445.11	341.6	526.839	549.027	395.515	574.787	421.709	609.31	239.451	395.666	455.65	393.256	388.655	562.246	620.595	449.352	592.328	280.284	480.873	242.693	483.373	496.632
Sobic.010G273700	(1 of 130) PF02365 - No apical meristem (NAM) protein (NAM)	61.7961	50.2841	72.9089	69.4942	59.4989	43.2522	85.3391	79.1934	108.169	48.5973	113.832	46.516	27.6962	24.861	52.4704	49.9188	40.3884	84.0405	69.7105	125.54	221.474	51.3348	71.1596	54.1408
Sobic.010G120200	(1 of 3) PTHR11926//PTHR11926:SF295 - GLUCOSYL/GLUCURONOSYL TRANSFERASES // SUBFAMILY NOT NAMED	11.1688	18.9826	18.3963	15.5167	22.3796	31.2949	29.9768	14.2416	13.0517	13.8375	15.3591	32.86	25.9684	19.1864	19.554	16.9648	31.4118	23.4676	21.8474	15.9226	19.6069	27.6171	38.5072	30.2803
Sobic.010G110000	(1 of 3) 6.3.5.4 - Asparagine synthase (glutamine-hydrolyzing) / Glutamine-dependent asparagine synthetase	18.6831	17.4225	19.4426	23.5069	25.2934	20.5381	19.778	19.6127	19.1413	19.3135	19.3023	17.5397	17.417	17.768	17.6689	20.7102	17.0243	18.6677	19.5437	18.2086	17.106	16.5784	17.6413	17.74
Sobic.010G210200	(1 of 2) PTHR10766//PTHR10766:SF57 - TRANSMEMBRANE 9 SUPERFAMILY PROTEIN // SUBFAMILY NOT NAMED	4.38304	4.16167	7.74213	7.54043	4.97964	3.74047	12.7378	5.74181	11.8291	6.98631	12.8069	6.20019	4.97061	6.2201	4.6508	4.23441	5.0774	11.4172	5.4013	8.25599	7.95613	6.66916	6.61285	6.44042
Sobic.010G228400	(1 of 1) PTHR23012//PTHR23012:SF25 - MEMBRANE ASSOCIATED RING FINGER // RING/U-BOX DOMAIN-CONTAINING PROTEIN	33.8919	37.4635	39.4299	39.4638	38.0361	36.6613	48.5421	34.5586	46.423	35.4572	42.8125	39.3283	35.3387	31.3137	37.1124	32.7884	28.8343	39.8542	32.7955	35.2147	41.907	32.2503	28.5901	36.97
Sobic.010G049100	(1 of 2) PTHR10909:SF250 - PEROXISOMAL ACYL-COENZYME A OXIDASE 2	175.381	143.92	175.081	175.452	146.674	139.41	176.003	150.431	208.709	178.486	205.002	188.194	161.942	173.425	166.044	174.608	179.315	183	180.149	220.958	177.14	206.335	201.494	198.987
Sobic.010G163100	(1 of 6) K02868 - large subunit ribosomal protein L11e (RP-L11e, RPL11)	11.9897	15.624	24.1482	15.1517	19.4051	32.2	23.4909	18.8813	24.1418	30.4481	24.1783	33.3089	23.4102	30.6235	21.5456	16.5085	34.4795	26.1997	26.4927	24.5894	25.5236	22.5136	33.6318	37.5797
Sobic.010G143800	similar to Os06g0468400 protein	8.12759	7.94525	6.3456	8.43381	7.86362	7.92576	8.01769	6.64329	7.70975	7.07646	7.87236	8.91324	6.08178	5.99465	6.30646	6.95032	6.35583	6.43941	6.6228	5.60687	7.5567	7.24074	7.29533	7.31708
Sobic.010G099800	(1 of 1) PTHR31933//PTHR31933:SF4 - FAMILY NOT NAMED // O-FUCOSYLTRANSFERASE FAMILY PROTEIN	3.99043	2.95534	3.29622	3.80261	3.69077	3.72728	4.21776	3.21581	4.17659	4.02773	5.63253	4.70947	3.45029	2.99412	3.43324	3.42142	3.5526	3.75644	3.82434	4.5183	4.1579	4.5101	4.89005	4.39954
Sobic.010G273800	(1 of 1) PTHR10357:SF110 - PROTEIN T04A8.7, ISOFORM A	49.4338	28.7961	36.9964	26.3861	24.5961	18.6867	38.5428	23.2986	33.9074	22.9509	41.7559	28.8917	45.9391	27.1108	40.2395	35.9796	25.4335	31.6258	43.6465	62.0003	53.4814	61.1806	35.1429	40.3206
Sobic.010G002500	(1 of 1) PTHR31851//PTHR31851:SF16 - FAMILY NOT NAMED // MEMBRANE PROTEIN OF ER BODY 2	6.56012	5.77192	7.80068	9.07556	5.64437	4.20458	6.7778	4.95228	5.40382	6.39416	8.05379	10.6544	6.7948	8.37374	6.24589	10.4085	8.54859	6.67814	8.30048	7.14092	4.06371	11.4438	8.59979	9.10165
Sobic.010G005200	(1 of 2) PF05684 - Protein of unknown function (DUF819) (DUF819)	13.458	16.8622	12.6838	13.6285	15.5514	14.1294	8.60088	15.1903	6.69201	7.1349	10.1804	7.47344	8.66938	9.12421	14.8454	13.992	11.497	8.88818	11.6561	9.34068	8.54004	12.79	8.20424	6.76402
Sobic.010G257600	(1 of 2) PTHR10743 - PROTEIN RER1	41.8526	49.0515	53.4747	47.3822	44.4022	45.2011	42.6059	43.1455	57.9082	60.6139	51.3833	47.2568	69.0125	89.1734	60.0796	51.0738	53.3467	61.4102	56.7339	51.6566	47.8974	46.2186	51.0365	49.1418
Sobic.010G267700	(1 of 56) PF00069//PF00560//PF08263//PF13855 - Protein kinase domain (Pkinase) // Leucine Rich Repeat (LRR_1) // Leucine rich repeat N-terminal domain (LRRNT_2) // Leucine rich repeat (LRR_8)	30.5309	27.9231	25.1722	26.179	25.4485	20.9296	22.7292	13.8248	10.8269	10.4905	17.339	14.8607	17.3568	12.3505	23.9131	14.3135	9.29731	13.168	14.4328	11.5122	13.1696	19.7188	8.03984	8.22929
Sobic.010G172500	(1 of 2) K02147 - V-type H+-transporting ATPase subunit B (ATPeV1B, ATP6B)	341.524	312.451	308.982	358.049	292.36	301.85	328.272	312.033	340.978	315.546	370.14	309.345	299.527	259.965	304.705	334.536	287.983	334.708	316.38	329.814	328.196	335.466	299.906	287.592
Sobic.010G175500	similar to Putative uncharacterized protein P0566A10.17	321.693	262.102	316.767	403.727	270.941	235.62	200.135	282.198	254.54	187.522	264.323	234.669	237.412	282.099	317.579	336.415	296.842	224.646	283.541	320.314	164.421	353.326	282.047	246.253
Sobic.010G083400	(1 of 2) PTHR23024//PTHR23024:SF199 - MEMBER OF 'GDXG' FAMILY OF LIPOLYTIC ENZYMES // SUBFAMILY NOT NAMED	3.13077	2.95637	3.50591	2.25988	3.39658	3.1248	4.4138	2.31368	1.90628	2.03681	2.23204	2.40874	2.52	1.66652	2.99928	2.05187	2.9685	2.65865	2.86995	4.41951	3.56601	2.52905	3.01685	4.62306
Sobic.010G143600	(1 of 13) PTHR23336 - ZINC FINGER CW-TYPE COILED-COIL DOMAIN PROTEIN 3.	1.79119	0.710052	1.24855	1.05249	1.54008	1.88992	3.16748	1.80981	2.21301	2.06131	3.17433	3.42803	1.63906	1.24796	1.18516	2.25556	1.99436	2.43782	2.51474	2.40299	2.36994	3.07882	2.67718	4.28847
Sobic.010G081800	(1 of 1) PTHR22952//PTHR22952:SF161 - CAMP-RESPONSE ELEMENT BINDING PROTEIN-RELATED // SUBFAMILY NOT NAMED	8.57511	9.84451	7.50989	8.03781	8.55195	8.39733	6.45234	6.53297	4.73	4.23076	4.96302	5.40257	5.88871	5.31861	8.35129	7.01905	5.76437	5.03481	5.84388	4.69922	5.73236	4.56898	3.41017	3.81879
Sobic.010G188400	(1 of 1) PTHR10857//PTHR10857:SF37 - COPINE // SUBFAMILY NOT NAMED	19.1459	18.6067	23.8548	31.9045	24.629	20.4705	27.8777	31.0828	43.3774	29.6608	46.6852	24.9816	25.0166	28.9099	24.6918	32.3022	27.1036	36.9967	30.1047	51.86	34.1378	39.3251	28.2406	32.4798
Sobic.010G206300	(1 of 3) K01870 - isoleucyl-tRNA synthetase (IARS, ileS)	20.98	14.6233	22.1708	23.8504	22.7269	38.2281	38.3097	23.3507	41.1083	35.5498	47.3569	59.6738	23.421	20.3138	22.395	23.8165	32.677	36.6103	27.2804	28.7746	29.5347	43.7833	48.3587	49.0692
Sobic.010G046500	weakly similar to Putative uncharacterized protein	4.45207	4.349	4.68072	4.1373	4.52571	5.7664	7.29565	5.50805	8.59962	6.92558	7.5507	5.0953	5.47651	4.10009	2.91591	4.46364	4.54003	6.60532	5.64567	5.87177	8.49376	5.01763	4.50828	7.25238
Sobic.010G067500	(1 of 2) PTHR11802//PTHR11802:SF32 - SERINE PROTEASE FAMILY S10 SERINE CARBOXYPEPTIDASE // SERINE CARBOXYPEPTIDASE-LIKE 29	28.3627	27.2959	31.6344	28.0877	25.4668	30.7848	42.9459	31.4855	37.2145	39.4112	43.5597	41.775	40.4017	29.3472	25.9714	37.6279	39.8998	44.4898	46.3657	48.6689	42.4731	44.1494	49.4988	51.7913
Sobic.010G225201		8.82174	9.05128	10.412	10.0662	10.111	9.03412	10.9802	10.6853	12.0831	9.82667	13.2952	10.8844	10.3829	11.4923	7.89655	6.88364	13.0446	10.4671	9.20955	9.9435	8.84681	13.506	15.7076	12.9847
Sobic.010G243400	(1 of 9) PF07800 - Protein of unknown function (DUF1644) (DUF1644)	23.3596	23.7111	28.1829	28.736	26.3471	23.9352	32.3744	24.9582	33.3351	28.4503	27.7338	25.0171	25.9314	24.5456	25.8197	25.2491	22.6142	29.9977	24.3341	26.172	32.2981	26.3071	25.74	26.4968
Sobic.010G037200	(1 of 2) 2.1.1.159 - Theobromine synthase / MXMT	1.68458	1.46711	1.81515	1.2365	1.27285	1.86341	3.65035	1.86544	3.03283	1.32178	1.92145	1.87019	2.23334	1.27174	1.36499	1.1836	1.89927	4.84017	2.26733	1.34401	2.60153	2.42735	2.94246	8.24685
Sobic.010G107100	(1 of 36) PF14009 - Domain of unknown function (DUF4228) (DUF4228)	6.06532	7.28865	7.12269	9.11672	5.97125	6.04767	9.87369	8.16251	5.6334	3.97375	5.80748	6.05846	4.36449	5.18326	5.99192	5.60438	6.57523	8.07783	5.3187	5.71736	6.77923	4.77005	9.1035	8.79874
Sobic.010G042100	(1 of 4) KOG3214 - Uncharacterized Zn ribbon-containing protein	643.944	611.568	602.512	587.667	531.29	512.743	628.95	721.578	704.229	727.2	775.151	643.841	630.143	575.678	547.374	702.049	714.755	682.12	905.853	1105.15	826.6	692.468	737.758	852.35
Sobic.010G052500		13.9329	10.4636	9.97772	11.8312	8.45141	5.95829	5.92295	9.65152	7.97128	10.9688	9.1839	6.36526	6.23473	4.33687	6.65791	9.1407	6.06729	7.26656	6.20289	5.68507	4.74585	8.06983	5.44721	5.52541
Sobic.010G263900	(1 of 55) PF07893 - Protein of unknown function (DUF1668) (DUF1668)	20.7493	23.3966	33.464	28.545	32.9488	46.5337	35.6616	23.4831	37.3013	40.2393	37.3703	43.7642	29.5732	35.4011	29.2822	25.9326	38.2775	36.4386	28.8642	27.8767	34.2382	42.2066	43.2183	42.4097
Sobic.010G248600		5.09644	6.01937	4.77786	4.03103	4.33072	2.75833	3.09742	5.0869	5.6759	6.24662	4.97266	4.48555	4.27279	2.7527	4.01016	6.43444	4.69404	3.99074	3.5623	4.57886	3.64066	5.22478	5.02231	4.00763
Sobic.010G020800	(1 of 1) K14270 - aminotransferase (ACS10_12)	52.6462	61.7416	55.9053	73.1227	61.4382	60.2967	67.9628	54.4236	49.1379	32.7383	56.6566	55.5251	40.0749	30.5877	59.8656	60.0676	40.6742	48.4847	52.8181	44.07	52.752	68.8017	43.7249	60.3866
Sobic.010G027500	(1 of 2) PTHR24115:SF533 - ARMADILLO REPEAT-CONTAINING KINESIN-LIKE PROTEIN 2	16.9523	15.4689	14.2388	17.9645	15.5069	11.1623	11.9061	12.9042	12.1906	7.44868	14.0672	14.2445	8.47518	8.36199	13.8131	14.1738	11.3208	9.2212	10.8551	10.8678	9.81499	13.7622	9.34396	9.63488
Sobic.010G205500	(1 of 14) K01507 - inorganic pyrophosphatase (ppa)	163.334	148.541	135.431	141.396	126.578	103.718	103.322	135.836	114.088	108.852	138.714	101.086	90.9741	104.225	154.72	142.195	133.367	137.355	124.466	128.091	136.448	157.982	119.137	109.019
Sobic.010G249200	(1 of 1) PTHR10071//PTHR10071:SF175 - TRANSCRIPTION FACTOR GATA GATA BINDING FACTOR // SUBFAMILY NOT NAMED	60.7444	62.3195	52.5769	57.6317	54.528	53.3304	54.102	58.7198	55.6664	50.4446	61.8036	48.222	47.9656	45.5595	53.8138	66.334	48.0933	53.0169	60.2578	58.5478	52.4905	55.6101	42.9355	49.6576
Sobic.010G250200	(1 of 1) 2.6.1.85 - Aminodeoxychorismate synthase / ADC synthase	11.5405	10.6578	13.5133	9.22291	12.9823	13.4949	16.5206	11.103	17.5098	11.8987	12.304	14.9678	13.5503	14.2576	11.774	9.07035	7.96951	11.9089	10.8666	7.54397	11.1761	8.68568	8.01159	10.4351
Sobic.010G218300	(1 of 35) PF02485 - Core-2/I-Branching enzyme (Branch)	5.82157	5.44445	5.26744	5.23702	4.6562	3.08343	4.87101	5.18087	4.82671	2.9031	6.64016	2.96141	2.85102	2.47775	3.80866	4.7243	3.11298	5.06603	3.91772	4.63635	5.40468	4.13704	2.6102	2.34361
Sobic.010G172400	(1 of 1) PTHR10766:SF1 - PROTEIN TAG-123	32.8431	34.2915	40.3742	35.1531	29.6732	30.3928	35.3332	26.4773	43.7735	35.8327	36.1497	31.4682	32.8749	38.1998	46.4429	33.4214	33.641	36.3056	31.1058	36.8401	36.8517	40.9584	40.8569	35.5744
Sobic.010G033300	(1 of 1) PTHR31727:SF2 - PALMITOYL-ACYL CARRIER PROTEIN THIOESTERASE, CHLOROPLASTIC	6.97866	9.75899	12.0784	9.23471	7.09445	6.16245	6.04581	5.2171	6.54221	4.96594	4.16076	3.24019	5.9924	7.2498	11.3485	4.38032	5.60774	3.74673	6.13549	6.68825	11.134	4.96465	5.08844	3.62338
Sobic.010G082800	(1 of 4) PF02672 - CP12 domain (CP12)	804.126	993.094	815.861	852.368	908.975	1526.79	1151.17	1071.32	959.72	1130.82	861.342	979.236	1291.95	964.503	810.812	1017.78	1200.54	832.521	1350.43	1355.28	1511.71	1222.47	1212.69	1666.55
Sobic.010G268400	(1 of 3) PTHR13683//PTHR13683:SF232 - ASPARTYL PROTEASES // ASPARTYL PROTEASE FAMILY PROTEIN	14.7939	15.4115	23.99	19.113	19.3115	17.8015	28.5824	17.3692	24.4252	19.1503	23.776	13.225	12.6156	15.6724	16.7668	13.2145	11.9448	26.4072	14.8567	15.4516	38.4572	17.6585	19.9376	16.7781
Sobic.010G143400	(1 of 4) PF00226//PF13370 - DnaJ domain (DnaJ) // 4Fe-4S single cluster domain of Ferredoxin I (Fer4_13)	27.2031	25.7946	29.7958	10.2554	23.2754	47.1188	37.3767	34.4904	24.8372	31.7756	32.916	15.22	26.308	12.8565	21.5958	18.4794	10.9236	27.6227	33.9917	14.7031	26.7073	4.65634	6.68378	8.95777
Sobic.010G099200	(1 of 1) PTHR16007//PTHR16007:SF9 - EPIDIDYMAL MEMBRANE PROTEIN E9-RELATED // SUBFAMILY NOT NAMED	2.62003	2.30423	2.70145	2.57877	1.91905	1.65286	3.55613	1.67258	3.08345	2.27648	3.26699	1.72546	1.95456	2.19931	2.66341	2.03696	1.68989	2.96614	1.92131	2.50634	2.66322	2.8095	2.46293	1.85583
Sobic.010G279700	(1 of 2) PTHR12174//PTHR12174:SF45 - SIGNAL PEPTIDE PEPTIDASE // SUBFAMILY NOT NAMED	89.3463	65.1494	68.7341	90.5966	73.9376	62.596	79.2985	68.9455	75.4229	69.28	84.6456	59.7982	58.4499	49.1962	64.9868	75.9405	60.6814	74.6643	66.7909	83.7596	66.3047	67.1358	53.5819	60.5545
Sobic.010G042800	(1 of 1) K02737 - 20S proteasome subunit beta 5 (PSMB5)	131.625	115.974	125.454	127.96	114.74	138.735	167.031	138.387	164.083	157.752	147.271	123.727	145.346	124.248	120.629	137.412	130.32	171.57	147.389	160.687	165.044	135.797	120.935	155.593
Sobic.010G257400	(1 of 2) PTHR21162:SF0 - P53 AND DNA DAMAGE-REGULATED PROTEIN 1	27.7184	23.2312	26.5123	26.8418	28.4192	31.8389	34.4005	32.0038	31.7732	40.5139	30.7901	27.909	32.022	22.4941	20.3101	22.9891	29.5991	37.8963	33.0563	33.7181	31.4222	26.6373	35.2975	47.2035
Sobic.010G164200	(1 of 1) PTHR11362//PTHR11362:SF33 - PHOSPHATIDYLETHANOLAMINE-BINDING PROTEIN // SUBFAMILY NOT NAMED	64.2104	83.2409	54.7082	148.891	45.4516	15.189	27.0869	60.1154	72.4676	60.6289	51.8123	23.34	22.2713	56.5156	36.7732	25.6878	24.1137	20.7015	23.321	11.1352	9.79328	2.98613	8.91012	1.64011
Sobic.010G275500	(1 of 1) PTHR11216//PTHR11216:SF77 - EH DOMAIN // SUBFAMILY NOT NAMED	39.916	36.716	38.5003	45.0876	35.6232	34.5135	35.6762	25.3257	34.168	27.0931	36.144	32.4841	26.6139	26.4731	36.883	27.5435	21.9003	31.6958	21.6312	20.505	27.8775	35.0569	23.725	19.9263
Sobic.010G181600	(1 of 2) K13137 - serine-threonine kinase receptor-associated protein (STRAP, UNRIP)	96.2194	83.5559	86.7997	91.2683	74.8954	78.8591	87.558	85.3413	91.313	81.2946	88.542	75.8447	76.7944	68.3575	78.3338	83.9411	78.2676	85.0547	92.8897	107.045	86.2001	90.804	78.5997	96.725
Sobic.010G063566	(1 of 2) PTHR13847:SF184 - FAD-DEPENDENT OXIDOREDUCTASE-LIKE PROTEIN	4.28799	4.47157	6.53936	6.39473	5.75063	8.42565	7.52211	5.35196	9.38154	9.28152	10.7025	10.8111	6.20159	5.75313	4.87009	6.25785	7.22973	8.36168	7.31263	7.41739	8.77969	10.1096	9.01945	9.50977
Sobic.010G223900	(1 of 1) PTHR12419//PTHR12419:SF6 - OTU DOMAIN CONTAINING PROTEIN // SUBFAMILY NOT NAMED	39.6618	30.3617	34.1403	35.7132	32.5542	34.5362	49.0698	34.4223	53.3966	41.0516	54.5851	48.3872	39.5117	33.5195	30.2545	44.9671	38.6316	47.0323	44.4463	56.8811	53.9254	44.0872	40.3718	45.6347
Sobic.010G002400	(1 of 3) 2.3.2.5 - Glutaminyl-peptide cyclotransferase / Glutaminyl-tRNA cyclotransferase	24.3342	25.0921	26.7336	27.2922	26.7063	22.5475	31.4682	22.7384	32.3417	28.5814	31.838	27.9527	23.8734	22.1887	24.3893	23.795	20.5875	32.7073	26.826	24.3366	30.6552	23.6417	23.7127	25.151
Sobic.010G029900	(1 of 1) 2.1.1.233 - [Phosphatase 2A protein]-leucine-carboxy methyltransferase / Leucine carboxy methyltransferase-1	51.5265	49.2729	49.6225	51.2298	50.167	52.8999	50.0544	58.5103	54.9837	52.9435	60.3288	66.3986	47.3836	45.6133	47.2322	50.4146	48.179	50.9629	55.583	53.6779	52.9817	51.4025	54.9193	65.7795
Sobic.010G230900	(1 of 14) 1.14.13.138 - Indolin-2-one monooxygenase / CYP71C2	5.00556	2.37434	12.658	11.4246	4.18427	2.43997	12.1125	9.31601	53.4351	11.118	14.5903	5.33519	6.90042	13.7222	1.23457	2.51518	5.93772	12.9965	6.78163	17.3685	11.3933	6.30848	9.46609	5.83224
Sobic.010G007400	(1 of 2) K02739 - 20S proteasome subunit beta 2 (PSMB7)	94.3833	92.4116	99.015	107.232	101.811	128.663	144.354	105.557	124.945	127.148	107.516	116.686	127.645	107.878	93.3659	109.245	105.458	153.323	112.539	118.244	135.871	105.629	106.293	128.082
Sobic.010G041600	(1 of 3) K05759 - profilin (PFN)	504.657	649.37	654.913	547.19	647.288	704.784	737.108	693.159	671.034	754.006	565.288	622.001	764.523	685.63	653.72	640.408	733.747	768.773	733.521	810.802	836.147	645.357	746.819	807.879
Sobic.010G021800	(1 of 1) K01583 - arginine decarboxylase (E4.1.1.19)	57.284	89.8458	143.492	40.8677	102.015	133.959	138.599	41.0069	39.6793	40.459	29.2169	75.6147	107.159	102.103	144.532	45.6021	50.798	89.2442	45.2678	21.1166	119.668	68.9901	46.5489	59.1505
Sobic.010G046700	(1 of 3) PTHR24223//PTHR24223:SF192 - FAMILY NOT NAMED // ABC TRANSPORTER C FAMILY MEMBER 10	59.7589	52.8012	69.2702	70.0085	62.9328	54.2785	49.3284	52.0399	63.5023	58.3346	64.8059	58.9609	65.4122	71.259	64.8341	68.7255	78.5379	75.3114	57.7193	61.7955	47.0948	68.4736	67.9875	59.1308
Sobic.010G190600	(1 of 2) PTHR10634//PTHR10634:SF30 - AN1-TYPE ZINC FINGER PROTEIN // SUBFAMILY NOT NAMED	993.479	696.969	487.126	708.897	368.42	216.006	251.986	494.347	392.592	334.716	479.401	234.159	272.674	261.2	508.531	617.031	301.242	299.529	537.817	692.158	296.648	551.144	282.111	340.812
Sobic.010G161201		66.6537	70.6402	58.1517	50.9811	48.6874	42.5393	32.639	94.3795	36.2786	33.2378	49.2825	21.2363	27.4186	13.4216	26.5556	43.4393	27.7217	39.5952	61.0502	35.8264	28.7471	23.6371	19.2813	22.957
Sobic.010G134400	(1 of 2) K14457 - 2-acylglycerol O-acyltransferase 2 (MOGAT2, MGAT2)	10.1188	9.46994	14.2914	8.81782	14.4708	23.8042	24.0411	14.3659	19.5762	24.3961	14.6965	22.4668	30.448	20.9962	10.5515	15.9462	21.998	27.6129	17.9551	21.1282	21.9843	19.6329	25.1453	29.4971
Sobic.010G033400	(1 of 2) K12850 - pre-mRNA-splicing factor 38B (PRPF38B)	56.0509	51.0363	58.9025	67.3133	60.0479	53.2971	58.34	55.6189	62.9715	53.6491	71.0754	50.2531	50.3873	45.8463	58.2742	46.4355	38.0674	52.726	48.9306	49.62	57.7949	43.407	36.633	38.4084
Sobic.010G132700		14.2785	12.3127	6.40461	22.3611	14.3206	7.92253	6.52381	12.9893	7.3996	8.51503	8.71424	6.12359	6.98014	9.17948	13.3436	13.0988	7.38721	10.1157	6.74097	8.2738	9.51004	4.8356	2.65485	4.12719
Sobic.010G034600	(1 of 2) PTHR15710 - E3 UBIQUITIN-PROTEIN LIGASE PRAJA	14.209	9.79731	8.90433	12.3649	10.3173	8.77243	13.6981	15.7996	10.5374	13.5069	9.34285	12.192	7.71432	5.48762	6.51474	12.4026	10.9676	8.35611	11.1672	8.10629	8.49392	6.95939	9.2712	9.6155
Sobic.010G237000	(1 of 1) KOG4766 - Uncharacterized conserved protein	454.421	410.801	384.642	421.822	431.433	456.164	412.639	405.127	394.288	464.666	444.761	499.326	455.981	399.381	385.737	520.038	458.023	489.193	468.12	516.339	469.002	480.447	469.137	546.175
Sobic.010G200800	(1 of 2) PTHR23257//PTHR23257:SF475 - SERINE-THREONINE PROTEIN KINASE // SUBFAMILY NOT NAMED	2.78797	3.67296	2.35572	5.11211	2.42217	3.13984	2.80647	2.8906	2.31287	1.83337	2.10868	1.55559	2.62528	1.81927	2.45115	3.82577	3.17536	2.16825	2.97841	2.80879	1.77013	2.30583	2.93101	3.09505
Sobic.010G171600	(1 of 2) PTHR24361//PTHR24361:SF318 - MITOGEN-ACTIVATED KINASE KINASE KINASE // SUBFAMILY NOT NAMED	45.0204	44.322	43.8157	47.2354	46.1233	43.2912	43.3973	42.1568	47.4679	45.4831	53.7457	52.6222	34.4084	33.2836	49.4117	40.1724	39.2361	44.6668	36.7222	40.2884	45.3311	45.4477	38.612	41.0248
Sobic.010G128000	(1 of 5) PTHR13683//PTHR13683:SF290 - ASPARTYL PROTEASES // SUBFAMILY NOT NAMED	3.42741	2.01521	8.89496	2.0197	2.6979	1.83988	5.83636	3.33107	3.80044	3.39179	6.43987	2.1599	2.81849	5.84119	1.71522	5.49517	6.36305	13.7019	4.17723	7.91417	4.24935	5.10612	2.41337	2.7243
Sobic.010G094900	(1 of 1) PTHR23257//PTHR23257:SF481 - SERINE-THREONINE PROTEIN KINASE // SUBFAMILY NOT NAMED	34.9692	33.3904	37.7561	42.1125	36.0886	34.0982	31.4829	32.7846	41.5715	37.4139	45.3885	41.2463	28.0105	31.5589	34.6189	36.5718	32.3298	35.0077	33.0339	35.5151	30.5644	40.0385	39.1175	40.225
Sobic.010G263800	(1 of 2) PTHR13465 - UPF0183 PROTEIN	40.24	29.1136	32.6165	35.1362	29.7121	34.2912	40.0691	35.4114	41.2974	38.5297	50.6661	37.5307	30.6942	25.0139	29.9248	37.7454	29.5794	36.7424	42.4262	41.4893	37.4945	41.4938	33.8285	44.1979
Sobic.010G001100	(1 of 1) PTHR10799:SF620 - DEFECTIVE CHORION-1 PROTEIN, FC177 ISOFORM	10.7566	7.35917	8.77848	11.5822	9.22381	10.4441	12.0296	7.59954	11.1484	8.39689	11.8072	13.5109	7.96764	6.91017	8.64331	8.29079	6.92223	9.08552	6.27273	6.9695	7.87009	12.2859	7.84148	8.13678
Sobic.010G104600	(1 of 10) 1.11.2.3 - Plant seed peroxygenase / Soybean peroxygenase	1.97649	1.31087	4.09163	0.95101	2.10353	1.83908	47.9501	4.12883	40.9018	17.7936	16.4767	19.1384	12.9156	13.7962	1.67196	2.48231	7.68196	23.3321	9.90656	20.7146	54.1701	4.58347	17.2124	61.3217
Sobic.010G237900	(1 of 3) KOG1457 - RNA binding protein (contains RRM repeats)	19.5065	19.9982	18.7072	25.1784	21.6245	25.849	22.4642	17.8826	20.1947	17.0558	21.0075	21.668	18.3784	17.3148	17.5451	19.2865	16.8362	22.7059	16.6332	13.9066	15.7475	19.0781	14.1637	17.8309
Sobic.010G070600	(1 of 2) PTHR16088 - YY1 ASSOCIATED PROTEIN-RELATED	10.2385	9.83386	10.113	11.6207	11.9015	14.2109	14.5701	10.6052	13.029	12.2004	13.1157	13.2539	11.0354	9.4835	11.117	11.0558	10.6069	11.6623	9.67069	7.8671	11.5837	9.48304	8.26089	9.41359
Sobic.010G102366		10.6836	9.28962	13.2308	12.2025	11.5876	11.665	12.3427	9.26196	13.8604	9.98456	16.1891	17.6745	10.8999	9.17718	11.3724	9.82829	10.082	10.6892	12.7284	12.0641	12.6519	12.9767	11.9293	13.6409
Sobic.010G065900	(1 of 5) PTHR23213:SF190 - FORMIN-LIKE PROTEIN 17-RELATED	5.04661	4.75746	5.60046	5.6588	4.40102	4.70257	7.20658	5.06027	9.10597	5.45152	6.14806	4.19135	5.12193	4.05324	4.88004	5.16066	4.42837	6.59847	5.45017	4.19695	8.20995	5.90406	6.33128	5.01047
Sobic.010G089800	(1 of 1) PTHR13315//PTHR13315:SF3 - METALLO PHOSPHOESTERASE RELATED // SUBFAMILY NOT NAMED	4.58353	4.05917	4.50983	5.32873	4.96507	3.64039	4.20306	3.42929	5.25007	4.21567	5.62667	5.14819	3.46573	4.1626	4.24177	3.98789	3.76352	4.08381	3.89167	4.47374	4.14967	5.021	4.17686	3.95659
Sobic.010G057500	(1 of 1) K11138 - telomere-associated protein RIF1 (RIF1)	2.50691	1.89062	3.1505	2.33912	3.39842	4.83937	4.14146	2.88931	4.22355	3.4552	3.70077	4.17823	2.77522	1.77447	2.36959	2.3891	3.19164	3.77468	2.77517	2.77239	3.99749	3.20301	3.26489	3.97491
Sobic.010G008400	(1 of 1) PTHR21234//PTHR21234:SF30 - PURINE NUCLEOSIDE PHOSPHORYLASE // SUBFAMILY NOT NAMED	2.25861	1.82489	3.6754	2.05393	2.8796	1.72897	2.77544	2.04242	5.54231	5.04106	2.62463	2.61681	7.77263	16.8182	2.6581	4.60866	13.0679	5.5598	5.3822	3.85709	2.74587	3.7215	5.76911	3.79298
Sobic.010G066300	(1 of 10) PTHR21659 - HYDROPHOBIC PROTEIN RCI2 LOW TEMPERATURE AND SALT RESPONSIVE PROTEIN LTI6 -RELATED	36.7729	32.4058	32.6293	38.4904	33.8881	27.0977	39.6549	34.8434	41.5856	35.2266	33.0056	27.1329	43.9887	32.4896	32.4734	41.7838	35.2127	40.429	35.6686	39.0922	40.4909	33.8778	31.9557	29.584
Sobic.010G219400	(1 of 1) 3.1.21.7 - Deoxyribonuclease V / Escherichia coli endodeoxyribonuclease V	9.88193	7.34189	8.11444	8.25863	7.06065	8.4992	8.6107	9.56575	10.4829	9.92731	11.2416	9.33064	9.74686	8.36827	8.20896	10.0477	7.93592	11.6242	9.15117	10.4599	11.1998	9.16207	8.63931	10.2146
Sobic.010G136250	(1 of 2) PTHR10896:SF16 - BETA-1,4-XYLOSYLTRANSFERASE IRX9-RELATED	8.45159	11.1152	22.0109	11.9022	16.1325	39.0772	33.2464	11.6842	27.5688	31.0596	37.1527	39.13	22.86	22.1456	16.1139	15.6446	20.6571	29.6662	22.9967	23.7832	27.692	27.8342	30.9392	35.9188
Sobic.010G239500	(1 of 5) PTHR10666//PTHR10666:SF155 - UBIQUITIN // POLYUBIQUITIN 4	252.624	290.575	297.428	321.553	251.108	189.918	290.031	236.957	324.841	233.533	288.513	199.767	206.861	225.326	273.588	275.687	232.72	326.59	233.571	254.583	232.707	333.288	260.697	184.272
Sobic.010G220700	(1 of 1) PTHR31086:SF2 - ALUMINUM-ACTIVATED MALATE TRANSPORTER 12-RELATED	5.30479	7.10798	6.22145	6.6436	5.08921	4.22423	4.68718	4.59073	3.92758	4.18153	5.10094	3.83994	4.82018	5.31822	5.20998	4.05643	5.86539	4.50684	4.45067	4.14142	3.97294	4.15156	3.68703	5.21707
Sobic.010G139000	(1 of 1) K13123 - G patch domain-containing protein 1 (GPATCH1)	25.8761	23.2988	24.7159	32.0123	31.0761	33.3058	34.6916	29.2329	35.2433	32.1413	38.998	47.0897	28.2768	23.9428	26.1054	32.6231	28.3873	29.1511	31.6616	28.0323	31.8158	30.5074	31.8052	31.4594
Sobic.010G011700	(1 of 8) 2.1.1.274 - Salicylate carboxymethyltransferase / Salicylate O-methyltransferase	24.2238	23.2003	19.3816	26.2562	16.9558	11.495	15.1787	25.9419	18.8347	16.6144	21.0969	11.5909	14.4944	12.2224	12.8215	20.0847	10.957	16.2169	17.0436	16.79	14.633	14.4541	8.67201	9.56522
Sobic.010G250600	(1 of 36) PF14009 - Domain of unknown function (DUF4228) (DUF4228)	19.5222	15.0545	16.8878	15.1235	11.8671	8.78087	14.3613	13.7473	13.8758	11.4837	13.4619	8.55545	9.86147	10.4458	11.7315	11.3883	11.6945	14.7408	10.0123	9.65488	13.8286	11.0003	15.292	9.5745
Sobic.010G214400		6.03121	4.36332	8.41802	8.35252	6.54986	5.50721	4.83712	3.68344	4.41195	3.37236	6.43977	4.40999	3.76041	3.69474	6.49888	3.28115	2.63588	3.61338	3.70821	2.04897	3.26531	3.65414	2.97837	2.43737
Sobic.010G136200		32.6143	33.6277	36.0565	36.0494	38.7008	52.0178	44.4062	42.6391	45.7238	49.811	50.1088	55.0498	38.367	32.2354	36.4144	42.3248	41.2834	42.7543	42.248	40.4718	44.3341	44.7277	46.2886	51.5223
Sobic.010G166500	(1 of 1) PTHR22950//PTHR22950:SF208 - AMINO ACID TRANSPORTER // SUBFAMILY NOT NAMED	15.7857	15.581	20.8984	19.0875	18.894	15.7848	19.1567	18.9874	25.1406	21.5077	21.8492	12.6781	12.938	20.2011	17.6909	15.2609	18.4563	24.4778	20.1654	12.378	33.4339	21.1781	32.2335	16.9404
Sobic.010G052866	(1 of 1) PTHR11620//PTHR11620:SF16 - 60S RIBOSOMAL PROTEIN L23A // SUBFAMILY NOT NAMED	26.1351	21.743	17.9228	21.4052	2.40505	33.6712	17.5903	26.3591	18.9969	23.5465	10.9525	17.8635	0.822124	14.7057	27.4154	24.7173	1.46222	19.6571	18.9104	17.4611	14.6722	15.9802	17.9489	17.8602
Sobic.010G011800	(1 of 59) PF01535//PF13041//PF13812 - PPR repeat (PPR) // PPR repeat family (PPR_2) // Pentatricopeptide repeat domain (PPR_3)	23.5038	24.788	20.8012	19.0764	23.3622	22.0103	21.3571	32.1822	17.2253	19.5232	18.0484	16.2961	20.1858	13.6431	14.1619	19.9313	17.1012	17.516	23.9896	16.2119	15.5613	13.9963	11.6087	15.3514
Sobic.010G209400	(1 of 1) K03130 - transcription initiation factor TFIID subunit 5 (TAF5)	19.7378	15.3144	18.7418	21.7616	16.7695	20.7768	21.0542	19.0352	25.8777	22.3972	25.1934	23.13	16.7009	19.866	19.9141	19.418	17.8326	23.3549	17.8132	18.9563	21.4638	20.6326	20.9107	22.6361
Sobic.010G055600	(1 of 3) K11996 - adenylyltransferase and sulfurtransferase (MOCS3, UBA4, moeB)	9.77985	8.34238	10.0761	10.7706	10.1842	16.2054	15.5171	9.7703	15.0456	14.8095	19.9357	19.7638	11.7508	10.4246	9.13017	10.7757	14.3914	16.6036	11.5791	11.6257	11.7794	11.4644	14.3067	19.2768
Sobic.010G137100		15.5893	16.6836	19.3384	23.3063	22.4881	24.2196	18.9629	13.5942	25.2448	20.5785	31.2057	31.605	16.0943	16.3908	17.1751	14.8054	15.3389	19.7611	16.8568	15.166	14.7681	15.6086	18.46	19.6702
Sobic.010G193900	(1 of 1) K14662 - protein N-terminal asparagine amidohydrolase (NTAN1)	37.9971	31.3263	30.2952	37.6175	26.386	20.2955	33.6187	32.6657	37.8501	30.0806	48.9905	24.5453	22.1432	19.2387	24.693	31.3337	20.1412	31.4609	31.0271	36.3939	27.2326	31.1519	21.7006	28.2564
Sobic.010G256600	(1 of 1) PTHR20961//PTHR20961:SF34 - GLYCOSYLTRANSFERASE // SUBFAMILY NOT NAMED	4.35591	4.73693	4.00282	4.79954	3.69461	2.96619	3.35516	3.60605	2.36469	2.24821	3.79532	1.9573	3.4833	2.35375	3.99434	5.21643	3.18878	1.96699	3.37221	3.76878	2.80832	3.44611	3.14628	2.05341
Sobic.010G221032	(1 of 39) PF05678 - VQ motif (VQ)	22.3706	22.7893	30.5679	33.3667	17.2246	11.1753	19.2858	30.754	30.0455	18.2409	25.6008	12.4997	38.2037	127.616	94.9694	19.9592	8.65403	18.2627	24.1173	31.6001	29.7336	15.8673	12.4469	18.2352
Sobic.010G105100	(1 of 2) PTHR10209//PTHR10209:SF148 - OXIDOREDUCTASE, 2OG-FE II OXYGENASE FAMILY PROTEIN // SUBFAMILY NOT NAMED	12.3439	14.4939	12.2039	12.8103	12.2374	12.0718	14.1254	10.3874	13.7852	9.11696	14.5844	11.6951	10.8109	9.41855	10.5908	11.7651	9.72074	12.2575	9.27807	10.9175	14.5107	13.3259	9.66769	10.1418
Sobic.010G247800	(1 of 1) PTHR23163:SF3 - E3 UBIQUITIN-PROTEIN LIGASE BRE1-LIKE 1	35.4466	29.6453	32.97	36.5651	34.7092	34.3513	41.3958	29.1518	44.4453	31.3285	41.8362	42.1387	29.6573	26.3366	31.455	27.5372	24.3604	37.7639	29.0049	25.9819	33.4497	28.9494	27.2499	29.1561
Sobic.010G099900	similar to Os06g0239700 protein	6.72579	5.12041	8.87885	7.38764	7.53675	7.93146	11.4926	7.88207	11.1614	11.1981	8.79634	7.63174	9.89503	10.9041	6.49407	7.8984	6.85868	11.6538	7.45938	7.52353	10.481	9.10192	8.54625	7.59744
Sobic.010G074600	(1 of 16) PF07911 - Protein of unknown function (DUF1677) (DUF1677)	45.349	55.6061	50.5523	48.2326	34.7451	36.6617	30.7396	36.3332	24.0584	33.7037	35.2093	38.4787	20.9266	18.1445	27.2082	65.2251	65.8741	22.1845	37.0629	35.1592	19.0336	59.7016	45.8137	42.5079
Sobic.010G141966	(1 of 8) PTHR12606//PTHR12606:SF31 - SENTRIN/SUMO-SPECIFIC PROTEASE // SUBFAMILY NOT NAMED	1.86703	2.73848	3.19172	4.1462	2.89321	3.81626	3.51388	2.2001	3.55523	2.42749	6.28946	5.30086	2.27469	2.81726	3.68915	2.5495	2.29003	3.82785	2.70534	1.98347	2.28723	4.94724	1.79255	2.15921
Sobic.010G083000	similar to Putative uncharacterized protein	7.86261	10.3839	10.5775	10.674	9.39122	13.9402	12.4429	9.34769	13.5805	12.2359	11.5317	12.9472	12.6751	14.7925	10.6096	10.4429	12.4141	12.8728	14.255	14.0514	13.9169	14.0112	12.5572	18.8017
Sobic.010G049000	(1 of 9) PTHR23273//PTHR23273:SF5 - REPLICATION FACTOR A 1, RFA1 // SUBFAMILY NOT NAMED	20.5928	21.837	23.3351	25.1451	20.9504	15.3206	15.3152	16.5584	19.8031	19.0726	24.3259	19.2	15.4215	16.3405	20.9404	16.4603	14.306	16.0802	16.3924	17.7331	15.8137	18.3661	11.741	13.5701
Sobic.010G144500		0.448411	0.793064	1.63814	0.44204	0.272704	2.35899	2.34052	2.19816	3.38852	3.67672	2.07733	3.18752	2.35845	2.63885	0.499594	1.29962	3.27711	2.23773	1.06696	1.52845	1.79363	1.63551	4.88446	3.92238
Sobic.010G073800	(1 of 2) K09705 - hypothetical protein (K09705)	6.61709	6.10701	5.57111	7.98108	6.35405	10.1975	17.0007	10.3	10.4569	11.8642	12.9026	14.1095	10.4076	6.80069	5.58515	12.8925	11.401	16.0332	13.1835	18.0671	12.1014	17.2575	13.9028	20.468
Sobic.010G166400	(1 of 1) K15463 - tRNA A64-2'-O-ribosylphosphate transferase [EC:2.4.2.-] (RIT1)	4.88495	4.68494	5.20856	5.9248	7.27305	14.2449	12.1387	7.39543	12.9219	13.729	12.3505	19.0323	8.29789	8.14587	5.05386	9.08862	13.3029	10.0204	9.90754	10.009	12.4424	11.1245	17.4506	21.5205
Sobic.010G263001		8.69687	9.03728	10.9475	9.40359	11.6379	8.21813	6.46059	8.20147	7.51157	8.10603	12.8734	5.69949	6.73589	7.18824	10.363	10.1012	8.4832	8.38602	7.19062	7.84846	6.12842	6.55619	6.94831	7.16756
Sobic.010G018900	(1 of 18) PF01535//PF13812 - PPR repeat (PPR) // Pentatricopeptide repeat domain (PPR_3)	4.29787	4.26601	6.84648	6.07728	7.22789	13.7017	11.6057	7.83723	12.3192	12.7813	12.1266	15.3716	8.72323	8.27599	6.27601	7.16878	13.508	12.8329	10.3424	11.495	10.0965	16.8607	17.8645	20.2
Sobic.010G101000	(1 of 1) PTHR10173//PTHR10173:SF38 - METHIONINE SULFOXIDE REDUCTASE // PEPTIDE METHIONINE SULFOXIDE REDUCTASE B1, CHLOROPLASTIC	280.258	480.479	399.523	380.759	484.125	633.641	484.198	487.104	348.576	472.629	338.886	453.673	461.661	374.445	373.633	339.903	365.91	431.376	335.224	223.215	411.152	299.16	322.943	323.97
Sobic.010G057900	(1 of 2) K03065 - 26S proteasome regulatory subunit T5 (PSMC3, RPT5)	158.403	141.512	147.24	155.438	145.087	148.471	185.083	163.994	187.292	183.843	182.024	177.571	156.087	139.028	142.11	160.339	151.086	193.854	174.905	223.813	191.829	167.106	171.204	212.003
Sobic.010G167500	(1 of 5) 2.7.10.1//2.7.10.2//2.7.11.1 - Receptor protein-tyrosine kinase / Receptor protein tyrosine kinase // Non-specific protein-tyrosine kinase / Cytoplasmic protein tyrosine kinase // Non-specific serine/threonine protein kinase / Threonine-specific protein kinase	22.7947	40.2548	51.5838	31.9094	43.1025	41.8013	38.2509	21.7592	33.7087	27.4921	28.3253	34.5886	39.9249	54.9138	52.9955	27.6004	32.2266	38.1101	26.5109	24.1595	31.7591	34.2619	36.2034	23.3352
Sobic.010G041700	(1 of 23) PF00643 - B-box zinc finger (zf-B_box)	18.2609	19.3375	18.6549	21.0133	17.0479	15.7802	15.5564	16.1699	18.1127	17.0514	17.8913	15.2618	14.645	16.7108	18.039	17.909	16.2409	17.65	17.222	17.3442	18.9127	22.6223	20.632	15.8561
Sobic.010G201600	(1 of 2) PF12263 - Protein of unknown function (DUF3611) (DUF3611)	47.6823	74.7522	51.5805	68.6541	81.6578	71.0301	47.0347	72.3592	42.9742	54.0977	51.9512	76.0572	49.432	49.2538	55.436	64.0389	66.8967	51.0965	53.1477	45.814	41.0945	68.9566	60.2177	52.4676
Sobic.010G178800	(1 of 1) K15275 - solute carrier family 35 (UDP-galactose transporter), member B1 (SLC35B1)	50.6789	51.8641	62.1137	58.4961	46.8495	64.3461	99.2767	51.4615	100.074	107.328	92.0148	150.675	76.6266	102.003	64.4158	68.2906	136.702	67.1243	82.5796	96.0751	117.154	106.867	229.328	216.334
Sobic.010G264150		3.55892	2.31823	3.55992	4.38544	3.31743	1.95596	1.90737	2.07693	2.40123	2.37691	3.28149	2.6063	1.62064	1.28821	3.38296	1.25864	1.18225	2.18639	1.90421	1.46906	1.16119	1.6884	1.44221	0.926514
Sobic.010G220500	(1 of 1) 3.5.3.9 - Allantoate deiminase	111.8	117.587	125.126	137.836	121.971	84.2476	118.61	118.645	127.914	94.854	102.085	94.2521	109.625	119.827	112.596	105.367	82.7888	88.7086	116.609	78.7597	78.4183	86.7382	71.8547	71.553
Sobic.010G135600	similar to Putative uncharacterized protein OJ1230_H04.6	14.8296	10.6643	13.3767	8.81103	11.6909	21.8567	14.0849	10.5889	12.4141	14.5651	9.07498	15.245	15.1005	15.4469	12.9187	11.1603	16.6273	9.12736	20.3293	14.6095	18.8033	11.8068	20.3627	18.9467
Sobic.010G219100	(1 of 1) PTHR27001:SF190 - PROTEIN KINASE DOMAIN-CONTAINING PROTEIN	18.3813	20.2015	23.9796	20.3634	21.2614	22.8327	25.8063	14.9912	22.0757	24.7841	19.0972	20.6482	25.7879	21.2943	21.5772	17.8601	18.7644	22.7536	18.0385	15.4552	22.9407	21.1611	19.8492	16.4404
Sobic.010G247400	(1 of 2) K14561 - U3 small nucleolar ribonucleoprotein protein IMP4 (IMP4)	9.92739	12.2711	17.2349	18.066	17.3626	30.9127	22.8887	16.3849	26.1962	25.4493	24.6167	27.9441	22.7914	26.4641	15.009	15.99	25.0233	30.3546	18.554	16.9114	22.9302	22.0414	24.2982	29.2912
Sobic.010G035200	(1 of 1) PTHR31745//PTHR31745:SF2 - FAMILY NOT NAMED // SINGLE-STRANDED DNA-BINDING PROTEIN WHY1, CHLOROPLASTIC-RELATED	54.0612	79.8137	61.5717	88.2537	80.6455	91.9441	62.627	97.9447	57.7217	69.8885	78.2645	78.2617	58.9578	46.7111	54.0221	78.1282	71.3449	79.3306	77.3765	55.578	58.4164	85.5337	65.2614	65.6768
Sobic.010G173400	(1 of 2) PTHR10071//PTHR10071:SF204 - TRANSCRIPTION FACTOR GATA GATA BINDING FACTOR // SUBFAMILY NOT NAMED	18.8608	40.8203	31.7123	30.9238	49.2504	79.4704	88.0695	28.1717	39.1052	25.5109	24.7407	82.3032	47.2612	26.4947	45.0641	50.454	51.719	44.8337	42.8793	33.5709	58.6942	48.194	73.7971	60.3689
Sobic.010G258200		2.12893	0.588319	2.43044	4.49717	3.4391	2.71424	0.868135	0.741211	0.346718	2.10544	2.11891	0.727569	1.74957	3.78466	1.97661	0.964095	0.707216	0.15091	0.879445	0.938361	1.18273	0.539232	2.11367	2.90974
Sobic.010G195000	(1 of 3) K18442 - brefeldin A-inhibited guanine nucleotide-exchange protein (ARFGEF, BIG)	2.78884	2.68283	3.90505	3.56637	3.49784	4.20844	7.15457	3.42407	6.34725	5.47195	5.41033	6.52044	4.95431	4.20637	4.6438	3.91926	3.99045	5.72849	3.90943	4.18207	6.2182	6.61898	7.07012	5.52551
Sobic.010G023800	(1 of 1) 2.5.1.19 - 3-phosphoshikimate 1-carboxyvinyltransferase / EPSP synthase	27.6254	37.485	59.2903	24.2277	42.9906	66.2688	36.0195	33.0878	46.5246	49.432	33.6869	63.8451	64.3833	104.466	49.0929	53.6809	118.462	76.7724	41.5182	38.5237	33.3781	51.0985	92.3852	57.0505
Sobic.010G249600	(1 of 3) 5.3.2.1 - Phenylpyruvate tautomerase / Phenylpyruvic keto--enol isomerase	12.313	20.1013	15.6082	12.8047	17.2261	19.4406	10.0589	18.4446	9.1671	12.8377	14.3241	12.6594	14.7803	12.9648	14.8585	21.5918	17.7533	12.7915	18.0205	12.1465	8.39256	13.4359	13.4135	10.1292
Sobic.010G161525	(1 of 1) PTHR23105//PTHR23105:SF51 - RIBOSOMAL PROTEIN L7AE FAMILY MEMBER // SUBFAMILY NOT NAMED	1.94802	1.46709	3.24544	2.08012	3.62896	6.1824	4.62303	3.45821	5.55022	6.28191	7.62369	12.0858	3.79993	3.40137	3.35229	3.90869	9.05967	4.81937	4.7257	7.13318	6.40613	12.3913	18.1929	16.8819
Sobic.010G013200	(1 of 3) K08829 - male germ cell-associated kinase [EC:2.7.11.22] (MAK)	144.335	127.614	127.326	132.21	125.375	107.247	117.437	112.823	139.08	92.3663	151.047	97.8117	91.1621	96.101	113.759	92.27	71.1106	131.014	92.5399	88.3044	102.107	103.456	69.9847	58.5476
Sobic.010G130200	(1 of 1) K05399 - lipopolysaccharide-binding protein (LBP)	24.9154	18.3907	18.7875	28.0473	22.4494	18.0371	31.086	29.6499	32.9163	25.4883	34.0334	21.4085	24.8352	17.9489	18.2357	30.091	20.0836	27.6781	26.3885	33.4257	26.6114	27.2338	20.7776	25.3931
Sobic.010G045200	(1 of 2) PTHR28524:SF3 - UPF0369 PROTEIN C6ORF57	7.23908	5.70274	6.34221	5.74312	6.47425	11.2713	11.0705	9.12352	9.55971	13.1935	12.0923	12.8065	11.2767	8.6102	6.69073	9.56478	12.0565	11.5168	13.5529	11.685	10.9429	11.0401	14.7368	18.5347
Sobic.010G169700	(1 of 2) PTHR11034//PTHR11034:SF25 - N-MYC DOWNSTREAM REGULATED // SUBFAMILY NOT NAMED	12.0397	10.6069	12.8687	13.5329	10.7677	12.464	14.3878	12.3771	17.6947	14.8422	17.6913	18.2619	12.2006	11.4683	11.3975	14.1872	13.3779	12.9779	14.4651	15.9467	17.96	14.407	14.3859	14.2348
Sobic.010G226400	weakly similar to Putative uncharacterized protein P0036F10.27	0.0454416	0.200921	1.32806	0.255977	0.690891	1.80513	3.32062	0.96192	2.42741	8.3344	0.394715	2.42266	4.56279	6.03922	1.4626	1.77798	1.75107	5.74654	0.600692	0	2.99576	0.4297	1.08279	3.22962
Sobic.010G125100	(1 of 2) K17427 - large subunit ribosomal protein L46 (MRPL46)	4.64357	3.89635	4.80644	5.32072	5.72827	14.5258	14.3773	6.05534	11.0413	11.4619	10.8477	20.1977	8.04855	7.67018	5.56555	7.1421	12.7893	10.7726	8.11934	8.67072	11.3978	16.9225	24.1532	27.2041
Sobic.010G022100	(1 of 1) 2.1.1.11 - Magnesium protoporphyrin IX methyltransferase / S-adenosylmethioninemagnesium protoporphyrin methyltransferase	52.0401	67.3148	52.427	56.7251	61.1141	71.8235	43.2906	68.0639	37.8948	43.9205	52.2039	63.6339	39.4125	44.4739	55.5587	66.0856	52.8943	40.4562	53.442	37.3149	36.7136	67.5305	48.4615	46.9529
Sobic.010G017300	(1 of 2) PTHR23155//PTHR23155:SF444 - LEUCINE-RICH REPEAT-CONTAINING PROTEIN // SUBFAMILY NOT NAMED	9.33154	5.02094	5.53127	8.10707	5.80022	3.30761	4.96022	6.85707	9.21677	6.87951	9.31743	5.59967	5.09335	6.64904	7.93342	9.09798	5.60714	5.99216	9.33314	15.2666	7.74573	9.96406	9.75517	7.42734
Sobic.010G221800	(1 of 3) 2.7.2.3 - Phosphoglycerate kinase	22.7592	16.238	19.8892	14.5401	16.4367	21.9507	30.3581	19.3775	22.6479	24.2082	27.5157	29.3579	34.0386	21.3214	21.2783	26.2469	25.4362	23.3539	31.6661	33.4812	28.0712	33.8704	31.5494	34.0563
Sobic.010G070000	(1 of 5) PTHR24282//PTHR24282:SF52 - CYTOCHROME P450 FAMILY MEMBER // SUBFAMILY NOT NAMED	2.35401	2.28887	3.10544	1.01295	1.19301	1.25197	1.13768	1.797	1.91688	3.01	1.76706	1.34082	5.96647	8.61545	3.89899	2.08467	1.33228	1.53269	2.70839	1.31938	1.16247	1.05999	2.12693	1.28099
Sobic.010G153201		12.1661	18.5859	17.1006	21.2844	22.4586	19.5928	14.3917	16.8509	18.1525	11.4026	18.2842	17.8387	8.28758	5.61987	11.6032	11.455	7.65761	11.5947	13.689	8.23992	8.37402	8.60519	5.34895	6.79012
Sobic.010G204900	(1 of 2) 3.2.2.23 - DNA-formamidopyrimidine glycosylase / Formamidopyrimidine-DNA glycosylase	13.6929	10.2998	12.0608	15.154	13.8555	19.1084	18.4874	18.2527	18.8712	22.0808	20.6588	21.8233	15.9228	13.3115	11.9383	17.1855	20.4336	15.9735	22.8873	22.4293	20.134	18.8997	25.909	34.4147
Sobic.010G058200	(1 of 1) 1.8.98.2 - Sulfiredoxin / Peroxiredoxin-(S-hydroxy-S-oxocysteine) reductase	99.4304	87.207	83.7068	94.927	92.0371	86.8489	75.1112	98.2084	76.7657	98.329	75.9444	84.54	92.6197	93.0467	84.3656	103.217	104.797	88.4894	105.373	95.6827	98.4174	87.109	99.9036	131.377
Sobic.010G095000	(1 of 1) PTHR10584:SF181 - PUTATIVE-RELATED	14.4679	18.8583	16.5852	18.2886	22.9596	35.9533	26.6117	17.7029	19.4882	20.3653	19.9075	28.6298	23.6208	19.2408	15.337	27.6315	20.1295	19.9863	20.7518	12.4415	20.7436	30.0669	24.7397	28.0856
Sobic.010G076800	(1 of 1) K17892 - ferredoxin-thioredoxin reductase catalytic chain (FTRC)	162.981	183.18	161.29	152.385	149.091	124.667	98.3744	143.859	107.518	117.158	145.733	110.941	117.084	100.256	145.122	137.044	107.007	106.937	132.104	110.057	119.08	129.803	91.383	88.0836
Sobic.010G075000	(1 of 5) PF14520 - Helix-hairpin-helix domain (HHH_5)	3.10912	1.79419	2.53333	1.49706	1.56411	2.35626	5.04152	2.57247	5.06352	3.81475	4.91477	5.0315	3.49788	3.25128	2.54706	3.46197	3.40226	4.53747	4.44236	4.58143	4.65687	4.98751	3.63158	4.93684
Sobic.010G151000	(1 of 2) PTHR10231//PTHR10231:SF48 - NUCLEOTIDE-SUGAR TRANSMEMBRANE TRANSPORTER // CMP-SIALIC ACID TRANSPORTER 1	3.67409	3.43257	4.33077	4.03251	3.69753	5.79758	7.35356	5.34615	6.00493	5.9999	6.70078	7.0959	5.861	3.48819	3.67425	5.48531	5.88103	7.09583	6.13578	6.67746	6.08228	5.26348	6.00111	7.83622
Sobic.010G210500	(1 of 1) PTHR13890:SF5 - MAGNESIUM TRANSPORTER MRS2-1-RELATED	33.8685	30.4276	31.1699	32.8113	28.5764	30.162	39.6175	37.5628	39.3169	37.7463	36.7902	27.5573	35.4495	29.643	28.0652	29.4347	24.3439	35.5286	29.8066	26.3949	32.5651	26.342	29.0264	25.7517
Sobic.010G000600	(1 of 1) PTHR24413:SF79 - BTB/POZ DOMAIN-CONTAINING PROTEIN 9	57.5952	32.952	28.4881	61.4365	32.2955	15.4324	23.633	35.7419	43.7452	27.0129	85.2179	44.5427	14.5414	18.1601	32.8013	38.7311	23.0287	19.5867	33.9572	48.1272	26.0858	53.0522	29.329	32.9447
Sobic.010G015500	(1 of 2) PTHR22601//PTHR22601:SF14 - ISP4 LIKE PROTEIN // SUBFAMILY NOT NAMED	2.18031	3.84923	4.80182	4.29867	4.8019	6.86869	9.68954	5.87154	4.5451	5.72612	3.87791	7.45981	5.78586	2.8228	4.92776	3.65607	3.53451	5.54623	4.16676	2.44554	5.08504	5.15851	4.61565	6.02805
Sobic.010G116550		4.11111	3.89623	4.67416	4.52221	3.75237	3.03769	3.67425	3.76752	4.82334	4.531	5.36933	4.53884	3.61845	4.35322	4.42255	4.58426	3.96797	3.4487	4.45212	4.99239	4.49464	4.89047	4.81947	4.85482
Sobic.010G040800	(1 of 3) KOG1457 - RNA binding protein (contains RRM repeats)	18.9149	16.0224	18.8699	18.1061	15.1597	20.6843	28.3122	17.5394	25.965	22.8706	23.6755	26.55	23.3714	17.6085	18.1852	18.7256	18.7077	24.9765	18.2156	18.9012	24.3048	22.2851	20.7393	24.9993
Sobic.010G234300		3.29548	5.30248	3.32439	5.30001	4.86218	6.72032	4.35115	4.97506	3.40441	5.1052	3.02061	2.71898	2.68057	3.02187	3.57266	3.84308	2.617	2.83087	3.53143	1.83358	2.80218	2.55515	2.3896	3.19821
Sobic.010G088600	(1 of 2) K12859 - U5 snRNP protein, DIM1 family (TXNL4A, DIB1)	49.2845	46.2134	51.4064	51.5529	53.6312	66.4643	74.2852	63.8781	68.3835	73.8509	63.3382	72.8374	67.6952	55.128	51.3887	60.6654	68.0456	73.004	68.0115	73.6119	78.9632	68.702	78.1811	95.2606
Sobic.010G017000	(1 of 1) PTHR10501//PTHR10501:SF24 - U1 SMALL NUCLEAR RIBONUCLEOPROTEIN A/U2 SMALL NUCLEAR RIBONUCLEOPROTEIN B // SUBFAMILY NOT NAMED	15.9637	13.7827	15.1271	14.0867	13.1362	12.8792	16.5245	12.1875	16.1487	13.4689	15.5681	16.0311	14.5832	12.5296	13.7715	13.2595	12.9342	16.0973	14.4604	15.1458	15.3819	18.9225	18.2923	16.9404
Sobic.010G209900	(1 of 1) K16860 - phospholipase D3/4 (PLD3_4)	3.94241	3.32434	4.48388	4.31671	4.07416	6.04372	10.7543	5.36957	8.18826	7.39053	7.3122	7.49763	6.86723	4.32058	3.91391	6.18801	6.58344	9.18323	7.42856	9.26765	8.06826	8.24243	14.3168	11.3959
Sobic.010G152100	similar to Os06g0524500 protein	45.5139	41.1768	44.6714	37.4776	32.8631	36.4882	43.5281	42.5612	41.0042	47.9627	47.1154	43.2741	53.5441	42.9568	41.4273	51.4496	47.3189	45.4309	60.185	61.9827	48.7595	59.2469	54.9133	57.2621
Sobic.010G262433	(1 of 4) PTHR10836//PTHR10836:SF58 - GLYCERALDEHYDE 3-PHOSPHATE DEHYDROGENASE // SUBFAMILY NOT NAMED	372.116	360.447	383.967	391.48	362.208	397.917	439.274	323.151	385.763	378.76	381.781	382.722	339.635	333.068	373.661	400.563	317.474	400.36	364.227	433.752	367.71	526.237	420.604	374.744
Sobic.010G076500	Predicted protein	3.01893	2.12817	3.17684	3.64184	2.39024	1.81018	5.70841	3.32537	4.4825	3.96582	5.2776	3.98677	4.54832	3.60909	3.24365	3.3678	2.089	6.09856	4.08108	4.88741	7.12218	4.58603	6.35978	4.17288
Sobic.010G150450		12.9893	12.085	18.6554	16.9893	17.7687	28.9215	27.8619	21.5356	26.4793	25.5872	30.1171	31.0622	19.9513	20.9758	17.3103	17.4823	28.736	30.8245	23.0148	33.1934	28.3317	26.9452	36.4769	45.9056
Sobic.010G202300	(1 of 2) PTHR22835//PTHR22835:SF263 - ZINC FINGER FYVE DOMAIN CONTAINING PROTEIN // SUBFAMILY NOT NAMED	24.0529	28.7929	26.6553	30.648	27.6837	24.4814	26.1249	27.5178	23.0277	20.7156	30.2246	32.6502	17.1469	16.4396	19.2883	23.0676	21.6931	21.7029	24.9795	30.3355	23.3326	28.8483	28.5196	34.7565
Sobic.010G254801		7.88226	13.4329	12.2595	8.25857	13.2385	15.3691	12.1186	14.1229	8.11986	12.2207	6.9403	7.58987	11.3812	9.66655	10.9447	7.48034	7.89605	11.6079	10.788	5.07131	9.59623	4.18687	5.46493	7.29895
Sobic.010G154900	(1 of 1) PTHR31446:SF2 - ACID PHOSPHATASE/VANADIUM-DEPENDENT HALOPEROXIDASE-RELATED PROTEIN	26.6291	24.526	26.3225	26.683	27.3872	31.5777	28.9528	29.307	32.2608	29.2848	32.3696	32.2333	22.7627	24.1178	22.5825	28.866	27.3043	29.7912	30.1615	31.1873	30.922	31.4663	30.4532	37.3076
Sobic.010G008500		12.4126	12.5955	19.4881	8.32211	17.1525	17.789	31.6566	16.5698	17.9405	29.6508	29.3902	15.6541	12.6068	3.13376	3.88527	18.6432	27.8024	26.0716	28.4808	24.4267	7.53989	14.3615	13.9238	32.0753
Sobic.010G174800	(1 of 2) PTHR11668:SF248 - SERINE/THREONINE-PROTEIN PHOSPHATASE PP2A-1 CATALYTIC SUBUNIT-RELATED	12.2611	11.3943	12.2147	12.5942	10.8019	9.64253	11.2611	11.6734	13.4862	11.5165	13.9954	11.7808	10.7129	11.4116	12.3937	10.1398	9.79313	11.043	10.5419	10.2192	10.7662	11.6384	11.5931	11.7754
Sobic.010G012100	(1 of 1) K18735 - protein SMG9 (SMG9)	10.212	9.61683	10.1717	11.263	10.0619	10.1389	12.1936	9.60079	11.249	11.6711	11.997	11.5881	9.43174	8.17655	8.51992	9.54243	9.04628	11.1229	8.67181	9.09933	11.2364	9.87752	9.93726	11.7892
Sobic.010G020300	(1 of 1) K13254 - spastin (SPAST)	25.8594	24.2595	25.785	28.5545	25.1273	24.001	29.9074	27.0733	33.1307	31.5062	31.2563	30.1131	28.6126	24.7079	25.8819	29.6735	24.8806	30.1204	29.7081	30.2113	33.3933	29.7274	25.3824	27.865
Sobic.010G084700	(1 of 14) 1.3.1.42 - 12-oxophytodienoate reductase	0.470542	0.673107	4.4997	0.701632	1.76748	4.96271	7.53065	1.51104	5.49952	6.05206	2.00354	5.41077	8.3708	18.0262	6.56171	2.92807	3.71469	5.21117	7.75681	2.99306	12.6912	3.75776	40.0118	8.73886
Sobic.010G208900	(1 of 1) PTHR33476:SF6 - MYOSIN HEAVY CHAIN-LIKE PROTEIN	8.87915	2.62518	2.76173	4.94145	2.76502	0.872891	2.98733	4.31453	4.90616	3.03158	5.51343	1.97424	2.04602	1.74176	1.9335	2.69744	1.44992	3.03327	2.85656	5.48224	4.62774	2.83245	1.86932	2.61722
Sobic.010G158100	(1 of 2) PTHR14155//PTHR14155:SF111 - RING FINGER DOMAIN-CONTAINING // SUBFAMILY NOT NAMED	10.9708	5.12463	7.06077	8.30947	6.05834	8.22713	10.5326	13.4891	11.5314	10.1045	8.72699	4.36473	5.89289	4.22145	3.63639	7.32906	6.21121	9.29944	8.8803	7.77592	6.7736	5.69339	4.72423	7.40122
Sobic.010G099600	similar to Putative uncharacterized protein	1.76805	2.8478	6.88966	2.98788	5.45306	12.4198	8.50342	4.0522	6.97651	9.6647	3.58345	8.35576	15.2772	15.0374	11.9755	6.58838	14.7673	8.93778	8.74775	6.88753	11.1508	11.942	23.9592	20.5749
Sobic.010G059900	(1 of 1) 1.14.11.32//4.2.1.78 - Codeine 3-O-demethylase / Codeine O-demethylase // (S)-norcoclaurine synthase / (S)-norlaudanosoline synthase	9.34009	9.82509	8.72184	9.56406	7.30877	7.27403	8.08315	8.39307	8.23881	11.0456	10.9761	7.4315	6.4983	5.11049	5.31194	7.87792	6.15186	10.1724	8.3164	8.34264	6.40473	6.64639	6.91885	9.14986
Sobic.010G150900	similar to Os06g0523300 protein	3.62597	3.19922	3.04561	1.46116	2.65682	9.15778	11.8573	2.10506	2.83168	8.38952	3.60495	21.0065	11.1752	3.83493	2.28492	6.77391	21.2751	4.62033	7.49293	8.26705	4.51423	9.76692	32.4557	30.5113
Sobic.010G203600	(1 of 27) 1.14.13.121 - Premnaspirodiene oxygenase / Hyoscymus muticus premnaspirodiene oxygenase	3.47894	3.29966	4.14288	5.87299	4.03793	2.88674	8.97909	5.14756	6.54876	4.42034	5.17946	3.46556	4.4603	4.18722	3.55949	3.18073	3.52903	7.26907	4.13458	10.0873	6.81232	5.63359	4.35838	6.29986
Sobic.010G175900	(1 of 1) PTHR11654//PTHR11654:SF98 - OLIGOPEPTIDE TRANSPORTER-RELATED // PROTEIN NRT1/ PTR FAMILY 4.5-RELATED	16.823	14.7484	14.9799	13.0482	12.6445	12.3282	19.073	11.3134	13.0606	10.8482	10.5016	11.4727	18.1264	18.6645	14.1345	12.9162	18.9609	10.2441	17.8881	17.1671	25.6216	16.2881	27.0488	19.7401
Sobic.010G043000	(1 of 1) PTHR24006//PTHR24006:SF466 - FAMILY NOT NAMED // F-BOX/LRR-REPEAT PROTEIN 18	19.7827	11.7874	10.2861	9.55649	4.92283	3.15015	3.47453	9.77806	8.6308	8.33919	7.09201	3.41022	4.94423	5.17883	5.84041	5.78788	4.61155	6.77285	7.23607	5.01353	5.96489	4.53109	4.86921	2.27895
Sobic.010G133500	(1 of 26) PF03479 - Domain of unknown function (DUF296) (DUF296)	13.8583	15.6763	17.8358	17.6657	17.9349	20.5219	18.9806	17.6809	22.573	17.2015	18.5847	19.8289	16.1065	18.4405	18.7824	15.9225	19.3413	21.5186	18.1723	24.451	19.153	26.2719	22.2278	27.4514
Sobic.010G026500	similar to Os06g0136300 protein	2.52887	7.99345	13.1419	3.97823	10.9045	9.7252	10.9593	4.22149	7.87894	5.86426	2.98761	11.4232	12.405	44.3147	22.0921	5.39284	11.688	7.68363	8.70946	6.57106	11.941	6.93519	16.564	9.97609
Sobic.010G147000	(1 of 2) PTHR12446//PTHR12446:SF29 - TESMIN/TSO1-RELATED // SUBFAMILY NOT NAMED	9.28998	6.82439	7.99385	9.62986	8.13898	10.2676	14.5062	9.63183	13.262	10.7359	16.0795	14.6626	9.51676	7.28175	7.12276	8.94665	11.1501	11.9878	11.9318	11.3785	14.1246	10.5569	10.6297	12.7373
Sobic.010G173100	(1 of 2) K03233 - elongation factor 1-gamma (EEF1G)	217.727	205.342	194.936	222.539	176.839	228.379	205.406	193.57	227.56	206.93	264.119	245.936	165.356	155.523	191.155	222.653	198.479	227.724	228.579	264.673	200.176	298.873	260.485	258.937
Sobic.010G115400	(1 of 164) PF01535//PF13041 - PPR repeat (PPR) // PPR repeat family (PPR_2)	2.40113	2.0135	2.06692	2.76929	2.72226	4.30023	3.59241	2.14473	2.81825	3.33492	3.77578	7.58344	2.7836	2.05053	1.9859	1.84477	2.51669	2.68807	2.96883	1.24081	2.52991	3.49527	3.71094	2.95643
Sobic.010G128500		6.22564	4.65662	6.89887	4.44216	6.08942	5.72597	5.98456	6.12689	4.13676	6.44803	6.45922	6.1276	4.34108	3.58231	4.93246	2.76669	5.79074	3.83644	8.09251	4.24415	7.07105	3.84058	10.2193	4.90685
Sobic.010G243900	(1 of 1) PTHR23244//PTHR23244:SF290 - KELCH REPEAT DOMAIN // SUBFAMILY NOT NAMED	77.1792	92.0171	91.6719	87.5806	93.7638	96.5727	81.3464	82.5407	85.6307	78.9554	70.9471	65.4669	87.4883	71.814	79.452	74.15	64.5899	94.4538	75.7419	64.6555	70.0949	63.9444	50.0152	65.7561
Sobic.010G069600	(1 of 2) K13413 - mitogen-activated protein kinase kinase 4/5, plant (MKK4_5P)	1.43892	1.97229	3.46239	1.57248	1.45265	1.5943	1.65233	1.3851	2.69964	2.68258	1.56651	1.14874	3.92165	6.02915	4.51024	1.46798	1.57549	1.95185	1.24778	1.0283	1.69685	1.27513	1.39106	1.0384
Sobic.010G264500	(1 of 35) K14488 - SAUR family protein (SAUR)	103.881	112.465	113.991	82.6047	83.1744	92.6167	87.8826	83.9924	71.5782	71.0724	72.4017	53.6258	93.0059	73.0767	90.5653	104.332	83.1912	96.5215	106.354	98.4444	93.5773	87.5254	75.5214	87.1577
Sobic.010G119500	(1 of 3) K11267 - sister chromatid cohesion protein PDS5 (PDS5)	3.35437	2.70144	2.82041	5.60117	2.16141	1.81782	2.45952	2.76729	3.7044	2.48157	5.79267	3.71206	1.5084	2.28735	2.39264	3.17119	1.76166	2.42759	3.65289	4.05531	3.40759	3.33376	2.12961	2.4888
Sobic.010G000200	(1 of 2) PF05684 - Protein of unknown function (DUF819) (DUF819)	5.23623	5.6729	5.39625	5.34719	5.7297	8.18357	7.56174	5.38016	6.64948	6.11575	6.01779	6.7438	5.46686	4.06776	4.94658	5.40629	5.4857	6.44351	6.19579	5.25308	6.08802	5.99901	4.99592	6.14725
Sobic.010G213800	(1 of 2) PTHR33228//PTHR33228:SF5 - FAMILY NOT NAMED // PROTEIN GLUTAMINE DUMPER 1-RELATED	2.61263	2.65921	2.646	1.53001	2.20242	2.19401	3.37547	2.3488	1.88734	3.05127	2.73375	2.74052	3.91152	2.41029	3.2663	2.02423	1.99359	1.05618	3.21428	2.24992	2.26101	1.15315	2.05459	1.06065
Sobic.010G092200	(1 of 11) 1.14.13.169 - Transferred entry: 1.14.18.5	6.9166	8.63939	16.1012	14.1237	10.9716	7.78476	10.4545	12.8432	16.5962	9.05407	14.6359	5.62579	2.46656	6.45602	9.00471	3.97583	3.36989	9.7273	7.16205	11.8693	17.5732	5.21674	4.56495	4.19099
Sobic.010G182300	(1 of 7) K03231 - elongation factor 1-alpha (EEF1A)	139.674	150.154	186.185	160.17	167.458	283.2	226.457	166.641	215.186	250.668	230.123	286.103	189.615	176.073	170.572	172.164	225.865	224.836	192.438	188.24	220.189	266.126	294.301	282.044
Sobic.010G112100	(1 of 2) PTHR10694//PTHR10694:SF53 - JUMONJI DOMAIN CONTAINING PROTEIN // SUBFAMILY NOT NAMED	14.6363	15.2486	18.7846	19.1413	18.6118	17.7291	18.0009	14.7249	19.0806	15.1948	20.3519	17.8845	15.3086	14.1947	18.9841	16.2201	12.9407	15.5625	12.5201	13.0545	15.7062	15.2543	13.0283	10.5152
Sobic.010G204300	(1 of 7) PF02845 - CUE domain (CUE)	120.474	134.865	131.067	112.145	96.6293	115.047	103.931	125.274	124.317	132.744	121.401	100.263	124.358	102.476	118.103	123.582	113.448	130.929	126.537	119.526	139.044	131.684	130.971	126.734
Sobic.010G148400	(1 of 4) PTHR11945//PTHR11945:SF232 - MADS BOX PROTEIN // SUBFAMILY NOT NAMED	4.38288	4.52781	4.6638	4.49943	4.04804	5.10137	5.23816	4.88305	6.40417	7.1297	5.8114	5.03955	7.46694	4.43941	4.10733	6.58882	4.51757	5.57487	5.84787	6.98107	6.31106	6.55703	7.43644	8.06179
Sobic.010G026100	(1 of 16) PF04195 - Putative gypsy type transposon (Transposase_28)	6.52389	4.8635	5.15628	4.91421	4.76022	4.70897	4.58947	3.21161	3.74677	3.33323	5.0418	5.12847	3.87446	3.13849	5.54063	3.87754	3.71127	4.10632	4.35754	4.34469	5.07768	5.44986	4.33506	4.54314
Sobic.010G248000	(1 of 1) PTHR12136//PTHR12136:SF38 - STEROIDOGENIC ACUTE REGULATORY PROTEIN STAR // SUBFAMILY NOT NAMED	37.3435	39.231	39.6191	35.3238	34.6231	29.2317	34.0618	28.5485	33.0057	26.7995	27.2421	23.5327	39.961	35.6472	39.5292	28.536	25.8617	31.9425	27.3513	25.2983	27.2608	29.4411	26.6187	25.3492
Sobic.010G041800	(1 of 1) 2.1.1.114 - Polyprenyldihydroxybenzoate methyltransferase / Dihydroxyhexaprenylbenzoate methyltransferase	3.01794	2.77998	5.17408	3.80271	5.79594	7.29032	12.6261	4.30616	9.20922	9.93931	7.89499	13.6614	9.87319	8.03626	4.5881	5.10231	8.89975	10.3737	7.19144	6.17653	9.96168	9.58416	13.4121	14.0026
Sobic.010G195701	(1 of 4) PTHR10366//PTHR10366:SF354 - NAD DEPENDENT EPIMERASE/DEHYDRATASE // SUBFAMILY NOT NAMED	85.4673	68.0228	87.419	75.0436	80.6379	76.5369	86.0797	86.1085	81.34	96.537	127.816	99.8933	84.3182	63.7903	67.8679	87.8311	83.9056	94.0988	106.18	91.5149	96.5106	77.9672	86.4811	70.8301
Sobic.010G138200	(1 of 1) PTHR13586:SF0 - TRAILER HITCH, ISOFORM H	16.407	13.7744	16.8766	19.2413	15.9269	18.8498	22.8699	17.0898	23.2781	18.7639	19.989	18.4872	18.971	14.094	16.1669	14.8366	14.8585	20.2462	16.8475	16.6291	25.0094	18.7287	16.3458	16.5663
Sobic.010G003700	(1 of 81) PF03514 - GRAS domain family (GRAS)	1.90112	2.29118	1.7363	1.84065	3.27183	3.57192	0.981972	1.29438	0.688039	1.19646	0.898306	2.20182	0.883757	1.06182	1.42189	1.45402	1.80691	1.54228	1.43107	0.403459	0.586762	0.963063	1.90248	0.811996
Sobic.010G279100	similar to Os06g0731700 protein	25.6583	24.302	20.1366	30.2004	26.2193	29.8527	21.5603	23.0271	18.1841	19.1541	25.259	25.9742	18.1765	16.1328	20.2868	22.8868	18.1237	19.1606	18.6904	14.976	15.695	22.0006	15.3613	15.5687
Sobic.010G146100	(1 of 1) PTHR19139//PTHR19139:SF99 - AQUAPORIN TRANSPORTER // AQUAPORIN TIP2-1	34.0435	24.4649	11.4705	17.9995	9.72922	18.5223	7.43729	13.3843	4.02417	4.56578	9.18995	4.05896	8.09803	4.06711	7.96401	20.7474	9.38736	7.74158	8.68461	6.09738	5.99147	13.6236	6.58324	6.41384
Sobic.010G117500	(1 of 53) PF04398 - Protein of unknown function, DUF538 (DUF538)	3.51194	3.75579	5.28492	8.3636	3.95038	1.65535	4.32193	4.42169	9.18851	6.07875	3.88552	2.02964	1.77477	5.90898	4.24153	2.48258	0.607036	4.40412	5.1331	10.0009	12.14	2.00567	1.42549	1.63902
Sobic.010G100000	(1 of 2) K14560 - U3 small nucleolar ribonucleoprotein protein IMP3 (IMP3)	20.4014	23.0567	25.1086	24.3461	27.8071	47.0796	32.6166	28.4787	36.1406	32.9493	37.0371	40.7174	26.0266	24.516	24.2584	24.2952	32.3455	38.9924	35.1426	32.6038	31.0305	31.3539	39.7755	50.8874
Sobic.010G086400	(1 of 9) K10664 - E3 ubiquitin-protein ligase ATL6/9/15/31/42/55 [EC:6.3.2.19] (ATL6S)	2.93559	2.24594	3.47034	2.91711	3.53048	1.51566	3.78761	2.70468	6.58371	3.78633	4.98523	4.16631	5.82744	10.1778	5.66754	4.28276	2.47193	4.91563	4.98804	9.49065	9.24529	6.07763	5.16481	5.95078
Sobic.010G057100	(1 of 2) K02983 - small subunit ribosomal protein S30e (RP-S30e, RPS30)	90.9336	107.478	110.027	102.891	122.044	203.413	145.981	114.39	143.488	160.013	142.082	186.99	128.906	119.696	101.388	119.646	170.124	152.445	153.469	142.53	136.803	178.886	244.848	250.231
Sobic.010G216000	(1 of 1) K05768 - gelsolin (GSN)	9.84934	9.28897	11.2481	10.5527	9.4595	7.04511	10.4662	7.14498	9.50251	7.98954	10.6449	12.3422	7.88965	7.77503	10.2344	8.36908	7.02976	8.40705	6.57175	6.45317	10.0553	10.5764	8.01025	6.92849
Sobic.010G038700	similar to Putative uncharacterized protein P0710H01.3	14.7239	12.2198	14.9319	14.3014	15.9438	21.196	24.8042	14.4526	19.6462	22.917	18.163	22.0371	22.4673	18.3885	15.1797	17.5636	22.1441	24.4317	19.1193	24.3456	25.2499	18.8668	25.7048	31.8039
Sobic.010G251200	(1 of 1) 2.7.7.10 - UTP--hexose-1-phosphate uridylyltransferase / Galactose-1-phosphate uridylyltransferase	40.6992	24.4119	26.4304	36.023	27.3718	26.8153	42.3594	30.4132	46.1908	32.7314	49.9255	51.2655	33.6284	30.1779	29.6203	51.5674	41.356	35.8895	39.2962	49.6724	38.5073	54.7672	50.8113	52.8483
Sobic.010G158900		4.24122	2.93792	3.85629	4.93752	3.31013	1.66961	4.27991	3.65417	4.2733	2.80646	7.28615	3.09217	2.80527	3.46655	2.55518	3.03208	2.10397	2.4372	4.37304	3.556	4.31449	4.12512	4.61989	5.87404
Sobic.010G274800	(1 of 1) PTHR32116:SF3 - GALACTURONOSYLTRANSFERASE 3-RELATED	3.3681	2.80516	3.16982	4.23078	2.69517	4.03678	4.76026	3.93956	4.81369	4.56317	6.71294	6.05821	3.85878	2.87339	2.86436	5.40812	5.41764	4.04221	5.01961	6.75517	4.5889	7.9528	6.27771	6.13361
Sobic.010G047400	similar to Proline-rich cell wall protein-like	26.2765	27.8851	29.3669	29.7194	25.9552	25.4669	30.7145	27.7835	35.2463	34.4063	28.8333	19.9882	34.8836	25.5038	29.3267	25.2018	22.6638	36.2905	23.6326	22.2293	38.8603	30.4605	24.7395	21.9601
Sobic.010G149600	similar to Os06g0507900 protein	3.77924	2.52493	2.76126	3.43595	2.31527	1.93924	2.98792	2.63776	3.28019	2.2865	3.91835	3.26691	1.60771	2.00055	2.73828	2.83496	2.65119	2.40789	3.29133	4.37018	3.73804	4.5647	4.55935	4.32216
Sobic.010G077500	(1 of 1) PTHR12758//PTHR12758:SF13 - APOPTOSIS INHIBITOR 5-RELATED // GBF-INTERACTING PROTEIN 1	34.1781	31.9236	36.59	40.7651	35.6344	38.0672	36.9965	27.9642	37.0553	32.1317	35.9427	37.4049	31.9304	29.2803	37.5549	29.6544	28.9347	34.3754	26.7493	29.149	35.6282	36.2272	29.9624	31.0004
Sobic.010G262000	(1 of 1) 1.3.1.88 - tRNA-dihydrouridine(16/17) synthase (NAD(P)(+)) / tRNA-dihydrouridine synthase 1	16.8465	22.4461	28.1545	20.6886	27.9686	42.6186	38.1545	26.1185	32.4275	40.8539	32.9482	39.2649	30.924	28.9191	24.4187	20.4657	29.8299	36.0468	29.5902	23.4578	35.8778	28.9308	35.1838	39.187
Sobic.010G211300	(1 of 4) K17499 - protein phosphatase 1G [EC:3.1.3.16] (PPM1G, PP2CG)	25.9267	21.8208	23.6869	25.2661	21.6464	24.4654	36.3854	27.4953	33.8822	31.5331	30.651	24.8311	24.3035	19.5551	22.7141	21.6977	18.6739	29.4649	26.5464	31.9557	32.4167	20.9361	21.1919	26.8012
Sobic.010G053800	(1 of 2) K12391 - AP-1 complex subunit gamma-1 (AP1G1)	26.2945	21.3823	24.5638	26.5816	21.3014	21.9601	31.9248	19.0058	30.0276	21.7512	30.5592	26.3293	22.3019	18.4314	23.6843	19.1219	16.0413	25.1056	19.5555	19.2965	25.9285	24.6658	20.5725	19.7455
Sobic.010G094500	(1 of 2) PTHR12356:SF3 - NUCLEAR MIGRATION PROTEIN NUDC	22.9221	21.4227	26.1706	26.7741	24.2101	28.7773	35.2166	30.052	36.0297	41.3492	28.4466	31.7028	35.0375	31.5837	25.1141	31.3285	36.4445	37.9358	35.3195	43.194	45.6486	33.51	39.9619	40.0423
Sobic.010G103900	(1 of 2) K17424 - large subunit ribosomal protein L43 (MRPL43)	36.8186	37.3246	40.2555	40.7974	51.5036	89.9725	65.6833	58.0234	63.771	87.5407	66.0064	81.8866	58.6383	52.7918	40.9234	50.9855	78.4371	81.6624	79.1479	72.5534	65.4467	72.5256	103.53	123.142
Sobic.010G099100	(1 of 1) PTHR13343//PTHR13343:SF17 - CREG1 PROTEIN // CELLULAR REPRESSOR OF E1A-STIMULATED GENES, ISOFORM A	26.9125	17.1033	16.6162	23.1349	14.5828	9.32397	15.5194	20.6985	23.5967	13.916	33.043	15.2532	12.9682	11.8807	13.4812	25.8174	15.2556	20.8138	25.0037	37.1965	17.7619	25.8394	14.3836	17.5135
Sobic.010G259001		4.73231	12.1399	4.13174	9.93372	4.75139	4.79314	7.80636	2.68592	6.74731	1.5413	5.42907	5.73679	2.02791	1.48879	5.08457	4.01114	5.10173	4.25328	4.6032	4.72267	3.83609	4.94532	3.44465	5.12554
Sobic.010G178700	(1 of 5) 2.3.1.153 - Anthocyanin 5-(6'''-hydroxycinnamoyltransferase)	2.88742	2.07403	2.20867	2.46619	2.07614	1.39892	2.46198	1.8117	3.01501	2.80402	3.83303	3.69065	2.46713	1.9221	1.90981	2.62838	2.64554	1.39505	2.90744	2.84247	2.4245	3.28095	3.91496	4.38808
Sobic.010G266500	(1 of 1) K12173 - BRCA1-A complex subunit BRE (BRE, BRCC45)	21.3762	21.2274	20.5741	27.0031	22.4729	21.6693	25.2487	21.5141	23.3648	20.0766	26.9587	23.2951	19.3496	16.7615	19.1865	19.8596	20.4784	21.5162	20.3724	18.5133	17.8457	23.544	18.2903	21.2361
Sobic.010G074100	(1 of 59) PF01535//PF13041//PF13812 - PPR repeat (PPR) // PPR repeat family (PPR_2) // Pentatricopeptide repeat domain (PPR_3)	9.01582	7.22212	6.8164	10.81	6.22945	2.49749	2.95765	7.2332	6.44417	5.55731	10.5746	4.7731	1.99089	2.4796	5.78783	5.72473	3.36537	4.32436	4.96128	5.85667	2.89565	5.98733	2.83211	3.07906
Sobic.010G205900	(1 of 1) K14554 - U3 small nucleolar RNA-associated protein 21 (UTP21, WDR36)	3.86448	3.27729	4.32007	3.61755	4.24965	10.2055	6.91072	4.16051	9.4286	7.04853	10.2882	13.4275	4.99142	4.4008	4.6369	3.8373	9.04457	8.94564	5.26552	7.63468	7.016	11.1134	14.6185	16.6111
Sobic.010G121500	(1 of 1) PTHR12663:SF0 - PDS5	63.5012	60.4174	64.2849	74.018	66.3199	74.8323	65.2734	59.0403	78.7208	60.9933	72.8601	79.0953	51.0328	46.7747	63.4302	54.2365	56.6597	65.0065	51.866	52.3574	57.0394	47.8336	52.1738	57.849
Sobic.010G091000	(1 of 1) PTHR23054//PTHR23054:SF27 - UNCHARACTERIZED // ELECTRON CARRIER/ PROTEIN DISULFIDE OXIDOREDUCTASE	20.1759	6.79603	7.8153	11.9184	8.09805	4.14234	8.66123	6.53522	14.8109	8.44701	17.6469	6.32918	5.95436	5.99943	7.65761	11.0823	4.75998	12.8645	6.8252	10.0875	12.417	7.67819	6.5134	5.74494
Sobic.010G115500	(1 of 4) PTHR27001:SF217 - PROTEIN NSP-INTERACTING KINASE 1	11.2311	13.6641	15.0822	18.1364	13.8763	15.2855	14.1376	9.45826	16.9985	13.5786	16.0155	21.994	14.072	12.5135	13.4419	11.1523	12.415	9.65575	11.397	13.2997	8.92495	12.6215	11.8294	11.3401
Sobic.010G138800	(1 of 1) PTHR10783//PTHR10783:SF49 - XENOTROPIC AND POLYTROPIC RETROVIRUS RECEPTOR 1-RELATED // SUBFAMILY NOT NAMED	12.9409	13.1048	16.0811	20.226	21.5023	22.6891	28.2173	21.1335	23.0727	29.5357	31.006	46.465	17.7936	15.2147	9.62162	10.4111	13.3152	15.5931	12.6911	15.2105	12.0983	15.1774	14.6177	20.663
Sobic.010G160700	(1 of 1) PTHR30523//PTHR30523:SF5 - PHOSPHOENOLPYRUVATE CARBOXYLASE // SUBFAMILY NOT NAMED	7279.15	7465.02	6471.2	9638.84	8362.81	5888.75	4791.01	5719.49	4276.64	4564.11	5504.96	6670.68	4743.24	5006.51	6823.34	5001.37	4797.67	4414.72	3629.72	2919.68	3728.75	7231.1	4422.75	3209.69
Sobic.010G097800	(1 of 15) PF05078 - Protein of unknown function (DUF679) (DUF679)	2.88701	4.24402	6.48756	5.70036	5.24915	4.34578	8.89382	9.61624	10.1597	5.86552	7.15258	4.1907	4.66063	5.69244	3.86869	4.14053	5.25992	7.52764	5.39007	7.97607	9.92091	5.62882	5.40338	4.96283
Sobic.010G002000	(1 of 1) K14164 - glycyl-tRNA synthetase (glyQS)	41.0725	40.8989	42.9639	52.0132	54.5101	52.3642	38.4114	41.3751	42.0922	37.6778	56.1789	55.7941	32.8511	26.6482	39.3756	35.7134	28.6045	35.8322	30.6477	19.9219	29.8262	31.045	22.8565	18.8522
Sobic.010G039800	(1 of 1) PTHR15660:SF1 - BRISC AND BRCA1-A COMPLEX MEMBER 1	16.7948	17.2981	18.33	18.4351	13.9606	13.5488	16.365	15.0391	17.6485	16.4148	15.4518	13.432	15.6479	15.4258	17.2157	17.2641	15.0376	16.9832	15.4578	17.5818	18.0678	17.62	14.9069	16.4329
Sobic.010G034000	(1 of 1) 3.4.17.22 - Metallocarboxypeptidase D / Carboxypeptidase D	8.09242	6.88093	8.46469	6.59106	7.22094	6.79465	10.0032	6.49865	11.4597	10.7455	13.7681	12.5595	8.25402	8.02763	8.36253	8.102	7.44439	10.4333	9.79829	10.826	9.92226	9.45243	11.5105	10.3829
Sobic.010G236100	(1 of 1) PTHR10774:SF62 - SYNAPTOTAGMIN-3	0.797782	0.568423	0.702279	0.994904	0.876824	1.23834	3.35511	1.07623	4.01365	1.54858	1.25931	2.23372	2.36685	0.971026	0.892414	1.43467	1.74976	3.0197	1.42306	1.64379	2.22138	2.64231	1.92495	3.57329
Sobic.010G097600	(1 of 1) PTHR24206:SF23 - PROTEIN TAG-273, ISOFORM D	45.4508	58.6792	65.0749	50.2113	65.0443	68.5487	61.3526	45.5102	50.0209	42.0679	41.859	53.5784	60.8516	53.6503	64.1509	50.0052	51.9566	56.5267	40.3186	35.6415	49.1883	44.27	36.1842	42.6336
Sobic.010G068700	(1 of 1) PTHR11132//PTHR11132:SF47 - SOLUTE CARRIER FAMILY 35 // SUBFAMILY NOT NAMED	18.1244	20.1511	23.8532	20.7211	20.9941	22.278	23.2763	24.7323	25.0886	23.7491	23.2237	19.4126	25.8682	22.0839	18.14	20.7537	20.4336	27.7961	24.5371	24.2298	27.0519	15.9215	16.8152	19.5328
Sobic.010G007100	(1 of 1) K14571 - ribosome biogenesis ATPase (RIX7, NVL)	9.87371	9.99486	13.9098	12.3575	13.7358	22.2909	16.6977	10.0229	17.5269	17.2987	17.4866	25.9415	15.1318	15.6715	12.5725	12.0526	16.3239	17.4294	11.8618	10.5919	16.165	16.2552	21.4977	20.0653
Sobic.010G192600	(1 of 2) K16810 - TBCC domain-containing protein 1 (TBCCD1)	20.2549	19.2441	23.9356	26.5736	22.5273	21.7462	27.3588	19.8238	25.7191	24.3434	25.5289	22.0205	22.7573	20.0775	20.9262	22.1226	21.4169	24.4693	20.972	20.5178	26.6098	24.3019	21.517	23.4492
Sobic.010G099700	(1 of 1) PTHR11654:SF82 - PROTEIN NRT1/ PTR FAMILY 5.8-RELATED	26.0043	12.0923	19.2337	14.0643	13.9576	13.6007	17.7334	13.8483	21.1291	11.5371	11.2216	7.03614	23.1778	19.7563	17.8885	8.95059	6.48204	12.9561	18.005	18.4654	13.9531	8.01156	7.40054	8.59931
Sobic.010G087400	(1 of 30) PF10250 - GDP-fucose protein O-fucosyltransferase (O-FucT)	3.35706	4.15645	3.99491	3.89568	3.99448	5.99213	4.32621	3.12842	3.82147	4.28924	4.13555	5.24476	4.47815	3.85849	4.31932	3.96842	4.43308	3.8469	4.94303	3.01451	4.53063	5.05136	5.01579	5.52878
Sobic.010G193600	(1 of 1) PTHR10210//PTHR10210:SF52 - RIBOSE-PHOSPHATE PYROPHOSPHOKINASE // SUBFAMILY NOT NAMED	11.0317	9.69257	13.5669	11.4863	15.4261	26.2586	19.4886	11.8765	17.8915	20.5874	15.385	29.6679	17.931	13.6404	11.3421	11.3442	15.1962	17.6083	13.0075	10.9746	15.015	15.4194	15.9413	18.9481
Sobic.010G059800	(1 of 1) PTHR10209//PTHR10209:SF139 - OXIDOREDUCTASE, 2OG-FE II OXYGENASE FAMILY PROTEIN // SUBFAMILY NOT NAMED	158.812	78.5459	108.648	132.651	74.8333	44.4104	312.358	153.358	346.942	202.024	220.101	261.949	159.961	136.435	73.2748	153.038	164.859	229.479	186.06	634.861	248.259	412.6	338.978	414.243
Sobic.010G248301	(1 of 1) 1.14.15.7 - Choline monooxygenase	63.906	37.1198	29.1159	38.8608	26.8705	11.9174	13.712	39.608	30.068	24.1678	50.3663	13.9601	13.4516	10.8221	21.5943	36.4237	13.556	18.3487	26.8975	20.839	14.5014	16.2013	5.94714	7.51935
Sobic.010G066200	(1 of 1) K05674 - ATP-binding cassette, subfamily C (CFTR/MRP), member 10 (ABCC10)	4.35278	3.28792	4.8134	4.45102	4.91979	6.0595	5.26647	2.77115	6.89416	4.90549	7.15013	7.85074	6.62818	5.26764	5.21686	4.00047	4.45237	5.95649	4.46074	4.77168	4.22469	6.98221	4.54349	5.26715
Sobic.010G214000	(1 of 10) PF00643//PF06203 - B-box zinc finger (zf-B_box) // CCT motif (CCT)	1299.55	956.576	832.11	931.315	544.217	421.199	408.277	718.847	568.27	492.037	635.455	299.514	436.767	515.61	722.756	624.743	402.114	430.037	615.187	615.425	494.434	491.002	335.206	325.121
Sobic.010G235000	(1 of 5) K17871 - NADH:ubiquinone reductase (non-electrogenic) (ndh1)	7.69517	4.88438	5.29668	7.04142	7.2559	3.96721	7.60135	6.21374	7.29302	4.83597	7.82705	5.00131	3.95053	3.89538	4.32778	6.89228	4.54811	6.46388	6.51281	7.90281	7.01595	6.06797	5.85327	4.47257
Sobic.010G272200	(1 of 13) PTHR12542//PTHR12542:SF40 - EXOCYST COMPLEX PROTEIN EXO70 // SUBFAMILY NOT NAMED	19.8485	12.9679	14.5061	10.5283	10.8169	5.69792	10.2272	10.0317	11.4744	14.6778	13.9868	9.63589	11.647	10.1045	14.8078	16.0007	10.72	8.60955	12.8148	13.654	10.2236	20.3315	10.9997	12.1718
Sobic.010G123600	(1 of 11) PF00397 - WW domain (WW)	23.6359	19.6118	23.2843	24.2339	23.5428	27.096	26.8824	17.4852	29.1217	22.7803	29.1198	33.0868	20.3922	20.2391	24.1559	19.3835	17.2347	21.0655	17.7977	14.7287	24.7925	19.1556	18.774	20.0461
Sobic.010G125200	(1 of 1) K15425 - serine/threonine-protein phosphatase 4 regulatory subunit 2 (PPP4R2)	28.2921	24.4404	26.1645	26.7593	27.0099	25.0785	30.0422	31.4673	30.6996	26.971	31.1403	25.9425	26.2863	22.5692	24.3845	27.4313	25.153	27.9358	33.4642	35.5396	28.1501	28.1981	25.3603	33.5993
Sobic.010G130100	(1 of 3) PTHR22880//PTHR22880:SF151 - FALZ-RELATED BROMODOMAIN-CONTAINING PROTEINS // SUBFAMILY NOT NAMED	7.60791	7.90957	7.92984	9.1168	7.84696	8.3596	7.11724	7.86561	8.85791	8.93667	8.20053	8.01351	6.41314	7.16824	8.30593	8.24559	7.42527	6.71359	7.31104	7.94612	10.0154	8.52138	8.32881	7.34146
Sobic.010G176500	(1 of 1) PTHR31515:SF3 - GENOMIC DNA, CHROMOSOME 3, BAC CLONE: T19N8	20.3496	21.5402	24.0699	26.1463	21.5926	21.5655	26.8974	16.015	22.9367	19.8621	22.7495	23.4141	23.1854	18.1697	21.9765	19.1395	16.4796	25.9603	18.0566	16.8473	22.2453	24.6142	20.6655	21.1295
Sobic.010G184300	(1 of 1) K00771 - protein xylosyltransferase (XYLT)	48.3121	49.3665	55.1827	49.8235	44.8481	46.5403	66.7941	32.9314	60.9603	41.6488	59.4115	52.432	54.7233	56.4092	50.9031	44.5151	44.3031	61.4989	36.5392	41.5364	61.993	57.1957	44.1843	44.1219
Sobic.010G127300	(1 of 50) PF00069//PF00139 - Protein kinase domain (Pkinase) // Legume lectin domain (Lectin_legB)	8.99102	7.61496	12.5189	11.8409	7.41234	4.13429	17.0454	10.4107	23.9578	13.2893	12.6839	9.32078	3.63176	4.78176	7.01932	7.47452	7.1471	9.75659	8.21924	19.3917	12.1162	6.4785	6.31351	11.4919
Sobic.010G224000	(1 of 1) K15631 - molybdenum cofactor sulfurtransferase (ABA3)	31.9618	24.18	30.4763	36.0588	28.1463	23.9014	36.214	27.8319	41.9078	32.5533	44.7976	40.1284	32.0278	25.5388	26.9171	29.4632	24.9655	31.9302	28.1437	30.96	31.6092	31.2267	30.0963	31.8365
Sobic.010G227600		2.23222	2.40824	2.67476	2.8418	2.06346	2.30071	2.95943	2.44717	2.62913	2.80004	2.45601	3.53972	2.02791	3.95843	2.85178	2.71723	3.46443	2.63299	3.0688	3.90408	3.46571	3.54616	3.42439	2.92888
Sobic.010G023700	(1 of 4) K00615 - transketolase (E2.2.1.1, tktA, tktB)	363.929	427.788	306.442	375.064	424.105	411.645	327.69	361.164	286.124	251.25	311.959	292.636	290.513	244.773	255.795	351.252	275.714	310.479	287.523	202.369	237.967	255.955	212.524	209.572
Sobic.010G267900		41.7992	42.485	45.97	43.9277	48.6387	83.9372	69.426	57.1791	55.2767	75.2217	54.4862	59.4008	58.0765	44.9684	44.7561	46.4418	45.3124	66.9394	66.7122	72.3879	78.1445	61.1643	69.6865	94.6185
Sobic.010G189000	(1 of 1) PTHR12277:SF58 - ALPHA/BETA-HYDROLASES SUPERFAMILY PROTEIN	6.07046	8.87894	7.86188	7.88765	6.96035	7.06653	7.83381	6.53902	7.61416	6.73019	7.62293	6.18943	6.79532	6.59547	9.13408	6.70705	7.09699	8.79636	5.77456	5.83423	8.99322	7.75867	8.06768	7.31135
Sobic.010G110400		5.81653	4.25107	4.98605	5.55067	5.38168	3.71811	3.84493	5.64895	5.38456	3.00004	8.4206	6.01578	2.12701	1.87663	3.38708	3.16085	4.52545	3.86268	4.42615	4.72267	3.03296	5.27271	3.27821	5.64856
Sobic.010G217600	(1 of 2) PTHR10615//PTHR10615:SF117 - HISTONE ACETYLTRANSFERASE // SUBFAMILY NOT NAMED	10.1538	9.79649	10.6391	11.4772	11.3584	11.1624	13.6435	8.48204	14.9224	10.2521	11.9321	12.4476	11.3456	11.5297	13.068	11.3242	9.20269	10.8885	10.3743	9.59888	10.7198	9.55959	11.0645	8.62923
Sobic.010G139600	(1 of 3) K08835 - serine/threonine-protein kinase OSR1/STK39 [EC:2.7.11.1] (OXSR1, STK39)	25.9574	27.575	30.2218	30.162	27.991	23.867	35.733	22.3563	37.8642	26.4516	28.9862	28.2219	29.1543	27.036	27.219	24.5098	19.2467	31.2331	21.9491	20.2793	29.3876	23.7366	18.4745	19.7547
Sobic.010G260300	similar to Putative uncharacterized protein	34.4773	38.7022	38.9612	38.2606	31.892	27.3457	40.0883	25.7861	32.4756	24.2934	29.2984	28.2458	30.733	33.834	41.664	29.742	25.7512	34.7281	27.2526	39.6128	50.2568	27.7751	34.7015	28.3037
Sobic.010G078900	(1 of 2) K15172 - transcription elongation factor SPT5 (SUPT5H, SPT5)	52.9304	44.811	49.7813	54.3947	47.7067	57.2398	68.7507	43.1076	65.2139	56.2373	60.4178	73.9399	51.5113	39.8928	49.9282	40.1271	41.354	61.1243	40.9064	39.2165	50.5579	52.1857	48.7785	54.4575
Sobic.010G120000	(1 of 55) PF13962 - Domain of unknown function (PGG)	3.72781	4.39207	3.50654	5.02973	4.71745	4.81711	2.85457	3.58122	2.00674	1.70186	2.58527	4.16527	1.20073	1.55447	2.98442	4.01114	3.76697	1.7722	2.24258	2.67618	2.09993	5.30717	3.49531	3.9967
Sobic.010G183201		20.757	30.372	26.4107	21.221	19.3702	20.6068	21.0957	27.9066	19.9796	22.7771	19.0702	17.2798	33.0032	30.1141	24.2958	22.8973	20.9513	24.4474	24.3606	15.8348	32.7221	15.5928	19.4383	22.5505
Sobic.010G201266	(1 of 1) K05573 - NAD(P)H-quinone oxidoreductase subunit 2 (ndhB)	89.02	76.9867	66.7299	60.8327	86.4767	89.4246	68.0786	70.8885	78.2883	68.4886	56.0392	60.397	59.3108	58.7569	81.8832	78.8816	64.8643	54.1232	80.1543	74.0145	81.8849	49.9746	51.6633	51.2108
Sobic.010G236500	(1 of 77) PF14368 - Probable lipid transfer (LTP_2)	21.4407	26.0223	42.9877	24.9485	30.7873	29.2508	87.5513	35.4211	68.7647	63.9904	35.3665	37.9843	70.0793	72.116	34.6122	33.2988	49.3825	72.4855	52.0757	56.9441	85.7944	37.3894	61.0415	80.9571
Sobic.010G068400	(1 of 7) K12896 - splicing factor, arginine/serine-rich 7 (SFRS7)	79.7302	95.579	83.307	100.974	84.5961	80.1576	77.7117	69.0288	84.4037	74.5905	84.8533	83.0079	61.5761	80.0028	83.8468	79.5467	72.7137	65.5889	68.6044	65.2794	72.8198	68.2694	72.5412	76.8542
Sobic.010G219900		3.73386	3.47012	3.85179	3.41622	3.21813	2.74486	2.80856	2.72915	3.87324	2.48031	3.95945	3.82006	2.92815	2.68253	2.94413	3.85998	3.12856	3.22332	4.07123	3.91349	3.48808	4.78694	3.10331	3.12049
Sobic.010G278200	(1 of 1) PTHR15141//PTHR15141:SF48 - TRANSCRIPTION ELONGATION FACTOR B POLYPEPTIDE 3 // SUBFAMILY NOT NAMED	28.809	28.031	36.0096	33.7297	31.2898	30.1915	27.0967	24.3732	30.385	29.0336	24.6916	22.2159	27.3079	30.6387	35.3427	23.4814	22.7757	28.3709	21.8114	18.9522	26.0437	26.3356	21.202	19.7309
Sobic.010G113900	(1 of 18) PF12854//PF13041 - PPR repeat (PPR_1) // PPR repeat family (PPR_2)	1.75677	1.86575	1.78972	2.82976	2.28691	3.11887	2.54712	1.80374	2.7227	3.10521	2.84249	4.36357	2.89603	2.96188	2.2032	2.81203	2.24281	2.56547	2.41334	2.42926	1.82012	3.19524	2.31906	3.12299
Sobic.010G159000	weakly similar to Putative uncharacterized protein P0551A03.34-1	2.33758	1.94758	3.27672	1.43716	1.48527	1.27357	1.30321	2.20105	3.15923	2.5345	1.49002	1.50236	8.5391	17.1827	6.43541	1.87069	2.51503	1.03872	2.13881	1.14823	2.23548	1.32555	3.2165	1.60342
Sobic.010G218600	(1 of 1203) 2.7.11.1 - Non-specific serine/threonine protein kinase / Threonine-specific protein kinase	43.2409	45.0006	40.4131	30.4181	29.7303	37.1486	34.7142	43.3277	31.0171	34.6359	33.6791	33.956	42.9696	44.5504	39.6563	41.447	45.8384	36.1132	40.2562	33.2677	30.8939	35.3803	39.8054	38.4279
Sobic.010G272101	(1 of 13) PTHR12542//PTHR12542:SF40 - EXOCYST COMPLEX PROTEIN EXO70 // SUBFAMILY NOT NAMED	8.05162	8.18919	8.90107	7.01932	7.99183	6.62607	10.216	8.4055	12.279	11.3865	7.1442	6.59387	16.0853	11.4879	12.2947	9.28413	7.98712	12.2039	8.8123	7.50119	16.4174	8.75481	7.33961	8.31689
Sobic.010G144900	(1 of 1) PTHR31769//PTHR31769:SF5 - FAMILY NOT NAMED // EXPRESSED PROTEIN	8.27913	7.38317	8.37713	8.89936	8.96936	12.7748	9.70742	8.93429	10.0572	11.2767	12.3331	11.4271	12.2152	8.31645	9.11027	11.1862	14.9339	11.5673	14.0371	18.0049	14.8131	14.831	11.9808	15.6341
Sobic.010G118100	(1 of 1203) 2.7.11.1 - Non-specific serine/threonine protein kinase / Threonine-specific protein kinase	12.7408	13.1287	25.3642	15.2609	15.1029	15.5337	23.0554	15.7258	27.8156	24.5828	22.2248	18.6648	20.8149	29.2	24.3147	14.1817	22.0165	24.5476	19.5929	23.3975	34.4203	25.2599	33.0453	25.5169
Sobic.010G001900	(1 of 2) PTHR10909:SF250 - PEROXISOMAL ACYL-COENZYME A OXIDASE 2	6.85878	6.26191	7.62052	6.43937	8.11464	11.0247	22.4616	9.64967	12.4944	14.3898	9.66964	10.3041	12.8716	7.06395	6.39462	8.03964	8.43984	14.6907	12.9243	10.1619	14.1261	7.56826	49.1472	11.3473
Sobic.010G072500		24.7741	23.0985	24.6593	28.5178	36.3562	29.1423	23.7538	21.481	28.9097	21.0726	25.2618	24.2956	33.8628	29.5812	26.4019	26.8478	24.6179	37.5048	22.7818	22.0292	19.1489	22.1171	26.1549	24.2911
Sobic.010G020200	(1 of 4) PTHR10334//PTHR10334:SF195 - CYSTEINE-RICH SECRETORY PROTEIN-RELATED // SUBFAMILY NOT NAMED	254.439	97.5388	402.028	198.94	297.694	101.151	1123.29	331.425	1046.15	564.94	778.938	538.407	797.122	724.352	149.09	404.491	493.419	1985.09	593.264	1335.82	664.312	648.507	591.12	944.057
Sobic.010G029300	(1 of 34) 3.1.3.2 - Acid phosphatase / Phosphomonoesterase	7.21413	12.7504	9.05349	8.53323	11.1261	9.98807	8.7026	8.80355	6.22103	9.55628	6.74345	13.9414	8.87161	9.09919	8.04722	8.91244	13.3617	9.38875	8.85028	6.28325	11.4949	12.6023	15.9296	16.5811
Sobic.010G227100	(1 of 149) PF00651 - BTB/POZ domain (BTB)	8.57986	8.40713	18.0406	10.1337	13.0141	12.9193	13.4403	10.0381	15.7918	15.058	11.4387	12.9412	13.3159	16.0793	16.3437	10.8366	12.2488	12.7105	10.196	10.4321	13.527	10.1109	10.6273	11.1206
Sobic.010G005300	(1 of 2) K02940 - large subunit ribosomal protein L9e (RP-L9e, RPL9)	180.979	194.425	246.527	208.195	247.247	479.742	333.195	270.418	335.128	404.612	316.679	448.999	269.808	263.656	220.215	257.229	411.079	354.997	374.618	352.609	340.671	458.511	644.424	633.612
Sobic.010G271800	(1 of 13) PTHR12542//PTHR12542:SF40 - EXOCYST COMPLEX PROTEIN EXO70 // SUBFAMILY NOT NAMED	0.468333	1.48835	6.23771	0.90687	6.31944	11.5019	25.801	9.22896	8.12307	24.9057	5.63593	30.1703	31.6826	10.967	10.2909	3.24493	14.8382	15.2213	13.4458	3.64686	28.6202	6.08932	26.4705	26.9642
Sobic.010G033800	(1 of 1) PTHR11814//PTHR11814:SF85 - SULFATE TRANSPORTER // SULFATE TRANSPORTER 3.4-RELATED	1.56438	1.12977	2.0828	0.900817	1.12053	2.25435	3.26618	1.70418	2.78103	3.76061	1.14748	2.70882	6.83172	6.22615	3.11579	0.725442	2.54065	2.38936	2.61022	5.54076	1.81287	1.97239	3.29767	2.16665
Sobic.010G021500	(1 of 1) PTHR19854//PTHR19854:SF1 - TRANSDUCIN BETA-LIKE 3 // GUANINE NUCLEOTIDE-BINDING PROTEIN SUBUNIT BETA-LIKE PROTEIN 1	18.9015	18.6983	17.7092	21.14	18.7353	18.2595	20.2792	17.3824	19.3854	16.5688	20.803	21.3002	18.662	15.0229	17.3349	16.1305	13.0316	18.7348	14.3238	13.8135	18.6027	15.3531	13.9475	12.3045
Sobic.010G129200		15.1234	12.4494	15.3225	16.8467	16.6976	17.2678	16.5411	14.6502	18.8786	16.2203	24.9639	21.8771	12.4265	9.45717	12.0272	14.7362	11.2439	12.8568	12.4991	12.4618	12.783	12.2326	9.27609	10.9912
Sobic.010G050200	(1 of 2) PTHR10209//PTHR10209:SF226 - OXIDOREDUCTASE, 2OG-FE II OXYGENASE FAMILY PROTEIN // 2-OXOGLUTARATE (2OG) AND FE(II)-DEPENDENT OXYGENASE SUPERFAMILY PROTEIN	6.17674	6.13553	6.42258	7.76912	6.23498	6.49828	8.64888	6.68051	9.31167	10.1105	9.87303	11.9677	8.95448	8.67519	5.91463	8.485	7.97514	8.44495	8.10537	8.63909	8.59911	10.6376	10.42	10.4621
Sobic.010G228700	(1 of 1) PTHR12357//PTHR12357:SF3 - YTH YT521-B HOMOLOGY DOMAIN-CONTAINING // FI21232P1	21.6935	22.4844	26.1683	23.6975	27.4596	31.8306	31.3273	21.193	30.4144	33.8984	26.664	29.9112	28.0975	22.9545	25.6336	24.5084	28.3962	28.56	26.1913	26.338	29.1261	25.6736	28.1576	35.1613
Sobic.010G146600	(1 of 1) PTHR24056:SF171 - CYCLIN-DEPENDENT KINASE 20	17.7867	12.9064	15.7228	21.2552	16.9736	16.5748	18.6782	16.9023	20.0126	19.726	25.9754	19.3392	15.0879	13.7228	13.655	21.0493	20.9575	20.5771	20.9226	23.9021	20.4307	25.3356	24.1477	27.0942
Sobic.010G219000	(1 of 1) PTHR11142:SF10 - TRNA PSEUDOURIDINE SYNTHASE	6.13164	6.05081	5.87726	6.79689	6.73804	10.081	10.9059	7.66557	10.4145	10.567	10.7224	12.7114	8.45431	7.25453	5.48627	8.70963	9.86851	10.1561	10.0983	9.94234	9.12882	9.41752	12.8585	15.9589
Sobic.010G139200	(1 of 1) PTHR33180:SF5 - PHOTOSYSTEM II CP47 CHLOROPHYLL APOPROTEIN	49.3524	52.3215	54.2249	41.2272	50.478	65.3896	47.2753	62.2323	51.5865	62.2806	35.0742	48.9125	43.0385	40.7047	53.1806	45.5117	62.7464	41.5988	59.9752	45.0879	44.367	31.213	43.3989	44.4577
Sobic.010G277900	(1 of 1) PTHR35698:SF1 - DNA-BINDING PROTEIN RHL1	14.2505	13.8979	16.417	15.0484	15.5955	16.613	16.1556	14.3679	21.4468	21.3666	21.0226	21.3678	18.7055	23.6694	18.8851	17.245	17.7863	16.6183	18.2371	19.7896	21.4612	20.7023	21.2654	19.4174
Sobic.010G218100		44.9039	29.555	22.7246	23.9908	15.0729	21.5342	20.8461	34.5532	22.4026	25.4462	24.5857	15.799	18.1667	14.3515	17.545	19.7188	13.8073	24.4121	24.9488	22.3912	20.5514	16.2331	13.2742	17.0521
Sobic.010G169600	(1 of 1) PTHR14304 - P30 DBC PROTEIN	59.7146	56.7668	64.4637	64.7965	62.557	71.2038	61.0467	54.3046	73.4091	61.2433	76.5233	80.7619	48.0567	45.7649	62.0873	55.2483	58.063	61.9492	56.6325	56.0541	59.6892	64.0975	60.7479	71.3105
Sobic.010G205600	(1 of 3) PTHR23155//PTHR23155:SF648 - LEUCINE-RICH REPEAT-CONTAINING PROTEIN // SUBFAMILY NOT NAMED	3.70058	2.94282	3.65393	4.21909	3.56878	3.37683	3.31567	3.11166	4.01583	3.1886	4.12778	4.07635	2.6357	2.01847	2.952	3.5503	3.41044	3.10415	3.07202	3.13741	2.29524	4.999	2.61308	3.14439
Sobic.010G059700	(1 of 2) PTHR11214//PTHR11214:SF124 - BETA-1,3-N-ACETYLGLUCOSAMINYLTRANSFERASE // BETA-1,3-GALACTOSYLTRANSFERASE 10-RELATED	7.00304	6.24195	6.87639	6.31225	5.69646	6.72895	10.1481	7.19614	9.3238	7.9577	10.5154	9.35332	8.73748	6.52301	7.36988	6.77298	7.6256	9.55028	7.9305	10.4647	9.62564	10.4021	8.85899	11.7602
Sobic.010G199000	(1 of 1) PTHR22952//PTHR22952:SF159 - CAMP-RESPONSE ELEMENT BINDING PROTEIN-RELATED // SUBFAMILY NOT NAMED	6.61545	8.78265	6.85163	4.17796	7.9324	9.62868	7.60905	4.29307	7.15302	7.89757	5.62784	8.90358	8.31544	5.61894	6.28989	8.00538	8.83576	4.17695	11.4947	7.97607	8.84075	6.77156	9.01536	13.7957
Sobic.010G201332		5.85455	6.39797	2.43044	5.62146	2.8322	3.35708	2.86485	3.63193	3.3805	1.91404	2.98573	2.18271	2.7834	2.02283	2.63548	4.53125	2.03325	2.03729	4.57311	3.90984	3.15394	2.15693	1.88721	1.09115
Sobic.010G277500	(1 of 11) PF05623 - Protein of unknown function (DUF789) (DUF789)	47.5684	40.7483	39.2345	45.6878	41.0246	34.7723	35.3466	36.6519	40.7855	33.1623	38.8589	31.309	31.035	25.9964	32.8564	36.6671	28.37	30.7426	31.1665	30.222	27.522	32.5876	22.7274	23.8415
Sobic.010G248700	(1 of 9) PTHR23155//PTHR23155:SF558 - LEUCINE-RICH REPEAT-CONTAINING PROTEIN // SUBFAMILY NOT NAMED	42.4247	40.6749	43.576	37.8667	37.1633	28.714	25.4462	31.5022	32.6788	31.3127	30.8049	24.7933	25.1671	22.4562	40.4169	34.0874	25.0555	24.016	23.4578	19.6471	27.4062	20.0698	19.1168	15.1705
Sobic.010G141600	(1 of 2) 1.2.1.2 - Formate dehydrogenase	24.9668	23.0227	23.1076	23.1075	22.0887	23.1296	22.8942	21.1179	20.2722	21.3732	29.4924	27.8679	22.641	18.9903	23.8904	29.2675	22.6792	24.959	24.4258	29.23	25.4413	32.5613	26.7212	25.1589
Sobic.010G036800	similar to Putative uncharacterized protein P0036F10.25	0.0839499	0.0463983	0.306686	0.0591123	0.159546	0.630916	1.15023	0.420886	2.02347	1.63029	0.243069	0.573805	7.07468	19.6791	0.987286	0.456206	1.61748	0.952134	0.943273	0.394692	4.16637	0.396919	3.76259	1.46293
Sobic.010G018000	(1 of 1) K17428 - large subunit ribosomal protein L47 (MRPL47, NCM1)	8.72116	7.95141	8.63558	9.17997	8.28481	8.11939	10.6991	9.29087	13.4195	10.6407	14.8927	14.2541	7.59419	9.79011	9.01527	10.0183	12.0452	12.1583	12.7571	19.0348	11.9205	19.6754	21.2359	23.8743
Sobic.010G237800	(1 of 20) 3.5.1.98 - Histone deacetylase / HDAC	5.4615	3.35574	4.29484	4.52676	3.93686	5.68786	7.5345	5.40499	7.32898	5.92974	10.2765	10.2937	5.22986	4.3642	4.42136	5.73637	6.01134	8.75974	7.0425	9.51531	8.00287	8.2221	9.60788	9.90532
Sobic.010G069100	similar to Putative uncharacterized protein P0644B06.31	86.8033	77.5307	88.3582	95.0631	78.0365	77.3488	82.1735	72.4548	88.9446	73.3554	80.2465	66.2957	68.6421	60.3039	84.175	73.7051	60.0921	75.9383	64.7519	63.7391	80.7975	73.5475	58.9802	58.6765
Sobic.010G123100	(1 of 2) PTHR11132:SF38 - GB|AAF04433.1	1.5401	1.30184	1.51296	2.02308	1.7119	2.08424	1.85769	1.81679	2.07403	1.60108	3.27884	2.91918	1.29951	0.990115	1.24967	3.05703	2.356	2.40727	2.36092	3.088	2.18575	2.86722	3.09853	3.1486
Sobic.010G163000	(1 of 1) PF02159 - Oestrogen receptor (Oest_recep)	0.503907	1.89383	5.47354	1.75991	2.11454	0.573469	2.65649	1.30248	6.11888	3.30541	1.98426	0.854173	2.73466	9.78596	4.65359	0.905486	1.40612	4.01204	2.10492	1.11349	1.67221	0.585413	4.73424	0.881565
Sobic.010G267600	(1 of 3) PF06911 - Senescence-associated protein (Senescence)	19.8495	21.1266	26.8022	18.8445	20.1709	20.3423	13.4815	12.4873	19.9674	25.7384	13.8346	12.2992	39.9505	52.1618	36.5756	19.7044	19.1822	21.1724	17.4199	9.17099	27.3356	25.0975	27.4108	9.34427
Sobic.010G115900	(1 of 4) PF07168 - Ureide permease (Ureide_permease)	69.8737	65.5559	60.1281	73.2114	50.8596	44.1109	34.8484	54.9706	54.7237	48.4397	61.9182	35.8621	28.7594	26.4658	41.2965	43.9569	26.9527	42.0015	43.9139	33.0318	30.5708	37.0386	23.8659	23.6507
Sobic.010G189300	(1 of 1) K08909 - light-harvesting complex I chlorophyll a/b binding protein 3 (LHCA3)	3848.67	2788.85	2396.39	3094.67	2648.13	1220.27	1431.1	2386.85	1562.57	1144.17	2011.48	1220.99	1277.85	1594.5	2707.25	2607.11	1407.13	1339.4	1681.24	1449.75	1407.07	1922.33	855.21	770.035
Sobic.010G264200	(1 of 2) PTHR13465 - UPF0183 PROTEIN	38.2325	35.8963	31.5941	43.9237	33.279	36.3819	39.6658	42.9652	38.6703	33.873	46.9973	36.433	32.7024	26.6651	32.1316	37.5203	28.8573	38.7613	36.6878	38.9242	34.9483	38.8366	26.7672	33.9832
Sobic.010G277100	(1 of 4) 4.1.1.3 - Oxaloacetate decarboxylase / Oxaloacetate carboxy-lyase	168.967	159.395	136.25	154.172	128.812	119.166	140.456	162.15	149.608	139.459	173.154	126.849	138.98	118.346	133.921	153.898	126.316	149.79	158.699	194.938	152.999	156.414	129.803	155.109
Sobic.010G004001	Predicted protein	6.64781	6.10774	5.48796	5.98192	4.96176	5.04244	4.52888	4.03988	4.90434	6.25934	4.0496	4.8861	3.09604	3.33635	4.76675	4.50402	4.97886	5.83596	4.2455	3.67346	4.0929	5.52815	3.58541	5.8764
Sobic.010G266000	(1 of 1) PTHR36347:SF1 - EXPRESSED PROTEIN	49.0638	59.2417	62.1953	50.6729	74.62	92.0637	74.8351	64.9313	61.3149	70.6571	69.4214	109.446	70.1989	59.8406	61.8518	62.8915	86.6839	60.7047	61.765	55.0754	67.5403	80.7902	93.9069	92.7872
Sobic.010G107400	(1 of 28) K15397 - 3-ketoacyl-CoA synthase (KCS)	9.65573	10.0663	7.74623	14.3858	9.95501	8.1643	6.89472	10.4114	10.0021	5.21612	10.109	4.64533	2.41491	2.3473	4.28366	7.98712	5.6993	5.25236	6.49151	4.79782	3.95988	3.8767	2.75077	3.12936
Sobic.010G235200	(1 of 1) KOG4595 - Uncharacterized conserved protein	46.7525	44.952	45.2461	54.1971	42.1505	52.2025	57.2184	53.1662	58.498	62.1328	60.1791	54.9863	48.4148	37.6338	43.6411	54.5334	50.2874	59.779	62.3442	62.9345	55.8718	56.5307	55.0962	64.9535
Sobic.010G220900	(1 of 1) PTHR10438:SF275 - THIOREDOXIN O1, MITOCHONDRIAL-RELATED	38.0435	36.438	39.2226	44.2107	40.1941	50.8749	53.2896	41.135	48.9815	47.4777	54.3964	61.3476	46.3289	41.8754	36.5148	45.4935	47.0547	61.5636	54.5501	47.8804	53.3685	52.3563	58.767	73.3805
Sobic.010G100300	(1 of 2) 2.1.1.274//2.1.1.277 - Salicylate carboxymethyltransferase / Salicylate O-methyltransferase // Anthranilate O-methyltransferase	5.96083	7.39881	12.3547	6.25288	6.54817	2.7887	3.56324	7.69227	41.8685	15.6164	6.74933	6.46422	27.1346	43.5492	13.1368	15.9893	12.5963	11.5698	13.1033	8.11524	2.69693	6.5978	7.02807	3.58046
Sobic.010G273300	(1 of 18) PTHR23155//PTHR23155:SF498 - LEUCINE-RICH REPEAT-CONTAINING PROTEIN // SUBFAMILY NOT NAMED	4.96223	4.21265	5.17206	5.82775	5.18629	5.3601	4.73583	3.93543	6.25996	4.40143	6.32422	5.48308	4.96837	3.69039	5.17536	4.45154	4.08181	5.4356	4.41309	5.1702	4.95479	6.35956	5.45862	4.3724
Sobic.010G074500	(1 of 3) K01598 - phosphopantothenoylcysteine decarboxylase (PPCDC, coaC)	39.1649	48.0404	49.3711	39.9189	40.6454	43.872	42.2405	41.3305	39.0642	43.1658	36.2966	36.4947	46.5953	46.4415	46.4267	42.8429	39.7424	43.6239	41.115	37.5705	47.5733	39.8213	42.1488	43.0319
Sobic.010G076700	(1 of 5) 5.5.1.6 - Chalcone isomerase / Chalcone--flavanone isomerase	9.41651	9.55129	19.2851	9.61928	10.8325	11.6895	7.1794	11.425	29.2774	37.5456	12.0573	9.44716	52.6989	119.227	44.9724	10.7383	13.1286	14.4422	28.3963	18.6982	23.845	11.5882	38.6812	18.1352
Sobic.010G028400	(1 of 1) PTHR10173//PTHR10173:SF28 - METHIONINE SULFOXIDE REDUCTASE // PEPTIDE METHIONINE SULFOXIDE REDUCTASE A5	11.3519	9.25885	10.871	10.0221	8.56982	9.49999	15.6965	12.472	17.7442	17.3716	18.8047	15.6474	13.3249	11.1341	11.3242	12.663	13.8079	13.4643	17.7742	20.116	17.424	14.4204	18.0794	18.7433
Sobic.010G174700	(1 of 1) PTHR21483:SF18 - RNA POLYMERASE II-ASSOCIATED PROTEIN 1	10.0348	9.65997	10.1737	13.475	12.1881	15.5164	15.0917	9.23265	14.9756	13.5389	14.9551	17.8977	11.5228	9.14049	10.7214	11.1371	11.8629	13.6703	10.5451	11.4683	12.762	15.0415	13.0018	15.4083
Sobic.010G055800	(1 of 2) K10842 - CDK-activating kinase assembly factor MAT1 (MNAT1)	19.7266	18.7624	23.0609	24.8172	23.1673	32.3615	31.1183	21.9582	30.2249	32.0846	30.2083	34.9247	25.4248	22.7707	19.6448	24.2414	26.7481	28.0014	25.5434	24.3404	27.6658	25.5585	34.1418	35.4935
Sobic.010G135250		37.0865	32.9525	35.6284	38.7695	33.737	34.7333	33.3528	28.2069	40.0786	30.7515	45.6092	41.2482	30.5735	28.8662	36.027	32.4064	26.5458	31.537	30.9088	29.7173	37.3026	28.6681	27.9821	26.1237
Sobic.010G079850		3.07816	3.07389	3.06686	2.98025	2.52614	2.59126	3.05816	2.43568	3.21295	3.42159	3.29156	3.22765	2.92688	2.60742	2.03519	2.38241	2.71905	2.53902	1.96515	2.34349	4.01609	3.0714	2.79813	2.55774
Sobic.010G057000	(1 of 1) PTHR10891//PTHR10891:SF618 - EF-HAND CALCIUM-BINDING DOMAIN CONTAINING PROTEIN // SUBFAMILY NOT NAMED	67.9147	71.2906	70.4748	98.7115	78.2186	56.9223	67.1683	87.2207	87.4067	53.3713	82.9451	48.4943	82.4023	71.8607	85.1328	100.177	62.7158	62.2596	66.4024	77.329	106.335	87.4958	56.4966	51.8031
Sobic.010G026400	(1 of 1) K13106 - pre-mRNA-splicing factor CWC26 (BUD13, CWC26)	46.5097	40.4553	44.7597	45.3222	44.4058	46.8897	48.5477	40.7555	49.8567	48.4796	44.4305	41.8103	44.7451	39.7538	41.0901	37.4396	40.0808	45.1629	39.3859	37.5484	45.2719	41.6248	38.8278	43.6383
Sobic.010G045833	(1 of 2) 2.8.2.20 - Protein-tyrosine sulfotransferase / Tyrosylprotein sulfotransferase	15.6107	12.0757	16.7493	15.8132	14.9902	11.5001	15.248	12.917	15.502	12.3443	16.2559	15.9739	12.1129	11.7595	13.2225	11.8182	11.7666	13.253	10.3782	15.4872	13.6146	14.922	13.8804	16.5948
Sobic.010G177800		5620.74	6563.6	6216.03	6314.89	5972.25	2950.74	5089.52	6541.03	6105.58	5091.9	5962.18	4436.06	3785	4830.86	5558.81	5999.1	4173.99	6208.41	4377.56	7277.4	3814.25	4805.24	3692.91	4576.96
Sobic.010G024100	(1 of 1) 2.7.1.160 - 2'-phosphotransferase / Yeast 2'-phosphotransferase	17.637	20.9636	19.505	21.0973	23.4417	29.038	30.686	28.3649	30.6808	32.3134	28.1122	32.9659	25.6707	22.9219	19.1269	22.8359	24.5762	27.8467	24.3419	22.2721	32.7988	22.972	32.8942	31.3439
Sobic.010G182100	(1 of 7) K03231 - elongation factor 1-alpha (EEF1A)	278.77	294.028	348.044	279.101	296.269	542.074	450.837	313.165	437.299	424.572	441.558	450.897	357.592	306.262	326.224	353.426	450.51	440.016	381.222	368.914	422.519	537.464	508.2	489.314
Sobic.010G120900	(1 of 2) PTHR32246:SF31 - CALCIUM-DEPENDENT LIPID-BINDING DOMAIN-CONTAINING PROTEIN	0.104802	0.289616	0.382864	0	0.0398351	0.872019	0.205135	1.16762	0.785135	1.73372	0.303445	0.501433	4.50994	7.09264	1.65417	1.17701	1.32296	0.445738	1.21221	0.523526	1.31972	1.41574	1.24862	1.11011
Sobic.010G071600	(1 of 150) PF00010 - Helix-loop-helix DNA-binding domain (HLH)	26.3934	24.6635	25.1521	24.649	25.5335	27.7915	27.465	17.0562	23.1289	23.6208	20.1936	24.0316	28.5377	23.5943	27.3246	22.9069	19.5149	26.6749	18.92	18.3769	33.1968	25.5208	15.8489	18.3052
Sobic.010G108500	(1 of 10) PF00643//PF06203 - B-box zinc finger (zf-B_box) // CCT motif (CCT)	36.9547	11.4209	9.88016	7.55791	0.835236	0.272217	0.165428	8.14494	2.7804	2.79626	4.22122	0.433257	0.252568	0.393751	2.4064	3.58241	1.31956	1.82126	1.87134	0.894049	1.06427	1.37005	1.55834	0.317663
Sobic.010G165500	(1 of 1) PTHR19241//PTHR19241:SF270 - ATP-BINDING CASSETTE TRANSPORTER // SUBFAMILY NOT NAMED	12.6621	36.8543	60.0655	17.2004	41.6033	71.4308	59.5819	24.7278	35.2392	47.9924	18.8209	46.2624	71.665	52.5522	79.8491	17.3683	37.7675	59.4728	25.3424	12.0881	80.5362	20.7265	56.078	29.7406
Sobic.010G138000	(1 of 1) K12119 - cryptochrome 2 (CRY2)	40.0067	39.4659	40.9384	43.2514	38.4657	38.7919	47.6245	40.0438	50.5784	45.0178	47.7956	50.6305	37.7358	38.1927	38.5326	43.4381	38.4591	40.247	40.116	40.4304	44.865	44.6651	39.2611	37.7068
Sobic.010G249100	(1 of 3) PTHR13165 - ARSENITE-RESISTANCE PROTEIN 2	39.8459	50.2399	55.3664	47.4589	54.4808	60.4606	60.8606	35.2695	51.8505	51.8887	47.0888	77.2743	53.9565	59.3708	62.786	44.6027	51.8124	49.9569	39.4934	44.1626	72.1715	52.1861	62.0082	48.774
Sobic.010G079700	(1 of 2) PTHR10209//PTHR10209:SF145 - OXIDOREDUCTASE, 2OG-FE II OXYGENASE FAMILY PROTEIN // SUBFAMILY NOT NAMED	18.4697	5.46986	3.11863	13.1122	2.63982	1.42139	3.65339	13.3233	8.05897	6.24409	13.6678	3.20425	1.50472	0.745049	1.80013	7.26525	5.13335	2.88	8.09052	15.2676	3.11885	13.2813	4.28497	5.19112
Sobic.010G106900	(1 of 1) 4.1.2.40 - Tagatose-bisphosphate aldolase / Tagatose 1,6-diphosphate aldolase	36.1898	25.4785	34.5323	32.7091	26.1136	21.5151	33.0418	24.4833	41.1564	29.3356	53.7229	44.01	26.8392	24.5495	31.1165	27.9513	26.0056	31.6713	29.5986	35.4975	30.7423	33.7819	28.5157	25.4382
Sobic.010G155600	(1 of 1) PTHR11019//PTHR11019:SF102 - THIJ/PFPI // SUBFAMILY NOT NAMED	80.0466	78.3105	81.5894	88.56	90.16	119.955	109.384	84.3366	90.2117	103.511	98.5713	139.095	101.192	91.7126	93.1328	107.596	118.144	97.4211	95.446	91.773	109.786	131.612	135.381	130.49
Sobic.010G166700	(1 of 46) PF00314 - Thaumatin family (Thaumatin)	4.16897	4.7921	2.32863	2.5759	1.26408	0.867128	1.64287	3.09648	2.13553	1.67439	2.7168	1.57495	1.76052	2.37651	2.70544	1.96216	1.08899	1.07768	3.15584	1.59149	1.26691	2.11792	1.59028	2.11037
Sobic.010G125500	(1 of 2) K10601 - E3 ubiquitin-protein ligase synoviolin (SYVN1, HRD1)	45.1517	44.8459	56.7994	50.4783	60.0772	51.9204	77.059	52.54	57.5201	60.9625	52.1782	61.6509	68.6174	62.3234	58.5753	40.4447	47.2779	57.5884	58.377	45.6684	61.3166	36.8996	39.7424	49.622
Sobic.010G195500	(1 of 1) PTHR10366//PTHR10366:SF383 - NAD DEPENDENT EPIMERASE/DEHYDRATASE // SUBFAMILY NOT NAMED	4.19925	5.72381	8.96603	7.55196	6.8806	3.99057	4.44292	5.24747	10.9053	12.7547	6.16141	7.6216	12.3285	22.3328	7.28832	7.4627	17.2674	9.84712	7.6326	7.53697	3.74105	8.20233	15.3889	9.63674
Sobic.010G110332		4.23314	4.10773	3.97434	5.59737	5.35517	3.74687	3.62633	5.32825	4.29435	3.4398	5.00558	5.12417	2.85838	1.77487	3.52025	5.24468	4.29381	3.55501	4.69875	5.46931	2.68085	6.2859	3.70324	4.54907
Sobic.010G154700	similar to Putative uncharacterized protein P0438E12.23	103.288	114.104	108.515	96.6495	102.682	116.793	129.199	111.492	128.145	121.541	127.2	111.617	119.846	106.452	108.035	120.222	107.416	144.379	119.903	129.183	134.192	103.381	102.318	123.673
Sobic.010G043600	(1 of 1) PTHR32295:SF9 - IQ-DOMAIN 9 PROTEIN	35.4172	30.692	30.8401	40.6082	29.1634	26.4494	32.0708	32.7976	35.5172	25.4529	39.8169	27.1384	24.7765	22.7994	28.8364	34.221	27.6711	32.8586	32.9898	36.3608	29.7131	33.8573	25.1512	32.2492
Sobic.010G104800	(1 of 10) 1.11.2.3 - Plant seed peroxygenase / Soybean peroxygenase	1002.03	1623.12	1378.34	1367.76	1877.86	2095.57	2039.17	2035.27	1585.87	1383.95	1313.16	1757.23	1774.89	1180.06	1318.18	1305.54	1313.38	1861.6	1487.98	1115.08	1621.48	850.226	1004.27	1263.19
Sobic.010G051400	(1 of 1) K04706 - E3 SUMO-protein ligase PIAS1 (PIAS1)	11.2219	8.75959	12.4492	11.9671	11.3296	11.3757	12.6617	8.51281	11.7491	9.12121	12.4561	13.0302	10.3768	9.03021	10.3806	9.85661	8.95942	11.434	8.0694	7.84873	9.93646	11.2797	9.05873	9.91017
Sobic.010G082700	(1 of 3) PF05705 - Eukaryotic protein of unknown function (DUF829) (DUF829)	48.7574	49.3355	47.5915	44.5853	39.7305	31.6438	32.3082	41.672	39.1104	35.3156	37.0534	27.7275	30.6571	24.3281	42.3323	35.6524	29.3408	31.6853	35.5198	36.0019	33.1214	28.3574	25.9689	31.1788
Sobic.010G136600		9.60042	8.78508	10.6508	10.979	9.98921	9.64181	13.7138	8.48622	11.7545	9.17379	12.8616	13.4817	7.59024	8.25442	9.20768	8.66277	5.39922	9.51377	9.03103	7.64149	7.14198	9.11732	8.33018	8.62217
Sobic.010G050900	(1 of 1) PTHR31852//PTHR31852:SF25 - FAMILY NOT NAMED // LATE EMBRYOGENESIS ABUNDANT PROTEIN, GROUP 2	34.1062	38.9093	27.1535	28.5038	28.2698	23.4477	23.557	22.8252	17.6673	11.7748	20.244	21.6881	21.2983	15.7916	28.0408	25.9734	20.1125	13.5254	22.5269	24.3291	21.6919	24.8159	16.3604	17.8584
Sobic.010G181100	(1 of 1) PTHR13789//PTHR13789:SF213 - MONOOXYGENASE // SUBFAMILY NOT NAMED	15.3362	14.9848	13.6943	14.8411	18.9977	10.0994	13.9054	12.1876	8.87714	7.05412	11.98	10.7966	13.964	12.8683	15.2349	18.3465	17.7782	9.85338	14.9592	14.756	10.3384	14.6979	11.0214	10.6013
Sobic.010G269500	(1 of 1) PTHR15574//PTHR15574:SF38 - WD REPEAT DOMAIN-CONTAINING FAMILY // SUBFAMILY NOT NAMED	12.7973	12.6662	13.3668	14.5232	15.5492	18.9709	19.0189	14.1264	20.4964	20.3653	16.7437	20.744	19.1504	14.0118	13.4957	17.7225	21.8144	17.7086	18.5022	20.5171	19.4824	22.1916	22.1638	28.6148
Sobic.010G179700	(1 of 1) PTHR11941//PTHR11941:SF47 - ENOYL-COA HYDRATASE-RELATED // 3-HYDROXYISOBUTYRYL-COA HYDROLASE-LIKE PROTEIN 3, MITOCHONDRIAL-RELATED	31.3916	24.59	26.5785	28.9058	20.8738	19.4019	25.7027	23.8613	34.846	22.1484	38.871	33.3352	22.4041	18.774	25.3965	27.7078	23.8456	26.5033	28.2697	35.1342	28.3105	34.5283	31.9298	29.731
Sobic.010G185200	(1 of 2) PTHR10783//PTHR10783:SF44 - XENOTROPIC AND POLYTROPIC RETROVIRUS RECEPTOR 1-RELATED // SPX DOMAIN-CONTAINING PROTEIN 1-RELATED	22.3404	19.1339	24.7452	21.393	22.0412	23.5728	48.9422	23.04	31.8997	25.9339	29.7053	42.3625	29.2966	22.167	24.6342	26.6463	30.0311	26.3917	53.9203	99.4994	103.2	43.5862	65.3617	35.4452
Sobic.010G086600	(1 of 1) PTHR10026//PTHR10026:SF74//PTHR10026:SF75 - CYCLIN // SUBFAMILY NOT NAMED // SUBFAMILY NOT NAMED	6.2178	4.24802	6.51439	6.13126	7.02702	9.38284	9.70466	6.04544	9.7978	8.24639	10.933	10.8997	7.44774	5.86685	5.53981	6.90122	8.36385	10.2378	8.04208	8.4788	8.81427	9.68436	8.24307	10.4003
Sobic.010G276400	(1 of 1) PTHR31480//PTHR31480:SF2 - FAMILY NOT NAMED // PHYTOENE SYNTHASE, CHLOROPLASTIC	440.999	350.088	277.485	219.447	326.166	268.888	285.335	332.592	266.811	196.345	227.278	149.57	239.604	263.244	367.471	367.312	189.344	278.692	234.801	198.409	178.825	186.165	88.6245	100.351
Sobic.010G249300	(1 of 1) PTHR32440:SF2 - INACTIVE PURPLE ACID PHOSPHATASE 28-RELATED	9.60592	9.67879	7.80876	9.46582	7.63519	7.47912	9.81273	8.24896	9.69692	8.40942	11.3526	9.57575	8.26555	7.45144	8.8788	9.49789	8.5037	9.98928	11.2853	10.8214	10.1867	12.1414	10.1252	12.4251
Sobic.010G273000	(1 of 18) PTHR23155//PTHR23155:SF498 - LEUCINE-RICH REPEAT-CONTAINING PROTEIN // SUBFAMILY NOT NAMED	3.38727	3.11389	4.49284	4.85855	5.66151	12.6059	7.56022	5.95934	9.45797	9.08895	10.2285	14.8892	8.00938	6.62221	5.1886	6.1647	7.71371	8.44019	6.03802	5.84465	6.01502	9.94497	8.79332	9.01759
Sobic.010G001500	(1 of 5) KOG4660 - Protein Mei2, essential for commitment to meiosis, and related proteins	53.2971	39.8971	45.4528	54.9311	36.0164	31.1932	36.6585	37.5653	50.1443	36.8837	46.2523	29.7316	26.2377	22.1705	33.0185	33.4314	25.7819	34.2828	25.6718	29.0562	28.9717	37.3606	20.5774	19.6133
Sobic.010G062500	(1 of 1) PTHR13832//PTHR13832:SF288 - PROTEIN PHOSPHATASE 2C // SUBFAMILY NOT NAMED	6.24984	6.92039	8.93823	9.33354	11.0285	11.4499	11.1838	10.7753	11.279	14.5492	10.2199	13.6492	10.503	12.0799	9.44732	9.57306	14.1996	10.957	11.3437	12.2813	14.4881	13.415	12.7745	12.9827
Sobic.010G254900	(1 of 1) K14321 - nucleoporin-like protein 2 (NUPL2, CG1)	11.557	9.98704	11.3391	11.5397	10.6786	16.0755	15.1919	11.6903	13.3937	12.9355	12.4944	16.0751	13.3441	11.3667	11.4482	10.0857	12.4013	14.4836	11.6619	11.6952	13.8264	12.6794	13.5119	13.9776
Sobic.010G203300	(1 of 1) K11375 - elongator complex protein 4 (ELP4)	7.74094	6.98848	6.92724	9.00043	10.3243	17.3168	15.1337	11.7395	13.8901	16.1086	15.9325	19.2246	10.521	9.754	6.87166	9.46118	15.5937	15.5126	14.3477	14.3602	12.325	16.5786	18.7546	25.8665
Sobic.010G021100	(1 of 1) K12734 - peptidyl-prolyl cis-trans isomerase-like 3 [EC:5.2.1.8] (PPIL3)	17.4874	14.0071	18.0984	18.4304	18.2323	20.7213	28.8567	17.2317	19.6592	25.2914	18.6456	18.2002	24.5606	19.3746	16.9259	19.102	17.7413	22.3396	19.7214	24.1724	24.1165	19.0312	23.2709	21.0102
Sobic.010G212200	(1 of 1) PTHR10366:SF246 - GDP-L-FUCOSE SYNTHASE 1-RELATED	18.1249	20.36	18.8084	26.1691	16.4944	19.9506	21.0785	19.0404	25.0196	21.7481	28.6206	27.7104	21.5095	22.8946	18.7024	22.9507	23.4182	21.3844	22.721	21.9694	18.525	33.7102	28.9824	23.9239
Sobic.010G060500	(1 of 2) K02893 - large subunit ribosomal protein L23Ae (RP-L23Ae, RPL23A)	84.0313	95.9504	95.7569	83.2105	101.955	194.604	134.105	98.7583	133.355	148.682	155.385	205.167	102.998	100.606	93.5502	104.392	149.661	144.795	137.214	127.569	130.05	187.602	239.093	232.25
Sobic.010G039300	(1 of 9) K01738 - cysteine synthase A (cysK)	23.8993	20.2217	22.7501	24.6045	21.8736	24.9312	29.8644	24.8024	32.8547	25.0997	32.9121	29.6723	23.1969	20.4454	18.0929	28.5521	31.6658	31.1485	29.6796	40.498	29.2795	28.7045	28.7425	37.8278
Sobic.010G260200		6.84011	6.37561	4.19439	5.49136	3.55712	4.77953	6.74194	2.96863	3.8103	4.44063	5.92735	7.92908	5.96234	4.01577	5.18919	8.78211	6.99484	5.34388	7.43113	12.1264	7.26911	12.9493	9.67854	10.5702
Sobic.010G050750	(1 of 3) PF06485 - Protein of unknown function (DUF1092) (DUF1092)	48.3979	54.3756	43.2196	62.9646	48.1993	50.8066	42.1698	48.2721	49.0776	46.8188	54.9775	50.7932	35.7524	42.7225	43.271	48.8349	51.6181	52.0162	47.1197	42.6494	35.3569	55.7281	47.2158	53.6188
Sobic.010G065800	(1 of 1) KOG1870//KOG1871//KOG1873 - Ubiquitin C-terminal hydrolase // Ubiquitin-specific protease // Ubiquitin-specific protease	30.0741	29.2936	31.6601	40.0917	37.3254	32.5038	30.973	30.761	38.7836	38.4022	45.5155	39.1153	40.5803	39.7323	37.8027	40.7461	39.2506	40.3114	37.3232	38.6704	29.3668	50.3479	41.3475	37.089
Sobic.010G188200	(1 of 4) KOG2887 - Membrane protein involved in ER to Golgi transport	14.6111	17.1281	15.7809	16.317	18.9249	13.7135	13.8138	18.0671	16.9147	16.935	17.6496	15.012	15.6856	16.1564	14.1706	18.1391	16.5398	16.5715	21.006	21.1115	17.9923	17.6005	16.0772	21.7189
Sobic.010G242900	(1 of 5) PTHR23155//PTHR23155:SF563 - LEUCINE-RICH REPEAT-CONTAINING PROTEIN // SUBFAMILY NOT NAMED	8.23694	6.83785	7.23926	8.53014	6.36713	4.23377	5.00355	6.01247	6.50619	4.84596	7.51624	5.30946	5.59813	5.76927	7.72734	8.9308	6.50383	5.61124	6.75832	8.54801	6.34114	8.70889	5.23897	5.28591
Sobic.010G243700		29.4207	26.4018	27.4	28.7952	29.1871	31.2034	25.225	39.2442	27.3964	35.9638	44.2728	42.2325	25.5089	26.0539	24.207	43.7344	33.7545	29.8236	45.855	52.3692	31.7469	38.6579	40.9306	45.9468
Sobic.010G134200	(1 of 2) PTHR10430//PTHR10430:SF15 - PEROXIREDOXIN // SUBFAMILY NOT NAMED	12.7205	6.29373	10.8477	9.56234	16.2715	16.4795	16.6966	10.6187	13.5379	14.266	16.0888	19.5863	13.061	11.9266	9.82468	6.46357	10.4132	10.8805	13.2579	9.21105	9.8194	10.5863	11.6769	11.426
Sobic.010G122000	(1 of 1) PTHR31964:SF10 - ADENINE NUCLEOTIDE ALPHA HYDROLASES-LIKE SUPERFAMILY PROTEIN	4.83172	3.55493	3.18547	4.37735	4.32812	4.27883	5.40134	4.42306	4.67126	5.04681	4.589	5.21672	4.19377	3.54673	4.00028	5.30711	4.70275	6.71909	5.73614	7.45157	5.22036	4.80173	3.07294	4.73204
Sobic.010G215600	(1 of 1) 2.5.1.115 - Homogentisate phytyltransferase / HPT	8.22355	11.2853	12.8774	8.71579	13.8274	20.6338	12.7261	10.9605	10.7461	15.0455	12.8841	15.88	15.364	16.6275	14.8405	12.3408	14.8773	12.3806	14.2205	8.77082	13.8164	18.194	18.351	15.927
Sobic.010G225900		5.7953	4.07357	5.86285	4.14347	4.6089	7.56211	12.8365	3.94021	6.0792	6.84024	4.17342	7.10973	11.8299	11.1059	9.01377	4.43596	8.60894	7.2807	6.44293	7.51032	11.4034	7.0659	8.43045	8.61134
Sobic.010G178500	(1 of 2) K03627 - putative transcription factor (MBF1)	5.61869	9.79731	8.5285	8.30272	13.5358	14.2313	26.6682	15.2309	10.4394	43.6283	10.5401	46.6259	68.0147	66.4025	31.3981	89.9087	98.1881	11.1295	53.6651	258.42	128.112	71.625	179.498	52.9718
Sobic.010G118950		14.0742	11.7499	14.1894	14.4011	14.0746	12.3368	16.5219	10.7184	19.0909	14.0908	21.3882	19.9203	12.079	11.8115	14.3415	12.908	11.7287	10.6824	15.2786	15.2616	18.2991	14.6865	16.1223	16.6799
Sobic.010G185250		1.28985	0.549696	0.246012	1.68515	1.81931	1.11786	4.07599	1.10808	2.9966	2.86141	4.11709	3.46276	4.10535	0.777354	1.1158	2.70241	2.02366	1.76254	5.6698	13.0783	6.74561	8.25024	2.27468	2.14524
Sobic.010G128101		2.02322	2.51425	3.67266	2.97313	4.24156	5.88243	5.03422	2.0441	4.82997	4.84464	5.03936	5.46283	2.53864	3.80858	2.55129	2.74981	4.19124	4.64636	2.95689	3.26428	4.39362	4.04024	5.41839	5.59923
Sobic.010G157700	similar to Endoribonuclease E-like protein	10.3886	11.9983	9.24678	16.8605	11.2617	13.8543	12.8873	14.4287	10.7128	12.4477	18.4116	23.2284	9.8843	8.54437	9.41462	17.0628	15.5992	12.3372	16.1189	16.7142	12.44	22.0101	18.8178	18.2418
Sobic.010G080550		2.54267	2.03496	3.60899	3.17387	3.45165	3.89096	4.53521	2.17061	5.18432	3.26574	6.21471	5.33794	2.36836	2.37244	2.73888	2.6678	2.55592	3.13662	3.21928	3.43495	3.68128	3.66901	3.6532	4.08452
Sobic.010G157000		35.1766	35.02	42.0143	38.8016	48.0438	57.6043	39.8474	39.6463	36.9897	30.6373	44.5336	40.1796	27.3401	25.4403	30.6166	35.6622	42.9123	37.3462	38.9615	30.0304	35.9129	28.412	31.8429	43.3289
Sobic.010G142700		7.15337	9.79697	16.737	10.2323	13.099	26.6628	17.4947	10.6764	20.1054	21.6481	18.8882	26.3535	15.2463	19.1289	14.5084	9.12748	19.2795	19.5429	14.5706	15.9433	17.4626	13.6744	21.6446	22.6592
Sobic.010G092600	(1 of 2) PTHR19139//PTHR19139:SF142 - AQUAPORIN TRANSPORTER // SUBFAMILY NOT NAMED	140.161	220.694	199.452	147.857	136.963	110.951	121.907	76.6966	79.9268	57.2759	65.5724	49.009	177.088	185.119	255.375	66.0126	99.3319	108.322	101.286	120.89	86.3	81.3244	57.2847	67.0467
Sobic.010G081200	(1 of 1) K09142 - hypothetical protein (K09142)	9.39278	8.55393	11.0217	9.58858	11.7863	23.5595	18.7328	14.4251	18.8642	19.3331	21.2579	32.203	15.1337	12.0555	10.4598	14.9191	22.0369	18.918	18.1817	18.2073	19.5055	24.2502	31.1354	41.0358
Sobic.010G092900	(1 of 1) PTHR23076//PTHR23076:SF54 - METALLOPROTEASE M41 FTSH // ATP-DEPENDENT ZINC METALLOPROTEASE FTSH 6, CHLOROPLASTIC	20.161	10.0184	6.57054	12.9793	7.22802	4.16468	10.0951	8.6435	10.4405	12.4607	9.20475	12.7286	13.5969	16.1484	6.44486	24.1759	23.0593	5.06938	13.3784	49.3819	15.1878	32.6424	20.4023	11.1218
Sobic.010G264300	(1 of 1) K03965 - NADH dehydrogenase (ubiquinone) 1 beta subcomplex subunit 9 (NDUFB9)	72.3156	75.1425	71.295	72.5186	71.7943	87.8564	90.7933	83.1013	83.0553	93.6386	88.4772	89.5034	88.7078	74.6658	72.8949	86.6734	93.0421	95.8908	108.702	115.41	94.7204	98.5138	111.269	117.541
Sobic.010G051500	(1 of 3) PTHR11668//PTHR11668:SF280 - SERINE/THREONINE PROTEIN PHOSPHATASE // SERINE/THREONINE-PROTEIN PHOSPHATASE PP1 ISOZYME 7	24.1059	22.7375	31.6774	26.3759	25.6265	29.0425	34.0031	22.8178	33.2385	31.5955	33.7193	27.4635	30.4019	24.1905	25.2156	24.9266	28.2072	36.1964	28.0317	27.9927	34.5885	27.5611	25.2385	29.41
Sobic.010G224700	(1 of 1) K17680 - twinkle protein [EC:3.6.4.12] (PEO1)	4.34986	4.24706	6.3579	7.8382	4.89818	9.28642	7.21376	7.06688	13.5396	7.9343	15.4166	13.7434	6.50329	5.55741	7.01428	6.70319	8.96148	10.1229	8.93996	9.70242	7.22418	12.0316	12.2253	12.0618
Sobic.010G178600	(1 of 3) PTHR19876:SF6 - COATOMER SUBUNIT BETA'-1	19.8724	16.8526	22.1195	19.6222	16.2368	13.7626	25.8298	18.0808	27.0471	15.5088	28.726	16.4257	16.9635	15.9468	21.2104	17.8119	15.4327	26.345	18.9732	27.9292	21.8317	20.7248	16.7755	20.1741
Sobic.010G014100	(1 of 1) PTHR24078//PTHR24078:SF283 - DNAJ HOMOLOG SUBFAMILY C MEMBER // GAMETOPHYTIC FACTOR 2	79.8251	93.098	89.0764	83.7623	103.161	144.607	146.174	88.8077	117.183	166.335	106.591	214.896	155.664	143.939	112.78	102.883	167.604	116.144	115.174	119.079	169.025	115.482	205.361	202.291
Sobic.010G172300		1.00744	0.798433	1.48141	1.55259	0.7514	0.775496	0.297646	1.01652	4.73022	3.17183	0.880585	0.207877	3.68091	7.10322	2.16486	0.385638	0.202062	1.72469	0.854318	0.268103	0.168961	0.564909	0.301953	0.155879
Sobic.010G230600	(1 of 1) PTHR19375:SF149 - HEAT SHOCK 70 KDA PROTEIN 16	18.12	17.3317	18.1673	21.9279	17.3313	18.731	18.7684	14.1847	20.2963	18.5126	19.7424	21.0875	15.574	16.3446	16.7832	17.8204	14.7813	17.9474	14.6091	15.1009	16.4156	17.7469	13.8136	15.6989
Sobic.010G228000	(1 of 1203) 2.7.11.1 - Non-specific serine/threonine protein kinase / Threonine-specific protein kinase	6.43457	6.80922	10.4965	10.3297	7.94666	5.09283	11.2192	8.96722	21.5882	11.1516	12.8285	6.76975	8.07225	11.4484	10.6027	7.6697	7.41204	13.2383	10.2332	15.2681	18.9026	10.5316	11.4376	10.2953
Sobic.010G055400	(1 of 4) PF07645//PF07714 - Calcium-binding EGF domain (EGF_CA) // Protein tyrosine kinase (Pkinase_Tyr)	1.52057	1.33213	1.54633	1.85662	1.37728	2.19696	2.49079	1.86531	1.87575	1.73358	2.64628	2.41034	2.61042	1.52313	1.59201	1.92221	2.8158	2.96298	2.90814	3.84068	2.20475	4.06448	3.29468	3.60379
Sobic.010G134100	(1 of 1) PTHR10826//PTHR10826:SF11 - COMPLEMENT COMPONENT 1 // SUBFAMILY NOT NAMED	1.55647	1.86862	3.37652	2.65646	3.41646	7.49216	5.6627	3.12367	5.90913	6.04972	5.65566	10.9204	3.99215	4.11478	2.98593	2.7186	8.31391	5.70509	4.36027	5.64585	5.43636	10.5826	15.7895	18.5966
Sobic.010G074900	(1 of 1) PTHR23112 - G PROTEIN-COUPLED RECEPTOR 157-RELATED	16.2362	15.0996	21.6196	17.1585	16.8309	16.9831	22.3494	17.0186	23.2765	17.9675	22.598	18.0835	17.9599	16.43	18.2032	19.3312	17.7256	23.721	18.1125	22.1442	23.5583	17.3996	17.1587	20.6494
Sobic.010G187600	(1 of 1) PTHR23073//PTHR23073:SF34 - 26S PROTEASE REGULATORY SUBUNIT // SUBFAMILY NOT NAMED	37.8938	31.1925	33.7801	39.6334	35.4338	45.9451	48.2805	44.0288	56.3305	48.6207	58.2876	47.8234	42.315	40.3547	34.9487	41.4223	42.3509	57.6231	46.7779	48.3895	49.1213	45.2504	42.8969	50.8621
Sobic.010G074700	(1 of 5) 4.1.1.36 - Phosphopantothenoylcysteine decarboxylase / N-((R)-4'-phosphopantothenoyl)-L-cysteine carboxy-lyase	1.66114	1.64086	1.37725	1.4932	1.98823	2.12496	2.44434	1.6932	1.47355	3.20302	1.58617	3.33374	2.07015	2.25326	2.23141	2.50966	3.33441	1.88402	2.80323	0.997009	1.98969	3.19888	2.4864	3.42974
Sobic.010G254300	(1 of 16) PF00249//PF14379 - Myb-like DNA-binding domain (Myb_DNA-binding) // MYB-CC type transfactor, LHEQLE motif (Myb_CC_LHEQLE)	1.71656	1.79759	4.25398	1.10267	1.12941	2.06928	7.03421	0.917084	1.59562	1.61731	0.988216	8.97461	1.29594	1.10273	2.98246	0.640068	0.573567	1.6167	1.19428	1.68725	8.04553	0.678028	4.30552	3.29283
Sobic.010G223200	(1 of 1) PTHR23076//PTHR23076:SF60 - METALLOPROTEASE M41 FTSH // SUBFAMILY NOT NAMED	591.791	1193.37	1457.62	904.9	1381.5	2211.78	1707.56	1306.75	1611.97	2180.62	959.023	1955.95	2271.95	2213.25	1840.85	940.881	1823.03	1609.5	1050.66	859.584	1549.23	1273.64	1934.29	1656.57
Sobic.010G279450	(1 of 1) PTHR10694:SF8 - LYSINE-SPECIFIC DEMETHYLASE LID	14.3973	11.4868	13.5582	20.0456	15.7654	16.0379	14.7166	12.7325	18.1787	13.1305	21.737	23.9851	11.1674	10.6881	14.0247	13.733	10.9046	13.1031	11.4487	10.3001	11.3993	14.9627	11.0869	11.1595
Sobic.010G268200	(1 of 10) PTHR14155//PTHR14155:SF146 - RING FINGER DOMAIN-CONTAINING // SUBFAMILY NOT NAMED	31.0593	34.9725	35.4916	38.1196	28.6166	20.7754	24.3471	24.4344	24.7032	28.8139	25.1342	18.4153	21.4755	32.0934	30.2515	25.4328	23.1866	22.204	24.2649	19.0893	28.1639	26.8035	24.8423	19.083
Sobic.010G067100	(1 of 1) PTHR11592:SF11 - PHOSPHOLIPID HYDROPEROXIDE GLUTATHIONE PEROXIDASE 1, CHLOROPLASTIC-RELATED	329.281	387.152	299.25	344.312	346.962	351.888	263.516	367.421	272.303	295.816	310.942	341.725	278.1	259.866	299.31	334.74	250.546	264.5	250.715	191.116	252.479	265.994	228.491	195.356
Sobic.010G275150	(1 of 1) 4.6.1.16 - tRNA-intron lyase / tRNA splicing endonuclease	2.67837	2.76159	3.91933	3.10626	4.51703	6.25859	7.37181	4.33811	5.83556	8.02944	5.00162	5.66128	5.55572	4.12812	2.67481	4.56626	5.93657	6.94337	5.11741	6.24329	5.8852	6.62817	7.34228	10.4899
Sobic.010G077400	(1 of 1) PTHR23088//PTHR23088:SF23 - NITRILASE-RELATED // SUBFAMILY NOT NAMED	25.1451	14.8997	15.4572	22.3023	16.4133	9.92898	15.3017	15.9333	18.4124	14.2598	27.0569	19.7814	11.2426	10.6832	13.7532	15.9945	11.5176	13.0117	14.1107	18.4719	12.3038	19.7927	13.8953	12.2434
Sobic.010G064500	(1 of 1) PTHR35769:SF2 - CALCINEURIN-LIKE METALLO-PHOSPHOESTERASE SUPERFAMILY PROTEIN	2.64427	2.07594	2.0491	2.03119	1.39341	1.96791	3.01919	2.243	2.34898	2.16124	3.82811	3.69691	2.81961	2.12199	2.0087	2.22076	2.13613	2.72641	3.93238	4.27353	2.93805	3.12555	2.94923	4.37387
Sobic.010G071700	(1 of 33) K09286 - EREBP-like factor (EREBP)	162.636	163.82	151.912	92.1395	85.7904	76.0159	91.2298	82.2465	78.573	53.0149	65.1647	49.1513	91.1059	72.2574	152.734	80.7686	67.8476	90.017	76.9047	87.1583	100.812	90.7872	54.7793	72.9565
Sobic.010G072900	(1 of 1) K03564 - peroxiredoxin Q/BCP (BCP, PRXQ, DOT5)	115.341	272.915	188.105	162.222	291.848	417.237	224.25	373.863	168.907	269.222	180.882	258.502	229.831	188.215	217.224	216.74	250.078	186.461	238.502	110.727	156.249	170.299	212.545	180.48
Sobic.010G039100	(1 of 9) K01738 - cysteine synthase A (cysK)	38.3718	20.2673	17.3432	30.831	11.6137	5.51847	19.0969	29.0705	32.2597	16.0031	48.6436	23.6494	11.1505	9.06757	14.199	34.7429	19.0827	23.1432	34.319	71.6588	21.399	41.0342	23.896	28.8326
Sobic.010G012400	(1 of 3) PTHR11926//PTHR11926:SF295 - GLUCOSYL/GLUCURONOSYL TRANSFERASES // SUBFAMILY NOT NAMED	0.265537	0.554427	2.91018	0.103875	1.57002	1.71053	0.461999	0.197227	1.53762	1.65523	0.363062	0.685655	6.4364	9.52065	2.79411	4.06177	3.03834	3.19569	1.36505	0.4855	0.131129	2.35152	1.84126	0.685528
Sobic.010G179150	(1 of 2) PTHR11926//PTHR11926:SF309 - GLUCOSYL/GLUCURONOSYL TRANSFERASES // SUBFAMILY NOT NAMED	9.57636	9.3428	6.49063	6.58361	8.65719	9.05704	11.0186	11.3811	7.2817	6.20135	7.21287	8.1045	9.81323	5.07711	6.67842	8.7789	7.25445	8.37524	8.48921	5.96066	7.75258	6.40265	6.79125	6.25689
Sobic.010G122800	(1 of 55) PF13962 - Domain of unknown function (PGG)	1.54857	1.71852	1.46835	2.62904	1.45174	1.13687	2.85138	3.57332	4.73698	1.97228	3.77484	0.853461	0.943836	0.630357	0.992613	2.50131	1.24438	3.42243	1.97423	5.10795	1.8045	2.1994	1.12511	1.15447
Sobic.010G067200	(1 of 1) PTHR27000:SF72 - PIRIFORMOSPORA INDICA-INSENSITIVE PROTEIN 2	2.80302	3.48902	3.77801	3.91369	2.32208	2.57214	2.15708	2.68249	2.74681	2.26593	2.45384	1.68664	1.81849	1.40987	2.92871	1.76192	0.835645	1.62352	1.49638	1.12637	1.56166	1.56963	1.11454	0.892279
Sobic.010G015000	(1 of 171) PF00847 - AP2 domain (AP2)	9.12831	8.52913	9.52188	8.92586	8.85088	12.1303	10.4731	7.94413	12.0278	9.66249	10.5721	15.4451	11.0763	8.34506	10.3195	8.38616	9.56627	10.0796	11.1105	8.09754	11.7883	11.6332	18.2919	12.0996
Sobic.010G251700	(1 of 4) PF02386 - Cation transport protein (TrkH)	19.1393	26.0984	23.05	20.2441	20.9782	15.7483	11.1425	10.9016	10.1345	5.66717	7.93173	8.17852	19.0671	22.7351	19.4174	14.5515	12.1985	10.5159	10.4156	9.61652	10.0984	10.1364	12.922	8.01422
Sobic.010G044900	(1 of 2) PTHR22835//PTHR22835:SF237 - ZINC FINGER FYVE DOMAIN CONTAINING PROTEIN // SUBFAMILY NOT NAMED	22.2918	20.9094	14.7851	20.9179	10.5609	8.75989	15.3954	15.8729	10.7199	8.69161	13.7835	6.53892	12.3111	9.41685	9.93054	12.8685	5.0179	9.79898	10.2108	9.91293	6.50999	5.65784	2.77868	2.79964
Sobic.010G071900	(1 of 12) 1.1.1.195 - Cinnamyl-alcohol dehydrogenase / CAD	14.3995	11.526	18.5331	16.3268	16.3274	14.2943	24.4554	19.9279	21.9804	23.1886	18.0377	11.9021	23.4653	11.0766	13.1798	14.5415	11.5232	33.1474	21.5074	23.0189	22.6667	12.6195	15.9062	20.6118
Sobic.010G279800	(1 of 2) PTHR23086:SF42 - PHOSPHATIDYLINOSITOL 4-PHOSPHATE 5-KINASE 9	3.62314	3.00081	3.17154	3.68998	2.96187	2.86387	4.6045	3.95471	5.46624	4.09398	6.57554	5.18259	3.06932	2.19398	2.97065	3.75139	3.11886	3.59709	5.10178	6.19653	4.03735	4.94405	4.09915	4.95198
Sobic.010G144100		5.44737	4.30706	5.25468	5.92473	5.64006	4.70534	5.0081	5.47716	5.97991	3.70431	8.80839	6.52043	3.62709	2.8591	4.64243	4.31233	2.91029	4.55709	4.1896	3.64321	3.50817	3.69759	2.69204	2.47048
Sobic.010G245500	(1 of 2) PTHR31517//PTHR31517:SF10 - FAMILY NOT NAMED // PEROXIDASE 16-RELATED	3.87108	4.94388	2.25368	4.69137	1.4538	0.248372	3.68287	5.49844	3.85802	0.354967	3.88496	1.47581	1.43797	1.87572	1.7183	2.86073	1.31156	1.22443	1.71252	4.45935	3.38153	2.95842	2.20495	2.06575
Sobic.010G249700	(1 of 1) PTHR24015//PTHR24015:SF641 - FAMILY NOT NAMED // PENTATRICOPEPTIDE REPEAT REPEAT-CONTAINING PROTEIN	98.7832	110.29	99.2343	104.66	112.661	90.4626	80.8082	94.007	62.1089	58.6837	65.9818	67.9057	67.6918	55.5329	94.4207	77.5919	62.1963	70.483	61.4809	44.3815	62.4209	45.58	44.7017	49.3164
Sobic.010G104700	(1 of 10) 1.11.2.3 - Plant seed peroxygenase / Soybean peroxygenase	223.793	323.689	423.622	358.659	480.45	515.472	710.068	520.565	541.462	617.457	422.71	560.391	706.934	474.958	412.265	409.119	488.42	657.932	531.51	489.274	646.265	308.857	481.506	652.954
Sobic.010G062000	weakly similar to Putative uncharacterized protein	3.02294	2.51013	2.96781	3.60533	3.56249	3.43186	3.87858	3.5774	4.76771	3.43303	4.69041	3.70731	2.93056	3.0217	2.54256	4.89418	3.9015	3.65819	5.42044	5.61867	4.28555	5.47085	3.74186	4.15142
Sobic.010G201500	(1 of 1) PTHR23102 - ZINC FINGER CLIPPER -RELATED	16.5756	14.9062	16.1405	18.4526	16.7358	15.7762	14.1617	9.51437	13.4229	10.5736	15.845	14.9439	12.9334	11.7141	16.4001	11.5255	8.55441	13.3663	8.47094	7.93089	10.8553	11.3982	8.10854	6.45738
Sobic.010G024600	(1 of 1) K06980 - uncharacterized protein (K06980)	2.50101	2.20392	3.17335	3.15266	3.19092	5.95239	4.51878	2.9423	3.19016	4.06314	3.62071	8.87006	5.62378	4.16844	4.67662	4.4987	7.49481	3.41181	4.83196	4.7692	5.48003	9.63946	13.8716	10.1114
Sobic.010G228500	(1 of 1) K14050 - geranylgeranyl transferase type-2 subunit alpha [EC:2.5.1.60] (RABGGTA)	14.4795	11.1215	12.5177	15.0492	12.882	14.5574	19.1513	14.3718	19.819	17.3984	21.2286	19.1792	12.9172	10.4813	11.7608	14.791	15.7015	16.398	14.8619	17.8292	17.4995	19.1494	18.601	21.2004
Sobic.010G162900	(1 of 14) 1.3.3.8 - Tetrahydroberberine oxidase / THB oxidase	0.574554	1.40752	2.60007	1.79321	1.0152	0.258413	3.90065	1.21104	6.05943	2.80339	1.91085	1.34796	5.36444	28.4812	4.94039	1.59771	2.74431	5.63582	2.04245	3.43135	2.40402	1.44741	3.31251	2.1436
Sobic.010G182200	(1 of 7) K03231 - elongation factor 1-alpha (EEF1A)	210.04	201.536	223.657	214.303	199.109	304.428	272.055	214.594	246.888	270.615	251.231	251.804	229.273	186.209	218.256	233.222	238.273	285.166	242.369	237.235	261.913	281.831	277.867	281.465
Sobic.010G219800	(1 of 1) PTHR22765:SF56 - VACUOLAR-SORTING RECEPTOR 5-RELATED	9.73358	9.54633	13.2673	11.7307	11.2887	11.4524	20.3909	11.797	34.4709	23.0424	19.6515	14.5528	22.7676	50.0965	16.5307	12.0401	20.1107	25.0046	18.9705	19.5563	19.9832	15.8151	23.2288	18.7281
Sobic.010G258100	(1 of 2) KOG4118 - Uncharacterized conserved protein	124.067	113.493	107.716	111.91	102.563	111.705	104.351	128.939	114.136	122.926	119.653	119.192	117.977	109.447	108.164	125.69	138.232	115.464	139.752	143.695	103.843	131.452	140.931	161.344
Sobic.010G103000		30.3135	29.4451	30.5113	32.8831	29.8801	26.9873	28.3837	23.0588	27.5265	25.5226	28.7086	27.5941	24.7594	20.6218	28.1796	24.097	21.5808	24.9935	19.7262	16.9768	22.817	27.6753	19.1732	20.1898
Sobic.010G009400	(1 of 1) PTHR10218//PTHR10218:SF218 - GTP-BINDING PROTEIN ALPHA SUBUNIT // SUBFAMILY NOT NAMED	36.5955	48.2482	47.2552	48.0712	36.9008	36.0413	63.3041	40.7797	53.4859	43.8449	43.7318	29.5799	40.769	33.1011	43.4788	25.9147	19.6467	50.6974	28.5658	30.0238	53.166	28.3898	24.6172	26.8272
Sobic.010G278300	(1 of 1) K01354 - oligopeptidase B (ptrB)	16.6709	17.111	18.7853	18.0508	17.8689	20.0562	16.6997	15.3258	16.4745	15.4418	16.2535	16.8123	16.3161	13.9229	18.0754	15.8356	14.6353	17.3981	15.4305	14.2443	13.2114	14.6539	14.3173	15.3721
Sobic.010G109200	(1 of 1) PTHR11654//PTHR11654:SF178 - OLIGOPEPTIDE TRANSPORTER-RELATED // PROTEIN NRT1/ PTR FAMILY 3.1	25.6105	26.4717	20.6546	14.8805	19.8489	20.8822	21.9866	17.3062	15.2021	12.1042	14.1454	12.7575	20.8358	11.1541	18.4847	12.6075	9.01249	17.6177	21.6259	13.3547	16.7419	10.981	8.12415	12.6855
Sobic.010G193200	Predicted protein	1.62069	1.27963	1.93329	2.28238	2.16236	2.09512	5.52447	3.05853	5.04191	4.56757	4.02219	2.1703	0.988419	1.55716	1.2693	2.01309	1.93379	4.16394	2.25169	4.35412	4.65501	2.45742	3.05866	1.94386
Sobic.010G163400	(1 of 76) 5.2.1.8 - Peptidylprolyl isomerase / Rotamase	5.79874	5.56435	7.59201	6.55052	6.32831	6.96093	5.86077	4.6571	7.06841	5.51409	12.3605	7.39203	5.45382	5.13794	6.42981	5.5033	2.61174	4.87204	5.44334	4.45322	3.95276	4.70962	3.78431	3.74395
Sobic.010G017100	(1 of 2) PTHR22601//PTHR22601:SF14 - ISP4 LIKE PROTEIN // SUBFAMILY NOT NAMED	7.93113	4.89875	5.76215	4.09178	3.7185	5.16252	7.32452	4.06239	7.08026	4.84099	5.67624	6.66931	6.92338	5.07325	5.04352	8.384	5.04025	6.09823	7.19203	8.03111	5.56268	11.9561	5.75312	7.75033
Sobic.010G275800	(1 of 1) PTHR12741//PTHR12741:SF24 - LYST-INTERACTING PROTEIN LIP5 DOPAMINE RESPONSIVE PROTEIN DRG-1 // SUBFAMILY NOT NAMED	29.1088	24.1941	23.6024	27.5239	28.3393	21.0371	7.83064	14.823	12.0965	10.2986	16.4876	13.0948	11.2426	12.6389	25.3951	19.0838	12.6384	12.8333	12.3821	7.53148	9.44042	16.8381	9.40766	6.5744
Sobic.010G207600	weakly similar to Putative uncharacterized protein	32.757	41.0301	37.643	40.1373	35.7199	32.2263	29.6255	30.1387	22.1634	13.5525	26.9541	22.9121	27.1385	30.035	43.732	34.9624	24.5123	27.5726	25.9008	18.7244	32.0726	24.546	22.1426	20.8008
Sobic.010G063300	(1 of 1) PTHR23257:SF547 - GENOMIC DNA, CHROMOSOME 3, TAC CLONE:K7P8-RELATED	14.7114	9.7868	11.0496	16.3654	11.5762	10.5667	17.0281	10.3947	18.2659	11.166	17.4478	15.5482	11.0184	9.21704	10.6991	11.4763	8.72055	14.5454	11.8285	12.339	16.7768	18.0466	14.0778	14.6674
Sobic.010G207700	(1 of 2) PTHR27001:SF62 - PROTEIN KINASE FAMILY PROTEIN-RELATED	5.87444	3.83744	5.17889	7.34902	3.64206	2.54019	4.93404	5.02564	5.36816	3.56252	9.84893	8.28235	1.83261	1.6049	3.3943	4.50744	6.0331	2.10662	6.14803	10.1881	4.204	10.2854	7.76114	10.4669
Sobic.010G184000	(1 of 10) PF01918 - Alba (Alba)	73.6395	78.2254	70.1171	79.3111	76.7262	114.389	91.8674	93.5161	94.061	99.8787	93.5269	90.8648	80.4385	70.3969	65.7103	84.9256	95.2254	103.476	107.644	110.934	106.304	86.8017	99.6202	137.872
Sobic.010G004701		57.15	48.6478	53.0065	66.044	48.3412	41.7662	44.6291	41.6094	48.6111	35.5677	65.9639	56.0132	36.812	32.7827	45.7298	45.8075	37.6747	36.9848	48.5866	41.0695	34.1077	43.5013	32.9692	38.7012
Sobic.010G199200	(1 of 1) PTHR22950//PTHR22950:SF292 - AMINO ACID TRANSPORTER // SUBFAMILY NOT NAMED	198.036	282.602	215.126	301.351	164.52	117.419	104.261	181.657	155.365	106.946	180.438	236.703	98.1502	164.269	214.338	294.318	260.193	109.531	192.705	215.189	119.252	351.003	268.543	241.022
Sobic.010G279900	(1 of 1) PTHR24098:SF5 - ACYL-COA N-ACYLTRANSFERASE WITH RING/FYVE/PHD-TYPE ZINC FINGER DOMAIN-CONTAINING PROTEIN	18.3058	16.3445	15.2878	21.417	16.4632	14.4444	15.5971	13.1727	17.2724	12.7216	19.2574	18.5376	12.2044	11.4863	15.0682	15.0969	12.3041	15.3865	10.9101	10.6788	12.9434	15.5618	12.4524	11.2496
Sobic.010G176000		2.32006	1.83182	3.66346	1.70545	2.77152	2.64142	3.99223	1.67587	4.50093	6.12468	2.52829	7.49323	8.24369	8.7146	2.71428	3.69459	9.11299	2.48676	4.81938	3.95557	23.0965	7.09476	13.9725	11.8824
Sobic.010G105300	(1 of 1) PTHR12629//PTHR12629:SF10 - DIPHOSPHOINOSITOL POLYPHOSPHATE PHOSPHOHYDROLASE // SUBFAMILY NOT NAMED	32.5454	49.8331	56.5525	44.849	67.569	54.7773	66.1971	77.1891	60.8862	40.6469	55.4884	72.5849	75.8116	90.9665	115.15	82.1481	74.1389	46.2005	61.8261	77.3504	190.905	73.5103	102.593	81.3247
Sobic.010G155300	(1 of 39) PF05678 - VQ motif (VQ)	15.0674	22.3628	49.2717	37.163	24.5813	24.3787	31.2594	40.9061	50.4285	39.2087	58.0557	15.043	10.6244	42.3216	40.1342	15.64	15.8594	31.1297	32.7296	59.4474	44.9258	14.9225	15.4877	26.7831
Sobic.010G177100	(1 of 7) PF07714//PF13855 - Protein tyrosine kinase (Pkinase_Tyr) // Leucine rich repeat (LRR_8)	5.06614	5.60795	4.93712	6.11386	4.49495	3.47458	4.60696	2.79816	3.17876	2.12642	4.48782	3.4137	2.43606	2.82935	3.97081	3.07804	2.03097	3.19034	2.34298	2.32788	1.91354	3.99377	3.0289	2.48134
Sobic.010G202600	(1 of 1) K10661 - E3 ubiquitin-protein ligase MARCH6 (MARCH6, DOA10)	83.9292	83.2879	93.2938	102.97	90.7694	94.0219	98.2371	81.4918	118.233	104.656	97.3712	87.6139	100.056	98.5328	103.806	90.3448	84.7855	103.075	78.409	78.1353	96.4503	100.083	90.4454	75.1727
Sobic.010G214500	(1 of 2) 3.1.3.8 - 3-phytase / Phytate 6-phosphatase	11.0449	8.50032	12.2058	12.385	10.8876	7.82745	9.07376	6.93257	12.0662	8.6825	14.3457	11.1715	6.63228	5.93018	10.5917	5.99645	4.24438	5.55765	6.40216	5.0465	6.69871	5.87002	4.70108	5.12405
Sobic.010G239700	(1 of 1200) 2.7.11.1 - Non-specific serine/threonine protein kinase / Threonine-specific protein kinase	3.37318	2.52078	3.39892	3.47914	2.78098	2.16782	3.53373	3.62579	5.61738	3.46838	5.67432	3.05248	1.8457	1.87558	1.6909	3.23585	2.61988	3.44857	3.48556	5.23517	4.99727	2.75971	3.504	4.0584
Sobic.010G005000	(1 of 1) PTHR31339//PTHR31339:SF7 - FAMILY NOT NAMED // POLYGALACTURONASE-RELATED	3.36553	3.73157	4.43671	2.08716	5.97757	7.45869	11.0396	2.39653	5.04196	3.02027	3.41209	6.44384	18.3065	6.40004	3.27445	5.53336	6.50975	11.1477	8.02705	10.1011	7.60851	17.3931	7.14705	6.33012
Sobic.010G132300	(1 of 1) PTHR14894 - CDK5 REGULATORY SUBUNIT-ASSOCIATED PROTEIN 3	12.105	11.3002	12.0284	16.3226	13.0931	13.4251	16.7323	12.7623	17.7297	14.6765	19.7787	16.7977	12.0582	11.4744	11.767	14.216	13.0892	16.647	13.6748	14.6498	13.3496	17.2577	14.8798	16.517
Sobic.010G256700	(1 of 2) PTHR11206//PTHR11206:SF173 - MULTIDRUG RESISTANCE PROTEIN // SUBFAMILY NOT NAMED	25.0419	19.153	19.7959	27.5497	21.8315	15.1459	19.0351	20.1639	23.2007	17.3149	29.7912	23.1913	14.4824	13.2343	20.5142	19.9071	13.0862	18.5982	18.3673	20.8932	15.418	16.8982	14.4706	16.5268
Sobic.010G267400	(1 of 1) PTHR11528:SF45 - ENDOPLASMIN HOMOLOG	171.129	185.459	196.403	281.022	196.633	234.5	414.535	181.177	418.482	377.703	417.235	658.829	215.518	306.236	212.962	250.943	490.346	272.372	262.989	366.594	457.479	511.495	903.82	703.29
Sobic.010G034100	(1 of 1) PTHR23115//PTHR23115:SF97 - TRANSLATION FACTOR // TRANSLATION FACTOR GUF1, MITOCHONDRIAL	12.5364	11.6787	14.7667	14.79	16.0394	19.0294	14.7126	13.0095	17.7819	15.1188	19.8725	22.8284	12.1109	12.698	14.5725	14.7621	17.1714	16.3914	13.8411	14.3087	13.8767	17.1055	17.2127	16.4338
Sobic.010G098350		2.38336	1.82953	3.22477	3.16996	2.91904	2.84315	6.30647	5.01565	5.95171	6.76169	4.50468	3.5296	4.11517	2.79218	2.37675	3.74163	4.2226	5.96942	3.32559	7.47027	6.76751	5.36601	5.59645	6.60546
Sobic.010G039200	(1 of 9) K01738 - cysteine synthase A (cysK)	32.7403	28.4197	27.7737	29.382	17.065	11.2071	21.04	29.8755	34.6771	24.5349	40.2663	26.0822	16.202	20.4244	25.0369	27.4368	26.4495	24.5087	34.4616	62.8018	25.6623	44.8934	38.0559	41.4545
Sobic.010G219700	(1 of 1) PTHR11556//PTHR11556:SF12 - FRUCTOSE-1,6-BISPHOSPHATASE-RELATED // SUBFAMILY NOT NAMED	20.9416	19.8761	21.5155	17.689	22.473	24.9232	28.4012	18.175	32.7305	29.7946	21.972	23.1556	34.5398	51.9989	20.8273	23.3835	31.5664	26.1631	22.8599	18.4761	21.3109	24.2762	23.5371	23.9065
Sobic.010G192900	similar to Putative uncharacterized protein	1.97525	1.93689	2.63811	3.63416	2.20393	0.684092	4.44828	2.43138	3.65275	2.03939	2.35223	1.80739	0.97111	1.7655	1.97197	1.2927	1.16417	1.66214	1.1792	1.0485	3.04428	1.5063	1.59057	1.41517
Sobic.010G244100	(1 of 2) PTHR22835//PTHR22835:SF194 - ZINC FINGER FYVE DOMAIN CONTAINING PROTEIN // SUBFAMILY NOT NAMED	65.8657	70.0495	66.2494	50.8924	86.9426	67.2404	75.9848	56.4985	43.2513	63.4697	56.9897	76.1676	77.7391	66.9348	52.4843	43.8957	55.8365	35.2981	51.9311	37.5474	56.6105	50.6295	38.3469	42.9036
Sobic.010G081700	(1 of 164) PF01535//PF13041 - PPR repeat (PPR) // PPR repeat family (PPR_2)	3.74156	3.08789	5.13787	3.75057	6.77795	9.33942	10.4541	5.40217	8.39186	8.5158	8.55979	11.5157	7.81173	5.64309	5.23208	4.88717	7.84701	10.7936	7.28023	6.10752	7.32278	9.004	10.4206	12.0279
Sobic.010G186700	(1 of 2) PTHR32227//PTHR32227:SF129 - FAMILY NOT NAMED // GLYCOSYL HYDROLASE SUPERFAMILY PROTEIN	18.809	27.4491	38.1016	24.1635	29.1107	36.0492	35.1399	18.8251	24.4312	28.2671	28.1618	38.93	40.2737	33.4331	39.5385	25.9822	30.4388	36.7014	28.1159	25.0669	32.3408	37.17	39.6827	32.154
Sobic.010G046300	(1 of 1) K14566 - U3 small nucleolar RNA-associated protein 24 (UTP24, FCF1)	11.5457	12.7624	18.768	18.4883	21.2726	47.7489	36.0926	24.6647	35.0528	46.9281	36.1892	46.0957	32.5253	27.411	18.1666	25.0188	40.2898	45.8522	33.3535	33.8419	37.4597	33.8658	58.1975	65.7757
Sobic.010G176800	(1 of 1) PTHR19229//PTHR19229:SF123 - ATP-BINDING CASSETTE TRANSPORTER SUBFAMILY A ABCA // SUBFAMILY NOT NAMED	0.296834	0.0820287	0.43677	0.243847	0.601738	1.04902	5.26941	0.702755	4.51197	2.2951	1.3608	1.51321	1.3158	0.509494	0.275596	0.663152	0.657376	4.53789	0.833816	1.9916	2.49192	0.400984	0.95429	3.71893
Sobic.010G071200	(1 of 1) K04554 - ubiquitin-conjugating enzyme E2 J2 (UBE2J2, NCUBE2, UBC6)	108.95	98.7358	100.695	110.846	90.9006	80.2189	90.2042	91.8704	97.0663	101.367	92.0807	76.7717	98.3103	89.2953	93.3839	95.075	87.3223	98.7127	92.5603	97.0652	105.579	95.3386	92.321	86.2667
Sobic.010G076300		5.42069	4.71326	5.99492	5.8627	6.77936	6.1014	10.0485	6.42892	9.08666	5.9982	11.0119	9.03747	5.44259	4.12275	5.28679	4.87303	3.35122	6.15561	5.52978	4.83782	6.4464	5.37842	3.98345	4.08128
Sobic.010G063200	(1 of 3) PTHR14155//PTHR14155:SF118 - RING FINGER DOMAIN-CONTAINING // SUBFAMILY NOT NAMED	128.111	118.349	114.692	106.355	94.0462	57.2329	87.4208	101.467	79.6137	83.2256	91.0249	88.3125	110.904	150.607	154.145	160.827	132.903	86.3718	154.306	248.674	141.232	171.569	150.365	147.068
Sobic.010G150575	(1 of 5) PTHR13718//PTHR13718:SF69 - RIBOSOMAL S SUBUNIT // SUBFAMILY NOT NAMED	26.7428	32.5614	43.3082	41.9182	43.2858	62.4573	48.3804	39.7606	52.003	62.3855	50.4598	57.5143	48.5591	50.0696	34.0606	36.7425	64.3486	57.2683	52.2726	46.2975	42.589	50.7515	69.6833	63.448
Sobic.010G232400		49.3831	47.6184	45.1191	40.4714	46.6606	50.9443	34.2423	39.3934	41.0323	25.8857	48.0029	35.9116	22.1964	24.246	38.2053	33.5494	24.4578	32.7459	32.3236	27.4028	31.7186	24.6577	19.2459	24.6471
Sobic.010G112300	(1 of 3) KOG4711 - Predicted membrane protein	12.1118	8.93159	11.1022	13.4585	9.29566	7.4459	12.384	12.0707	18.2555	12.554	15.6368	15.2983	10.2139	9.79652	11.348	16.1692	13.2499	12.8148	15.1004	22.0756	13.0274	21.7855	17.9976	23.0283
Sobic.010G086900	(1 of 26) PF00646//PF08387 - F-box domain (F-box) // FBD (FBD)	27.5401	26.2921	24.9714	35.366	27.8642	31.546	29.926	28.7073	32.3192	37.0086	34.1905	44.0939	27.3309	22.3576	26.5017	31.5686	31.2502	28.8082	25.9681	28.0851	30.5558	37.0157	33.542	36.8148
Sobic.010G042700	Predicted protein	5.12734	3.33185	3.96181	4.90739	4.94649	6.81471	7.03404	4.7441	6.21281	6.8595	7.98852	13.0045	4.70875	4.05916	3.61294	5.76622	7.71373	5.8424	5.82914	5.71728	6.81632	8.88687	8.77652	9.67805
Sobic.010G192800	weakly similar to Putative uncharacterized protein	144.076	103.043	94.8722	141.651	85.5988	36.477	228.439	133.793	257.173	102.464	185.001	72.2525	61.776	47.1887	42.0029	81.2999	41.7619	175.444	99.2785	179.363	123.507	75.7663	49.1404	64.0899
Sobic.010G072800	(1 of 1) K18460 - exportin-7 (XPO7, EXP7)	18.4463	15.2358	17.7379	20.2855	17.2783	25.9895	20.8227	16.828	26.1022	19.8336	25.6915	18.5251	17.2969	13.107	17.7127	14.9598	13.171	20.7724	15.329	14.6736	17.9765	20.0967	12.7856	12.2382
Sobic.010G230500	similar to Os06g0679700 protein	13.4247	15.5052	19.4771	12.61	20.248	25.9522	27.4207	14.7479	22.4608	23.1814	15.0751	20.1814	28.7667	21.0438	18.6901	13.0147	16.1132	24.4707	13.8005	11.1382	23.7747	13.5786	15.2326	14.1774
Sobic.010G104100	(1 of 2) K12236 - transcriptional repressor NF-X1 [EC:6.3.2.-] (NFX1)	12.6111	19.8091	23.2572	17.3398	22.5335	21.0424	21.5898	11.6673	13.7034	14.7733	13.25	17.7304	24.8063	33.3483	34.5413	18.8175	14.1504	16.1957	12.4595	12.2137	17.6568	17.3024	14.2406	11.8872
Sobic.010G238600	(1 of 9) 2.3.1.115 - Isoflavone-7-O-beta-glucoside 6''-O-malonyltransferase / Flavone/flavonol 7-O-beta-D-glucoside malonyltransferase	0.367572	0.906379	1.99701	0.93574	0.666326	0.424992	0.424301	0.393768	2.13665	1.54559	0.716335	0.347869	9.14248	22.0057	5.32037	0.860455	0.638705	2.4853	1.98095	0.614822	0.753989	0.706618	1.53996	0.115935
Sobic.010G069500	(1 of 1) PTHR23153:SF37 - DNA DAMAGE RESPONSE PROTEIN WSS1	3.85416	2.66543	3.14093	3.14529	3.59102	3.91511	4.25555	3.96368	4.03009	4.83341	4.46373	4.03933	4.33539	2.98541	3.00953	3.6805	3.16471	3.76601	4.15422	4.51848	4.39217	3.73797	3.7901	4.18716
Sobic.010G091200	(1 of 1) PTHR13068//PTHR13068:SF37 - CGI-12 PROTEIN-RELATED // SUBFAMILY NOT NAMED	6.82943	4.37744	3.56625	6.04447	4.32642	4.28988	4.40944	3.44773	3.9392	3.68405	5.44126	7.14783	3.72747	3.72134	3.53735	5.39511	4.15927	5.20416	3.90265	2.80115	4.79532	7.2556	4.87012	5.73665
Sobic.010G171100	(1 of 1) KOG0106//KOG0131 - Alternative splicing factor SRp55/B52/SRp75 (RRM superfamily) // Splicing factor 3b, subunit 4	52.4064	60.2626	63.3778	62.8218	65.7748	85.7868	82.4911	54.983	77.4432	82.1469	61.1557	80.8347	71.0264	65.76	59.15	53.7296	68.6636	73.8158	59.9503	49.652	73.788	58.5127	68.9853	85.1406
Sobic.010G065300	(1 of 2) PTHR10799:SF741 - HELICASE PROTEIN MOM1-RELATED	51.5246	39.1112	46.4692	56.8938	44.1774	51.5901	59.7755	39.455	65.4369	47.8559	68.9723	73.3743	43.0131	34.6645	43.5534	43.6746	39.006	52	41.876	40.4054	47.1618	53.9733	46.4464	52.3692
Sobic.010G250900	(1 of 3) 3.6.3.5 - Zinc-exporting ATPase / Zn(2+)-exporting ATPase	62.1746	52.7846	49.5942	49.64	38.6837	35.4974	31.4654	31.5895	29.2154	17.5552	36.9683	24.5287	30.948	22.2501	42.7317	41.0254	27.4494	28.2758	38.2374	35.1844	26.2756	46.1955	21.4482	24.1666
Sobic.010G224200	(1 of 247) PF00249 - Myb-like DNA-binding domain (Myb_DNA-binding)	9.61161	7.17546	6.69581	9.97132	5.67286	4.38072	8.89769	6.05315	9.31038	8.03527	6.12817	5.50326	17.8273	5.2968	6.25317	6.64017	9.87232	9.06989	7.25415	8.10431	9.0511	8.88692	6.21432	13.0623
Sobic.010G000700	(1 of 2) PTHR22763:SF5 - E3 UBIQUITIN-PROTEIN LIGASE CIP8	14.841	14.9709	15.459	17.0924	12.7568	11.755	15.1574	12.5631	14.2493	12.2965	14.6922	13.1274	15.0734	12.4632	13.7792	14.8824	12.5024	14.7832	12.2775	10.8596	14.3343	15.4948	12.2445	11.9318
Sobic.010G165800		19.2799	14.2645	17.7021	17.5226	13.5795	13.0611	16.7588	12.6959	15.2884	11.2532	18.8603	13.599	15.2783	12.0529	14.8694	18.165	11.7453	16.5921	17.14	21.1408	16.4714	16.9748	10.3441	11.2813
Sobic.010G007500	(1 of 1) 2.7.4.14//2.7.4.3 - UMP/CMP kinase / Uridine monophosphate-cytidine monophosphate phosphotransferase // Adenylate kinase / Myokinase	5.1422	4.32866	5.44298	8.04008	7.95849	6.87978	10.7189	6.55165	5.70333	6.86599	7.02443	6.75911	9.31471	4.55214	5.1742	8.86568	6.7978	7.95562	7.00662	7.51631	8.02823	9.60035	9.79931	11.6415
Sobic.010G168301		14.4902	14.1807	11.8574	17.563	14.3248	14.5636	17.6734	12.2778	17.0159	16.155	16.0148	13.8285	15.5361	12.5208	13.3038	12.8611	12.6033	20.2269	13.4555	14.4855	15.9522	15.455	13.3156	16.9303
Sobic.010G270300	(1 of 6) 2.8.1.1 - Thiosulfate sulfurtransferase / Thiosulfate thiotransferase	61.8629	29.1317	19.9068	37.5446	15.1178	8.11939	17.9259	34.7805	26.4244	15.7138	35.3702	8.73697	17.9125	11.6382	16.8957	41.1432	10.8272	20.9666	33.8954	29.6895	21.1249	15.4789	6.0385	10.0056
Sobic.010G194200	similar to Putative uncharacterized protein	6.60713	5.55557	7.22052	7.23695	6.35351	11.9742	10.5744	8.46214	10.0062	11.5352	11.8542	14.3586	11.8468	10.5791	6.43152	9.00179	11.8184	12.4253	13.3995	16.1623	11.4196	16.0962	19.6393	21.9585
Sobic.010G004400	(1 of 1) K03609 - septum site-determining protein MinD (minD)	3.24105	3.42266	2.46671	3.26021	2.11186	3.06025	3.96492	2.93387	3.31785	3.12205	4.69207	4.23278	2.94025	2.1571	2.86587	2.59997	3.15307	3.31488	3.32801	2.43194	3.8798	3.79187	3.44768	4.48908
Sobic.010G105800	(1 of 2) PTHR21493//PTHR21493:SF128 - CGI-141-RELATED/LIPASE CONTAINING PROTEIN // SUBFAMILY NOT NAMED	5.91034	4.71841	7.50961	7.54308	7.08274	8.70303	13.2021	7.77375	13.262	15.2476	10.6064	12.4139	11.591	11.2216	8.85364	8.81768	9.4624	13.2554	10.702	9.40726	17.6792	12.1979	21.19	16.3805
Sobic.010G052300	(1 of 107) PF12937 - F-box-like (F-box-like)	122.401	84.0447	79.6698	118.726	86.9164	36.1096	62.2059	101.109	70.096	50.3689	82.0253	44.5012	35.0597	33.7046	52.5266	89.3093	45.1765	47.9435	71.119	81.7143	46.7215	54.9587	47.2259	59.1865
Sobic.010G162200	(1 of 1) K08880 - serine/threonine kinase 19 [EC:2.7.11.1] (STK19)	16.5988	19.2656	19.4348	18.87	19.8333	23.5943	21.6232	18.971	22.9752	19.389	21.991	22.9012	21.2575	16.8293	18.5968	17.4642	19.1867	21.9044	18.6682	18.0352	23.3123	15.4798	18.5113	20.105
Sobic.010G260100	(1 of 3) K02908 - large subunit ribosomal protein L30e (RP-L30e, RPL30)	30.9642	37.1805	47.0108	45.3745	49.9211	110.46	66.4124	53.2499	74.6638	94.1571	65.0165	100.508	72.6533	70.9076	39.754	49.827	96.3116	84.6	66.43	76.0553	80.3859	68.4272	111.132	128.861
Sobic.010G067600	(1 of 1) PTHR19378:SF0 - HAUS AUGMIN-LIKE COMPLEX SUBUNIT 3	7.88132	4.99087	6.89708	6.49641	5.76794	6.94138	9.92409	6.88568	7.9595	7.46852	9.17941	7.51129	5.47162	4.78657	6.53747	6.1816	7.07634	6.8985	6.19212	8.42617	8.37766	6.37595	6.92175	8.43495
Sobic.010G012001	(1 of 1) PTHR34267:SF1 - AT0ZI1 PROTEIN	60.4625	48.7036	52.7532	53.8968	78.3822	75.9979	48.4716	68.079	33.312	50.9824	42.7415	106.526	84.3071	83.2445	61.8299	106.167	145.041	44.61	78.5224	55.2277	47.979	82.068	163.813	90.2424
Sobic.010G094600	(1 of 3) PTHR14155:SF102 - RING ZINC FINGER-CONTAINING PROTEIN	18.0923	19.5228	19.7197	19.6597	18.3625	21.3429	26.4817	23.6942	26.4616	26.5307	23.0972	27.8513	31.7154	26.7587	22.3182	23.1201	29.6586	27.1787	28.303	31.373	31.6014	23.7076	33.0923	38.204
Sobic.010G100200	(1 of 2) PTHR10836//PTHR10836:SF44 - GLYCERALDEHYDE 3-PHOSPHATE DEHYDROGENASE // SUBFAMILY NOT NAMED	32.591	35.3258	40.8503	39.0093	33.1215	23.4753	24.3424	30.7714	51.3535	34.2842	39.6349	26.6024	38.834	44.2238	42.91	29.3345	15.8116	32.278	29.9383	22.8326	18.1401	20.0698	13.4888	13.8886
Sobic.010G278400	(1 of 1) K12871 - coiled-coil domain-containing protein 12 (CCDC12)	6.73727	5.95921	6.34067	6.30442	6.90287	9.21719	10.9872	7.10994	8.71169	9.29879	9.83628	9.9912	8.32669	5.74855	5.32963	7.2235	7.54324	9.60732	7.84835	7.10532	10.3762	8.11471	7.50047	10.0327
Sobic.010G253400	(1 of 4) PF06094 - Gamma-glutamyl cyclotransferase, AIG2-like (GGACT)	13.1348	13.8536	10.5497	14.2893	11.1126	13.3171	13.5209	12.4063	11.4274	12.4932	13.1955	11.1965	9.55921	9.88878	12.4545	10.9656	9.51213	10.7278	13.9244	10.7386	12.3887	11.7321	12.6108	15.1903
Sobic.010G038800	(1 of 2) K11279 - nucleosome assembly protein 1-like 1 (NAP1L1, NRP)	25.6933	21.8061	28.8608	28.1011	26.6562	48.0198	43.7976	36.0311	51.2894	48.9713	58.4694	72.3843	33.8939	30.6933	32.1971	36.5019	58.3256	50.3701	50.4707	61.1104	45.7252	79.3673	108.899	121.71
Sobic.010G174500	(1 of 4) PF00069//PF00582//PF04564 - Protein kinase domain (Pkinase) // Universal stress protein family (Usp) // U-box domain (U-box)	24.2276	20.2489	37.7692	34.789	29.9768	20.3016	34.4357	30.212	43.8372	26.7658	37.8703	24.6082	21.0443	26.6891	29.5284	19.6641	22.7803	31.1562	27.454	35.9897	44.1451	22.3414	32.6009	28.7798
Sobic.010G071100	(1 of 1) PF06941 - 5' nucleotidase, deoxy (Pyrimidine), cytosolic type C protein (NT5C) (NT5C)	15.3104	14.2392	19.6797	15.6823	18.3772	18.985	18.5181	16.7583	23.3306	24.954	19.1188	22.1535	23.0238	36.7293	21.8766	19.2837	33.1185	19.3955	22.7686	24.2965	21.6207	20.1532	29.1568	31.0978
Sobic.010G153700	(1 of 2) PTHR10217//PTHR10217:SF524 - VOLTAGE AND LIGAND GATED POTASSIUM CHANNEL // SUBFAMILY NOT NAMED	45.1481	63.0703	69.3541	53.3323	56.932	40.3423	48.8514	39.1966	57.9865	46.4913	44.8799	26.4659	47.6018	47.5915	52.8303	39.7206	27.2239	46.0801	31.3943	23.969	36.4948	24.6535	19.8614	21.0194
Sobic.010G216200	(1 of 1) PTHR10168//PTHR10168:SF112 - GLUTAREDOXIN // GLUTAREDOXIN-C4	118.961	104.397	103.736	104.429	87.2976	100.894	139.039	132.051	154.686	146.955	171.394	152.673	114.298	104.179	93.5828	123.74	134.72	132.259	190.505	251.857	171.219	158.662	186.356	217.461
Sobic.010G032400	(1 of 3) K02180 - cell cycle arrest protein BUB3 (BUB3)	20.3686	20.9903	25.0004	23.403	24.0864	27.8387	33.3714	22.4769	30.287	27.533	28.6608	27.5496	25.3139	22.1554	23.6542	23.8634	23.2418	32.1343	22.8936	25.5876	32.1872	24.4581	20.9839	26.9111
Sobic.010G237650	(1 of 1) PF03141//PF10250 - Putative S-adenosyl-L-methionine-dependent methyltransferase (Methyltransf_29) // GDP-fucose protein O-fucosyltransferase (O-FucT)	6.45222	5.14161	6.16375	8.07797	5.53921	7.11389	8.17453	6.0111	8.55143	7.27119	10.3374	10.1224	7.01456	5.43509	6.45537	7.29472	7.40023	7.27848	7.77552	7.74725	8.20942	9.44871	9.11986	8.91369
Sobic.010G140600	(1 of 1) PTHR12735//PTHR12735:SF6 - BOLA-LIKE PROTEIN-RELATED // SUBFAMILY NOT NAMED	138.373	140.167	129.654	128.395	134.201	148.83	158.671	146.492	140.547	162.345	141.742	170.845	155.438	134.172	125.265	154.546	159.91	141.802	163.651	147.101	168.493	174.679	183.432	174.065
Sobic.010G149500	(1 of 2) PF00651//PF07707 - BTB/POZ domain (BTB) // BTB And C-terminal Kelch (BACK)	28.5884	30.5582	35.1214	31.3701	30.5204	30.2486	32.3804	28.5693	34.1493	32.6061	30.6159	25.8162	29.9464	29.1911	31.8678	28.323	29.6705	31.8151	31.7883	29.7164	31.4891	29.5525	25.754	31.0849
Sobic.010G115600	(1 of 4) PTHR27001:SF217 - PROTEIN NSP-INTERACTING KINASE 1	10.5755	13.6731	10.2565	11.1699	13.7819	16.0783	11.385	16.4112	8.61166	15.0227	14.4353	11.6171	10.2035	9.26128	11.7359	14.4496	10.3888	8.11765	17.225	16.8252	12.5338	14.1331	12.4283	11.073
Sobic.010G116500	(1 of 1) PF05421 - Protein of unknown function (DUF751) (DUF751)	110.758	204.338	154.888	147.573	193.955	184.3	136.963	238.018	116.803	152.703	113.347	123.998	133.169	120.841	157.458	161.096	128.096	133.856	177.874	118.559	99.5215	110.832	94.1389	96.057
Sobic.010G026700	(1 of 1) PTHR12290:SF18 - PROTEIN CORNICHON HOMOLOG 3-RELATED	21.6125	26.2388	25.8254	27.4725	25.4753	22.313	25.6935	26.6266	25.6011	26.1991	25.5464	22.4628	25.4718	21.059	25.0515	27.038	21.5924	25.7746	24.5035	26.3781	28.4807	23.7557	23.7653	23.565
Sobic.010G170900	(1 of 1) PTHR37733:SF1 - SMAD/FHA DOMAIN-CONTAINING PROTEIN	6.51337	4.21836	5.59052	7.43507	5.88937	6.25358	6.62719	6.71321	7.25249	9.05992	6.8332	7.9625	6.61964	5.0657	4.93734	7.8587	6.84377	7.81032	7.09283	9.78038	8.62917	7.79093	8.66025	8.64732
Sobic.010G210600	(1 of 103) PF00226 - DnaJ domain (DnaJ)	14.6342	6.58972	18.728	8.30611	6.89427	4.93649	4.38611	23.5819	40.4882	35.8761	12.5096	2.2541	68.2097	228.318	53.5636	8.27139	5.43549	24.2221	15.7819	12.5418	8.97271	6.70386	13.8345	6.67439
Sobic.010G133400	(1 of 1) PTHR12280//PTHR12280:SF31 - PANTOTHENATE KINASE // SUBFAMILY NOT NAMED	63.3429	42.8059	60.3439	56.2176	52.3196	59.7427	71.7461	52.6366	73.8312	66.0339	75.5054	71.134	59.6633	53.1464	51.6028	61.3873	56.8706	62.7353	75.4526	84.8875	69.717	68.7162	78.5291	73.1887
Sobic.010G131000	(1 of 19) PF04782 - Protein of unknown function (DUF632) (DUF632)	35.6462	42.457	37.7071	40.5682	37.2013	36.4075	29.2617	36.9919	32.5338	31.9948	35.8525	29.125	24.6761	22.2855	31.011	32.8932	24.2139	25.7051	32.7822	21.942	22.0742	24.0304	20.1845	20.3338
Sobic.010G164000	(1 of 1) PTHR15629//PTHR15629:SF9 - SH3YL1 PROTEIN // SUBFAMILY NOT NAMED	13.4687	13.5939	14.0801	18.4635	16.5499	15.468	15.6814	14.747	17.3969	14.6702	17.1594	15.8856	12.6532	12.9636	14.0981	15.8023	13.3327	13.8821	12.4962	10.19	13.546	13.5674	12.6147	12.3517
Sobic.010G050800	(1 of 1) PTHR17630//PTHR17630:SF54 - DIENELACTONE HYDROLASE // ALPHA/BETA-HYDROLASES SUPERFAMILY PROTEIN	62.7943	62.1762	56.4758	55.7835	56.2826	46.4846	33.6348	50.1678	37.8394	36.744	54.6521	38.0649	33.5074	34.0163	54.1313	51.8758	38.4369	38.359	43.6171	40.3814	36.0158	47.667	33.0727	31.3839
Sobic.010G152600		3.79424	3.16662	3.80392	6.26608	4.37868	5.70958	5.72657	4.15933	5.71773	5.98409	7.47832	6.87406	4.33511	3.52716	3.64067	5.52045	4.9607	5.51308	4.85446	4.19102	4.04084	5.08436	5.51551	5.14418
Sobic.010G218500	(1 of 1) PTHR22952//PTHR22952:SF127 - CAMP-RESPONSE ELEMENT BINDING PROTEIN-RELATED // BASIC LEUCINE ZIPPER 10-RELATED	157.975	73.5034	73.6674	70.4679	42.7452	21.0789	24.1682	63.9994	27.2199	28.1163	51.253	19.7968	22.2005	19.7592	45.1947	66.4363	35.8411	29.1977	54.5282	66.9594	27.1891	54.7743	29.4597	21.4534
Sobic.010G256433		8.97377	9.34559	9.21175	9.92204	10.0354	12.9787	10.1131	12.3114	12.3682	15.4692	14.0113	15.106	12.1896	11.3839	8.72192	10.9622	12.4169	16.3601	12.3526	12.0731	12.6901	14.3265	13.1275	17.0291
Sobic.010G143900	(1 of 1) PTHR20961//PTHR20961:SF19 - GLYCOSYLTRANSFERASE // SUBFAMILY NOT NAMED	25.6783	21.2823	18.7599	23.1592	15.443	9.72702	10.7955	22.303	13.7793	9.88621	18.0177	5.84223	8.1634	8.8366	11.1174	20.9438	10.8108	17.2678	13.4173	11.7435	7.65754	9.479	6.44655	5.0518
Sobic.010G009800	similar to Selenium-binding protein-like	5.6945	6.9634	7.87343	8.32016	8.71199	9.78204	9.59806	7.48105	7.74387	8.3622	8.31264	10.4117	9.62901	7.71465	6.75572	8.61314	7.6613	9.55325	6.69639	6.63743	8.08473	10.8497	8.4671	10.2639
Sobic.010G053600	(1 of 1) K12856 - pre-mRNA-processing factor 8 (PRPF8, PRP8)	70.6689	50.5221	63.2931	73.2668	61.6136	76.6797	75.7065	52.7735	79.6366	66.8696	85.5852	89.5498	53.9864	45.3226	65.2575	57.7841	55.5244	70.1367	49.7123	51.4327	59.9708	89.9792	64.5246	62.2079
Sobic.010G220200	(1 of 2) PTHR12725//PTHR12725:SF61 - HALOACID DEHALOGENASE-LIKE HYDROLASE // SUBFAMILY NOT NAMED	34.2496	25.7311	29.2101	30.3144	25.7933	25.7533	32.4985	29.8696	32.249	30.405	34.364	27.6204	30.4851	27.1141	26.3723	33.1285	29.564	35.4067	37.8298	49.8505	38.2557	37.2876	31.4304	41.4705
Sobic.010G259300	(1 of 14) 2.3.1.196 - Benzyl alcohol O-benzoyltransferase	2.90826	7.17339	7.88787	5.65266	4.89676	1.36766	2.08568	6.78825	3.80479	4.07982	6.40244	1.87282	6.72298	12.2232	21.5123	12.1558	4.59899	2.71237	5.1312	4.30821	5.51917	6.41253	1.88177	1.11692
Sobic.010G022200		3.32944	3.40702	4.69305	4.50004	4.19788	3.58201	3.08733	2.66685	3.28727	2.88826	4.23132	4.96832	2.80883	2.74208	4.79666	3.0335	2.97497	2.48686	3.1978	3.08234	2.96085	4.23858	3.67032	4.02003
Sobic.010G060400	(1 of 6) 1.14.11.32 - Codeine 3-O-demethylase / Codeine O-demethylase	14.491	12.3216	10.2401	12.1177	10.8228	7.99944	11.5344	10.0006	10.5229	12.0965	18.9969	15.7193	8.60253	6.7325	10.3131	10.0605	10.7061	14.3726	11.9949	14.7799	9.85039	10.8048	9.38623	16.9726
Sobic.010G188300	(1 of 1) PTHR11627//PTHR11627:SF19 - FRUCTOSE-BISPHOSPHATE ALDOLASE // FRUCTOSE-BISPHOSPHATE ALDOLASE-RELATED	473.624	832.051	569.881	719.339	795.087	686.435	692.863	1067.14	520.389	525.267	432.355	393.191	751.253	530.569	576.322	573.65	398.002	607.589	497.303	255.741	461.144	260.248	283.701	251.908
Sobic.010G272501	(1 of 13) PTHR12542//PTHR12542:SF40 - EXOCYST COMPLEX PROTEIN EXO70 // SUBFAMILY NOT NAMED	1.45515	0.725401	1.44191	1.06481	1.08451	2.45065	5.04492	2.09804	4.10777	4.80213	2.51969	1.59917	3.58117	2.01492	1.51882	1.38513	1.744	4.01271	2.39502	3.11888	4.3538	2.21625	2.68711	2.35932
Sobic.010G172900	(1 of 2) K11418 - histone deacetylase 11 (HDAC11)	30.1088	23.7276	19.3337	30.6312	21.9445	24.1451	18.9656	24.8127	19.8328	16.779	31.999	22.7821	18.3966	13.7615	20.7764	22.5942	18.2422	19.9866	24.2266	23.9282	18.3245	22.3543	16.5486	19.0619
Sobic.010G153300	(1 of 1) PTHR24031:SF265 - DEAD-BOX ATP-DEPENDENT RNA HELICASE 25-RELATED	1.69649	1.00343	1.77592	1.59275	1.71955	3.60285	4.04882	2.43722	3.58693	3.02909	3.93177	5.03495	2.08127	1.66394	2.0633	1.91931	3.48025	3.80601	2.49832	4.2679	3.58255	5.80975	6.4334	7.88154
Sobic.010G256932	(1 of 2) PTHR11206//PTHR11206:SF173 - MULTIDRUG RESISTANCE PROTEIN // SUBFAMILY NOT NAMED	1.53178	0.509781	0.962736	1.4845	2.00336	2.19275	2.17076	1.17442	2.66098	1.87176	4.02976	3.9853	1.55538	1.92242	1.40689	2.24363	1.15995	1.9241	1.50231	1.72299	1.22005	2.31398	2.56037	3.03907
Sobic.010G259600	(1 of 14) 2.3.1.196 - Benzyl alcohol O-benzoyltransferase	1.04315	6.9765	8.33273	2.70711	4.09966	6.80426	2.38853	4.5099	1.69247	2.01964	1.42469	3.07622	3.19969	10.6046	10.5826	3.66984	7.36646	5.24587	2.17682	2.87632	3.03248	2.21566	5.76183	3.08462
Sobic.010G279000	(1 of 1) PTHR10639//PTHR10639:SF11 - CLATHRIN LIGHT CHAIN // SUBFAMILY NOT NAMED	55.9042	66.4021	67.2808	68.1155	50.6225	50.6197	66.2987	45.4754	69.2043	52.0317	58.9442	55.2025	54.5365	59.9447	63.2201	47.24	48.6417	60.8357	48.5627	50.1605	68.9024	61.7689	62.5102	49.5163
Sobic.010G134000	(1 of 2) PTHR13697//PTHR13697:SF24 - PHOSPHOFRUCTOKINASE // SUBFAMILY NOT NAMED	33.0189	46.6661	43.8651	48.8048	39.2709	39.6108	22.0992	34.956	27.2377	28.6524	31.4989	26.5629	21.4972	24.6706	34.5708	33.1375	24.5436	31.9491	28.6634	20.6768	18.9775	20.6119	20.989	17.3417
Sobic.010G003400	(1 of 2) K12598 - ATP-dependent RNA helicase DOB1 (MTR4, SKIV2L2)	6.47491	5.6541	9.5268	9.95178	9.75789	16.4628	13.5943	8.25342	14.6334	13.0955	14.4477	19.9193	10.4331	9.35864	8.82555	8.88832	13.0492	14.8551	10.3342	9.87758	12.138	13.4353	14.9004	18.0571
Sobic.010G219500	(1 of 1) PTHR10516:SF302 - PEPTIDYL-PROLYL CIS-TRANS ISOMERASE FKBP13, CHLOROPLASTIC	56.9475	82.4581	62.0647	77.3052	90.1751	110.181	69.2823	115.896	57.5948	92.2471	70.7593	75.4876	78.8928	54.9101	57.199	74.7279	77.192	72.2982	78.2342	39.097	61.6656	52.5462	58.6148	49.0156
Sobic.010G211500	(1 of 1) PTHR10102//PTHR10102:SF1 - DNA-DIRECTED RNA POLYMERASE, MITOCHONDRIAL // DNA-DIRECTED RNA POLYMERASE 3, CHLOROPLASTIC	9.83963	6.7744	7.99664	16.7139	8.12487	10.7918	9.25161	12.3958	13.529	11.8664	21.7766	27.3174	7.19907	6.94696	9.45941	10.7864	15.3477	11.6088	10.9606	15.6614	9.1107	23.347	20.5569	16.7623
Sobic.010G217200	(1 of 2) K10583 - ubiquitin-conjugating enzyme E2 S (UBE2S, E2EPF)	20.2124	19.7707	20.3813	21.9526	21.4452	18.5002	18.7852	21.223	21.8633	17.5081	27.1564	23.5955	17.1213	15.817	21.5835	20.6088	17.6411	18.158	20.5677	19.1255	23.309	17.6987	19.8985	19.9143
Sobic.010G225801		6.34815	6.33154	8.84104	6.16548	7.82118	9.94912	17.2815	8.90171	11.9785	14.5374	13.8381	11.9697	17.4007	16.6394	13.8203	8.30055	10.9561	13.986	12.491	12.9504	22.7008	13.7504	16.7243	19.5967
Sobic.010G042200	(1 of 437) PF13041 - PPR repeat family (PPR_2)	3.66501	3.65276	4.14597	4.7947	4.11068	3.96711	2.74404	3.28	3.77049	3.19785	4.05912	4.4352	2.75309	2.02325	2.75199	4.7887	2.92731	3.50938	3.50783	3.58982	3.5604	4.34223	3.31777	4.53019
Sobic.010G098200	(1 of 2) KOG4308 - LRR-containing protein	22.3853	19.154	17.3194	28.7862	19.7102	18.4419	16.1494	19.1542	23.5779	17.2391	31.0324	25.9131	13.3612	12.2495	16.2631	21.4843	14.9427	19.7896	17.8842	16.0171	14.2144	18.1947	14.9236	14.4839
Sobic.010G218200	(1 of 1) PTHR11455:SF22 - CRYPTOCHROME DASH	38.3797	55.367	38.3435	33.9167	37.7616	41.5889	54.7296	43.7167	41.7038	32.2563	29.2764	44.6803	41.9774	26.6799	40.4973	34.7749	26.9612	41.5913	31.0836	18.4823	52.5826	15.5564	32.3217	22.1645
Sobic.010G239800	(1 of 1) 3.6.1.62 - 5'-(N(7)-methylguanosine 5'-triphospho)-[mRNA] hydrolase / M(7)GpppN-mRNA hydrolase	30.9025	27.3879	25.5822	33.2903	28.3108	21.3005	24.1921	24.7522	27.4636	21.8613	31.3839	21.6637	21.627	18.1041	22.2339	25.4235	19.8023	28.0435	22.3318	24.2745	20.0161	27.7341	18.0047	21.1321
Sobic.010G121600	(1 of 1) PTHR31573:SF1 - ALPHA-KETOGLUTARATE-DEPENDENT DIOXYGENASE ALKB HOMOLOG 2	3.03536	2.31395	3.35638	3.43935	2.01572	3.1652	3.39175	2.40998	3.97745	3.28732	2.82851	3.45782	2.37719	2.32695	2.69942	3.36219	2.73524	3.38326	3.09004	2.91157	4.0833	2.87498	3.02846	3.86251
Sobic.010G131950		15.1651	19.4375	35.2096	20.3595	21.2626	25.2778	42.1959	20.3143	41.5157	34.1231	29.5575	28.4748	66.9386	71.2457	50.3305	38.48	44.693	43.5015	38.8455	15.7441	95.0245	58.2698	64.0758	40.5671
Sobic.010G097500	(1 of 1) K03512 - DNA polymerase lambda (POLL)	4.71897	3.55654	3.51436	4.22902	3.35016	5.12921	5.94149	4.77953	5.64014	4.993	8.35607	8.0503	3.61294	2.99319	3.52439	5.67985	4.8583	5.31893	5.6709	6.56651	5.27215	7.77082	7.40111	7.99551
Sobic.010G256200	(1 of 1) PF02845//PF07145 - CUE domain (CUE) // Ataxin-2 C-terminal region (PAM2)	14.2505	11.8323	11.7355	14.196	9.36045	9.27149	16.0889	10.7552	17.6256	13.2726	15.4253	12.4784	11.2647	9.75822	9.53196	13.2756	11.3003	17.3169	12.7393	17.7339	13.4988	16.3231	11.8291	14.72
Sobic.010G019400	similar to Putative uncharacterized protein P0538C01.24	2.88456	3.2097	4.00999	3.94542	5.00664	7.74235	6.62042	5.31832	5.79535	6.9953	5.68192	7.42411	5.85105	5.10137	4.33723	3.94892	5.43564	7.05706	5.51718	5.46824	5.88064	5.1467	6.52432	8.0682
Sobic.010G079500	(1 of 1) KOG0954 - PHD finger protein	28.2519	23.2474	27.8393	30.0561	25.1556	26.5687	26.9987	23.3327	31.5897	23.8189	31.1351	28.7384	19.9236	18.82	27.7959	22.5803	22.2704	24.3015	19.9413	23.033	22.8098	29.3425	22.684	23.9768
Sobic.010G202000	(1 of 2) PTHR23344:SF5 - GLYCEROPHOSPHODIESTER PHOSPHODIESTERASE LIKE 6-RELATED	2.68054	2.49051	3.01476	3.34853	2.50486	2.15125	1.98714	1.80575	2.74986	2.57491	4.17715	3.28695	1.75645	1.66831	2.83327	3.13597	1.62117	2.04026	2.54277	1.87364	1.27974	2.26166	1.81885	1.57014
Sobic.010G187900		2.67807	1.80597	2.13994	2.7436	2.39864	4.23753	4.76205	2.29563	4.5572	3.74742	5.23442	5.97114	2.77173	1.9714	1.89048	2.6849	2.38729	4.39371	2.38978	2.54724	3.17732	2.93514	3.06421	4.43533
Sobic.010G061300	(1 of 55) PF00069//PF00560//PF08263//PF13855 - Protein kinase domain (Pkinase) // Leucine Rich Repeat (LRR_1) // Leucine rich repeat N-terminal domain (LRRNT_2) // Leucine rich repeat (LRR_8)	1.60464	1.5886	1.73691	2.31304	1.96324	0.986105	3.75068	1.93824	2.44966	2.00517	4.27064	2.5924	1.18833	1.11813	1.61858	2.13744	1.27789	2.57977	1.32127	5.58198	5.84302	5.02868	3.37173	1.94948
Sobic.010G218000	(1 of 2) K18469 - TBC1 domain family member 5 (TBC1D5)	14.8419	15.4424	13.9097	16.1497	13.4593	11.4891	10.0121	12.2071	12.9438	10.6588	14.4151	12.3892	9.6567	10.2601	13.0056	13.6344	10.6846	11.4977	11.3744	10.1136	11.4114	13.8062	9.30287	9.81916
Sobic.010G207400	(1 of 1) PTHR23257//PTHR23257:SF367 - SERINE-THREONINE PROTEIN KINASE // OCTICOSAPEPTIDE/PHOX/BEM1P DOMAIN-CONTAINING PROTEIN KINASE	11.1559	12.3837	13.7064	13.6394	11.7547	12.761	11.6581	10.7027	14.3979	12.4815	14.2342	14.7405	13.0841	13.1673	15.8324	12.4368	12.7439	14.124	11.5045	12.032	12.3642	20.4837	14.5057	14.6588
Sobic.010G201444		3.73609	3.06223	3.59013	3.86555	3.40046	3.24713	2.45419	1.10432	2.18549	2.33986	2.53879	3.09217	2.33931	2.26845	4.09017	1.43639	1.08069	2.30604	1.98221	1.1053	1.99558	2.74665	1.26888	1.32001
Sobic.010G084000	(1 of 2) 3.4.22.40 - Bleomycin hydrolase / Aminopeptidase C (Lactococcus lactis)	7.2542	4.89664	6.77914	8.79239	6.46385	6.05669	10.9402	7.4113	13.8866	9.68675	17.0656	13.991	5.78387	7.86591	6.7628	7.52881	8.37505	9.01147	8.2138	11.9859	9.48061	10.8939	11.9672	11.8246
Sobic.010G080300	(1 of 1) K01436 - amidohydrolase [EC:3.5.1.-] (K01436)	50.7178	55.2169	55.781	62.2736	52.7245	57.3132	69.3908	47.4882	60.1852	59.1257	66.3628	77.2368	65.0012	56.8201	53.6416	57.31	58.7909	67.0195	53.6372	51.8396	59.0275	74.6911	68.8877	62.2254
Sobic.010G072300	(1 of 1) PTHR12526//PTHR12526:SF369 - GLYCOSYLTRANSFERASE // SUBFAMILY NOT NAMED	41.2506	32.9548	40.2126	32.2421	29.5526	28.7271	37.1581	28.2944	40.4674	29.6129	42.6252	30.1469	35.3317	28.5429	39.3753	37.4523	22.1958	42.1816	35.2037	32.1986	38.9814	38.5415	22.131	29.6037
Sobic.010G124800	(1 of 50) PF00069//PF00139 - Protein kinase domain (Pkinase) // Legume lectin domain (Lectin_legB)	6.13571	5.98439	6.23686	6.64396	5.85329	6.43985	6.54872	5.29448	6.38186	9.45667	6.64335	5.26282	7.57062	6.06015	5.72332	6.9239	8.32427	6.3839	7.00891	5.4543	7.02747	10.4594	6.83525	7.57566
Sobic.010G089500	(1 of 3) PTHR10502//PTHR10502:SF116 - ANNEXIN // SUBFAMILY NOT NAMED	13.2125	10.9814	13.6032	7.97724	7.47567	10.4499	17.2597	12.2375	11.4637	13.9806	17.5667	15.9587	21.6883	14.0166	12.8856	16.3341	12.8378	15.1809	21.4946	16.9998	17.9765	22.995	17.4877	19.3159
Sobic.010G075900		1.90974	2.27987	1.72091	1.39851	1.85828	1.39424	4.63516	2.42555	7.2157	2.85705	3.1518	4.12483	3.10464	4.45799	2.26958	1.21769	1.72558	3.16232	3.23134	2.60382	6.56381	1.75427	1.99357	5.11593
Sobic.010G143000		26.6106	24.0302	26.4136	25.7684	20.0082	18.9165	18.4057	18.0908	21.8507	17.6057	32.0684	21.9323	17.0344	18.9927	25.1118	20.4051	15.5221	18.1965	20.824	16.8352	17.629	21.0512	13.0622	16.8271
Sobic.010G220000	(1 of 2) PTHR31499:SF2 - MYB FAMILY TRANSCRIPTION FACTOR APL	3.56916	3.64373	3.87567	4.16196	3.87115	4.64959	5.38418	3.62188	7.1234	6.44233	5.26581	5.64049	6.60343	7.23551	4.64354	3.88739	8.42796	3.6226	5.19889	7.10766	3.92361	6.92511	8.87349	6.57159
Sobic.010G185800	similar to Putative uncharacterized protein	69.8116	91.1541	65.3635	85.1403	75.3296	50.5303	35.6545	55.7497	28.9936	25.0506	48.9491	51.572	30.4324	22.5067	68.6991	86.025	47.9997	24.8721	40.8453	70.0095	64.8397	69.5119	54.7147	30.6258
Sobic.010G258800	(1 of 1) PTHR22990 - F-BOX ONLY PROTEIN	116.762	114.457	122.352	106.764	106.858	117.021	127.478	110.42	136.975	134.953	126.137	119.729	118.005	107.173	110.501	107.713	108.291	120.492	131.099	109.29	122.874	109.142	114.774	119.28
Sobic.010G213400	(1 of 2) K07342 - protein transport protein SEC61 subunit gamma and related proteins (SEC61G, SSS1, secE)	180.351	187.555	195.202	170.077	162.323	185.084	234.141	171.089	215.482	210.828	178.771	151.075	205.566	190.74	181.386	172.572	199.527	219.348	202.642	201.366	236.798	179.841	209.675	207.375
Sobic.010G082600	(1 of 1) PTHR10891//PTHR10891:SF634 - EF-HAND CALCIUM-BINDING DOMAIN CONTAINING PROTEIN // SUBFAMILY NOT NAMED	0.155403	0.137424	0.037848	0	0.0945096	0.200214	0.121671	0.0692552	1.09335	0.670644	0.179982	0.127463	5.20135	11.828	1.7699	0.675602	1.52807	0.564012	1.56125	0.255721	0.782767	0.713761	2.78604	0.33984
Sobic.010G217100	(1 of 2) K10583 - ubiquitin-conjugating enzyme E2 S (UBE2S, E2EPF)	10.9669	14.1171	13.3945	12.4444	14.6745	14.4817	17.1474	10.9106	13.9488	14.103	11.2035	12.7335	15.1362	14.4345	12.2981	12.0021	11.2364	15.9394	12.773	9.326	15.5226	11.3645	13.0605	12.5232
Sobic.010G050700	(1 of 1) PF00515//PF04564//PF07714//PF13414 - Tetratricopeptide repeat (TPR_1) // U-box domain (U-box) // Protein tyrosine kinase (Pkinase_Tyr) // TPR repeat (TPR_11)	12.7944	9.75782	11.3109	15.1461	11.1384	10.9696	18.9007	11.0954	18.7533	11.9852	20.9489	13.7381	9.81743	9.3706	11.4035	13.7639	9.18714	17.109	13.5524	17.4188	13.3778	18.9251	12.5284	16.2555
Sobic.010G101200	(1 of 4) PF06522 - NADH-ubiquinone reductase complex 1 MLRQ subunit (B12D)	232.529	243.478	193.092	226.163	151.904	146.461	141.755	192.705	140.973	139.219	170.926	161.134	189.363	151.459	212.117	222.245	156.655	148.648	234.979	281.252	188.569	298.251	202.751	249.18
Sobic.010G241000	(1 of 1) K02716 - photosystem II oxygen-evolving enhancer protein 1 (psbO)	5196.77	4179.89	3382.19	4012.33	4021.85	2635.32	2614.08	5436.68	2794.52	3006.68	3807.42	2640.63	2609.33	2888.79	3807.61	4572.43	2827.04	2407.51	3512.68	2967.12	2732.63	3002.24	1912.44	1760.89
Sobic.010G208800	(1 of 24) PF00954//PF01453//PF07714//PF08276 - S-locus glycoprotein domain (S_locus_glycop) // D-mannose binding lectin (B_lectin) // Protein tyrosine kinase (Pkinase_Tyr) // PAN-like domain (PAN_2)	4.97877	6.01565	5.68036	5.62658	4.8925	7.46799	4.68279	4.85285	3.74313	3.85872	6.17915	3.75142	3.92041	3.15114	4.61459	4.91688	5.56893	3.58543	4.47836	3.55837	2.31117	5.79367	4.04269	4.35592
Sobic.010G143500	(1 of 1) 2.7.9.4 - Alpha-glucan, water dikinase / Starch-related R1 protein	26.0777	19.4982	26.0287	16.1103	21.2206	28.7857	31.2894	21.6852	25.8027	23.4396	26.1183	17.9925	29.1381	14.3129	23.2425	20.6361	13.0052	34.1944	23.6427	18.1353	28.6167	15.4869	13.1339	15.7251
Sobic.010G028000	(1 of 1) K02834 - ribosome-binding factor A (rbfA)	21.9439	24.4168	21.2809	28.043	22.1589	16.3432	17.8446	30.2989	27.3429	30.523	33.2243	29.1251	15.0287	16.0118	18.2219	25.0446	27.6165	24.23	28.3045	30.2143	19.2563	31.5377	26.589	32.2525
Sobic.010G220100	(1 of 2) PTHR10926//PTHR10926:SF30 - CELL CYCLE CONTROL PROTEIN 50 // SUBFAMILY NOT NAMED	44.7039	44.9007	48.1843	48.3575	40.6087	37.0995	45.5561	36.4175	49.1989	45.9832	43.5352	38.2938	46.5717	44.1872	47.4886	43.4776	45.6969	48.179	41.8884	52.0334	47.9103	43.8628	45.075	44.5451
Sobic.010G073100	(1 of 2) PTHR23426//PTHR23426:SF31 - FERREDOXIN/ADRENODOXIN // SUBFAMILY NOT NAMED	24.7162	26.3823	30.5343	23.0897	30.6937	47.3799	48.132	28.1464	38.4216	50.4274	30.8924	50.0106	49.2336	39.435	29.8964	31.88	51.0434	47.8476	42.5987	42.4676	50.5921	37.3134	58.7013	77.3358
Sobic.010G023200	similar to Putative uncharacterized protein 131L1.10a	11.6018	11.05	18.6595	18.9075	14.7549	11.986	36.8005	48.8578	37.124	23.5118	35.4933	17.9545	37.6798	56.9319	60.2494	62.915	16.6766	16.5514	16.3009	19.3398	130.475	31.69	16.8071	16.7545
Sobic.010G040900	(1 of 1) KOG3369 - Transport protein particle (TRAPP) complex subunit	45.6167	39.2243	42.1782	43.2033	37.9018	32.178	53.7448	40.8469	51.4515	37.9618	47.4828	29.7621	36.953	31.5225	48.245	37.1498	28.8043	53.3939	43.7927	49.7397	52.7094	32.8482	34.6492	35.4246
Sobic.010G018700	(1 of 1) PTHR31060//PTHR31060:SF8 - FAMILY NOT NAMED // F8M12.23 PROTEIN	27.4142	28.4484	27.1721	31.1734	25.3934	26.0921	30.9441	29.7627	31.9098	32.4339	29.9708	23.1811	26.0351	20.6104	25.6282	28.3902	23.4186	29.0884	29.5845	30.485	29.9456	23.9581	20.2246	26.1233
Sobic.010G061800	(1 of 1) PTHR21576//PTHR21576:SF42 - UNCHARACTERIZED NODULIN-LIKE PROTEIN // SUBFAMILY NOT NAMED	37.2854	35.7331	40.084	38.1384	35.4208	38.703	50.2999	23.1172	47.8742	30.4379	36.4443	47.283	36.168	33.5958	34.3716	39.281	35.3579	47.6727	32.8912	34.6872	41.1334	59.3416	40.2759	40.3691
Sobic.010G088000	(1 of 3) K14396 - polyadenylate-binding protein 2 (PABPN1, PABP2)	107.057	108.769	103.861	94.8652	96.1465	95.6698	112.575	103.509	113.279	119.93	112.686	98.2268	94.3129	73.0399	86.7022	100.961	82.8895	108.753	117.739	114.073	119.005	85.2056	94.9695	115.344
Sobic.010G084900	(1 of 1203) 2.7.11.1 - Non-specific serine/threonine protein kinase / Threonine-specific protein kinase	1.35478	1.49755	2.88159	1.56448	1.94994	2.21089	2.85214	1.38864	1.85926	2.23469	1.79134	2.71628	2.74226	2.80818	1.76658	2.59151	2.64029	3.05262	2.2207	2.37796	2.1944	3.89208	3.54588	4.27118
Sobic.010G130300	(1 of 7) K19355 - mannan endo-1,4-beta-mannosidase (MAN)	15.775	17.7361	16.9699	19.0398	18.2172	21.2877	21.0594	23.341	19.876	21.2423	21.4684	25.7128	18.7201	17.2561	16.0936	18.7941	20.0915	20.8499	22.0756	22.438	18.9055	22.0259	22.4627	24.7991
Sobic.010G091100	(1 of 1) PTHR11926//PTHR11926:SF246 - GLUCOSYL/GLUCURONOSYL TRANSFERASES // SUBFAMILY NOT NAMED	7.75876	2.1441	2.43787	5.58854	3.19259	2.17803	11.03	5.928	12.4273	3.5838	9.99578	2.89485	2.33989	1.11705	1.22264	5.40256	1.72616	13.3308	4.77529	8.47109	18.8497	4.03858	3.06916	3.62398
Sobic.010G013500	(1 of 16) PF08879 - WRC (WRC)	7.67527	6.33402	6.99382	5.81163	6.29429	6.01095	7.34009	5.65196	6.54108	7.69458	5.74601	5.47967	5.04293	5.33665	6.26383	4.64707	5.4137	6.85672	6.01111	4.92776	5.21805	6.42692	4.60796	3.862
Sobic.010G098600	(1 of 1) PTHR24078//PTHR24078:SF303 - DNAJ HOMOLOG SUBFAMILY C MEMBER // SUBFAMILY NOT NAMED	9.32986	10.9024	6.63644	7.95293	5.31376	4.4943	3.60727	7.54569	5.19673	4.23223	6.23173	3.96793	4.37839	4.41566	10.1565	7.33956	3.38466	3.80715	7.19106	7.99541	4.50492	5.5215	4.34655	4.69587
Sobic.010G032900	(1 of 1) PTHR11624//PTHR11624:SF64 - DEHYDROGENASE RELATED // 1-D-DEOXYXYLULOSE 5-PHOSPHATE SYNTHASE-LIKE PROTEIN	40.1011	38.1287	35.4786	43.6266	37.5875	41.4744	47.0113	41.0229	46.3179	36.1987	50.6564	42.5467	31.5	25.8329	32.8102	40.8095	33.8138	44.8157	40.1931	40.8841	38.5997	41.0367	30.081	36.1207
Sobic.010G042000		2.28184	3.0997	4.45257	3.09731	3.76188	4.75211	4.26905	2.94042	4.08336	5.06206	4.93523	5.22391	3.0891	4.39524	4.66258	2.82862	4.71247	4.61473	3.45246	2.52046	3.25829	4.41944	4.19564	4.95992
Sobic.010G074432	(1 of 5) 4.1.1.36 - Phosphopantothenoylcysteine decarboxylase / N-((R)-4'-phosphopantothenoyl)-L-cysteine carboxy-lyase	6.98265	6.66761	8.34333	7.43282	7.47631	8.79901	9.1972	8.10821	9.65283	9.85591	10.4885	10.7554	7.99407	8.68144	6.0468	7.93352	8.84277	9.92726	7.58362	7.2825	10.7331	9.65407	11.8659	12.1872
Sobic.010G223300	(1 of 2) K00999 - CDP-diacylglycerol--inositol 3-phosphatidyltransferase (CDIPT)	35.4247	42.1388	42.8702	36.8843	36.2108	36.9472	46.6464	38.7489	54.27	44.6335	49.0777	43.3972	46.655	44.6929	46.7929	36.4253	40.1383	48.1566	42.0812	50.7506	49.6797	43.6766	45.8496	46.5543
Sobic.010G224600	(1 of 35) K14488 - SAUR family protein (SAUR)	1.78013	1.21413	3.34383	3.68036	1.55479	1.38257	4.34924	3.62897	16.9753	4.74005	3.78339	1.91571	6.04411	10.3644	2.62567	1.15261	1.81179	8.59135	4.7063	7.43444	5.66719	1.79075	3.13723	7.58376
Sobic.010G259100	(1 of 3) PF03350 - Uncharacterized protein family, UPF0114 (UPF0114)	138.306	162.244	163.268	104.044	121.432	90.4582	144.695	108.846	100.721	115.196	94.2235	73.9785	120.07	94.4418	157.546	80.8397	66.7626	102.361	111.764	93.7906	140.033	58.3321	65.4576	86.9762
Sobic.010G079600	similar to Os06g0209400 protein	0.687185	0.2532	1.11574	0.0806455	0.957724	1.53704	2.9143	1.27601	2.46214	2.92436	1.49226	2.81818	6.22918	1.90967	1.20515	1.24478	2.73934	2.98764	3.33076	7.67318	4.5812	3.86791	6.56271	4.9309
Sobic.010G026600		9.54091	16.1883	14.7688	12.6284	12.5481	12.2544	8.81424	10.1341	7.53468	7.10649	8.18575	11.3302	6.67495	10.7702	12.2168	8.7028	9.27108	8.65681	9.02192	6.82484	7.50954	7.92289	8.92629	9.31213
Sobic.010G100800	(1 of 1) 3.2.1.114//3.2.1.24 - Mannosyl-oligosaccharide 1,3-1,6-alpha-mannosidase / Mannosidase II // Alpha-mannosidase	7.88498	6.49269	9.81505	9.32867	8.61085	8.6965	8.7157	6.96764	10.3775	8.88835	10.6835	11.4834	7.90629	8.19009	9.94073	6.837	9.20094	9.76569	7.42054	7.28608	8.41266	11.8411	9.16825	8.15106
Sobic.010G197200	(1 of 2) PTHR10430//PTHR10430:SF15 - PEROXIREDOXIN // SUBFAMILY NOT NAMED	12.4996	12.1869	15.5272	9.62728	11.9222	15.7764	16.2669	9.10976	13.251	14.1483	13.7536	15.2776	16.7841	13.4759	14.6855	13.0631	16.0748	15.2218	15.903	13.7858	13.2057	16.0025	18.7077	19.8549
Sobic.010G093400	(1 of 2) PTHR12526//PTHR12526:SF371 - GLYCOSYLTRANSFERASE // SUBFAMILY NOT NAMED	0.456595	0.156635	0.230074	0.177383	0.239381	0.354982	1.33544	0.394682	1.14875	0.747407	1.37901	1.86176	0.837511	0.803017	0.302109	0.53618	0.460265	1.13393	0.832514	2.44279	0.921348	2.61609	3.32289	3.357
Sobic.010G185500	(1 of 1) K09716 - D-aminoacyl-tRNA deacylase [EC:3.1.1.96] (dtdA, GEK1)	74.1205	71.1752	83.7107	74.4685	101.168	99.2488	96.6697	91.4232	99.2228	108.335	84.7647	87.9693	92.1205	88.6474	72.9108	78.8557	83.8922	96.728	88.9418	77.7441	96.7382	63.1481	76.1119	90.368
Sobic.010G277600	(1 of 1) PTHR32010:SF6 - PHOTOSYSTEM II STABILITY/ASSEMBLY FACTOR HCF136, CHLOROPLASTIC	177.187	228.69	204.638	207.635	254.318	286.575	179.547	221.819	146.613	196.486	168.807	279.618	190.138	190.639	204.927	159.556	204.216	174.809	129.786	73.9753	144.532	171.557	192.753	133.586
Sobic.010G231900	(1 of 68) PF02298 - Plastocyanin-like domain (Cu_bind_like)	3.97973	5.7527	9.43156	5.86323	5.98093	6.88569	12.5634	5.57647	6.90021	7.61845	7.22398	8.6418	11.399	9.42818	9.51225	5.94462	5.08478	7.79479	8.05307	7.37637	22.7217	10.9176	16.7254	8.93309
Sobic.010G170000	(1 of 2) K11155 - diacylglycerol O-acyltransferase 1 (DGAT1)	6.58303	6.38712	7.71482	4.62083	5.6319	6.64675	7.29762	4.60979	7.01748	5.38793	5.61658	8.02585	5.06925	4.38208	7.60013	4.1568	3.78413	4.61083	7.13353	6.82797	6.64947	6.55113	7.2237	6.75513
Sobic.010G232900	(1 of 1) PTHR12323 - SR-RELATED CTD ASSOCIATED FACTOR 6	10.6527	10.7169	13.1422	11.7291	10.1909	12.283	13.341	9.11243	11.683	10.6608	10.5557	13.0626	11.8515	8.82436	9.75473	10.8697	9.95361	12.9191	7.76609	7.53839	11.2452	14.3096	9.47292	9.46111
Sobic.010G234600	(1 of 10) PF12609 - Wound-induced protein (DUF3774)	2.68942	2.10732	4.14556	1.34238	2.53619	2.41228	4.35345	3.75489	3.99189	3.9177	3.25277	2.88533	10.7025	7.88008	6.49009	4.144	7.59962	4.01552	3.60014	8.32286	10.2381	6.20838	10.4295	12.1906
Sobic.010G006700	(1 of 60) PF00892 - EamA-like transporter family (EamA)	1.67514	4.73809	6.32361	2.41456	2.02251	5.57527	5.5933	4.32543	5.10964	4.09647	4.93579	6.04814	5.74803	8.18602	6.56271	7.48242	14.0231	8.22541	5.11909	5.51299	6.7589	6.52246	8.97815	12.7405
Sobic.010G085600	(1 of 1) PTHR11071//PTHR11071:SF279 - PEPTIDYL-PROLYL CIS-TRANS ISOMERASE // SUBFAMILY NOT NAMED	9.10242	7.63093	7.50152	10.3046	6.03428	7.06622	11.9977	8.52781	12.5083	9.59994	14.4976	19.0209	6.39283	8.29655	8.13817	10.4481	16.2184	10.9407	12.63	22.5774	14.2682	23.5366	37.3573	28.0757
Sobic.010G176300	(1 of 2) PTHR10625//PTHR10625:SF127 - HISTONE DEACETYLASE // SUBFAMILY NOT NAMED	16.3733	13.9678	14.7745	15.7406	13.1799	14.4368	17.4019	14.9718	19.1203	16.373	20.3192	15.6526	11.3107	11.9837	13.3508	13.2298	12.063	15.8122	11.2223	12.967	15.4843	16.7817	14.7736	14.6352
Sobic.010G160400	(1 of 1) 1.3.1.78 - Arogenate dehydrogenase (NADP(+)) / TyrAAT2	3.95847	4.95606	4.44326	4.87305	3.76663	4.01863	2.95166	4.2152	3.35057	1.85935	3.17722	3.33144	4.16847	4.23909	5.10036	5.67783	5.95767	4.39795	4.09361	3.37084	2.95213	4.2197	4.99571	2.98118
Sobic.010G205400	(1 of 3) K02955 - small subunit ribosomal protein S14e (RP-S14e, RPS14)	52.6314	59.7817	75.4155	66.4723	81.6248	148.843	102.961	73.2113	104.635	125.488	119.225	157.781	91.3478	97.1628	68.0938	85.2225	142.558	126.717	109.213	104.964	108.587	147.275	201.584	200.69
Sobic.010G172000		5.65767	3.52541	5.38664	5.55837	5.53641	6.17919	6.42597	5.88128	8.23101	6.205	9.67661	9.28764	6.33934	4.62628	5.355	6.83524	5.19587	6.27817	7.01043	5.34292	5.32228	5.5959	4.38141	7.21497
Sobic.010G134700	(1 of 2) K09571 - FK506-binding protein 4/5 (FKBP4_5)	10.0084	13.3059	9.75839	8.37994	10.9135	17.5733	40.6929	8.89956	15.5389	51.2852	11.305	92.9282	63.5683	50.3531	21.8669	34.8012	92.8661	8.00582	41.4935	268.451	140.391	66.4027	165.469	79.3834
Sobic.010G073000		6.9	7.50106	5.27752	9.55649	7.06605	4.49992	8.25969	6.8615	5.42366	7.0546	6.15034	8.26311	5.01012	3.52364	5.68275	12.6021	6.93324	4.13925	11.6464	13.4052	7.89894	13.1727	11.1615	7.67704
Sobic.010G055700	(1 of 1) PTHR12428//PTHR12428:SF22 - OXA1 // ALBINO3-LIKE PROTEIN 2, CHLOROPLASTIC-RELATED	5.24837	5.93193	7.97231	7.8515	8.03479	14.2722	10.9364	7.48617	14.0428	12.5394	15.7614	21.9086	9.01975	10.331	9.61084	8.59249	12.8619	11.2151	10.3347	9.52006	11.7706	15.6271	18.4322	16.9404
Sobic.010G073700	(1 of 1) PTHR10772//PTHR10772:SF10 - 10 KDA HEAT SHOCK PROTEIN // SUBFAMILY NOT NAMED	188.958	248.134	193.3	226.557	216.984	256.283	241.835	228.757	213.761	300.364	255.788	378.148	263.472	231.884	228.922	297.435	407.986	245.084	282.844	384.604	325.978	414.099	519.464	404.153
Sobic.010G077600		36.3981	33.1027	32.035	37.4365	29.7688	40.0752	43.5324	40.1883	34.504	42.9342	39.8654	39.0162	38.8578	33.681	26.942	34.7395	40.1929	40.5984	40.7813	42.7226	41.8366	43.3706	49.6168	56.3693
Sobic.010G050400	(1 of 1) KOG3420 - Predicted RNA methylase	8.89994	9.46975	10.9484	10.2528	9.75733	13.6016	14.6354	10.9105	14.2776	14.3485	12.994	17.4426	13.6058	10.4958	10.6241	11.976	16.0295	17.0809	15.9065	17.2034	16.1673	15.8257	18.8059	28.9208
Sobic.010G177400	(1 of 1) 1.1.1.105//1.1.1.300 - All-trans-retinol dehydrogenase (NAD(+)) // NADP-retinol dehydrogenase / Retinol dehydrogenase (NADP(+))	46.9748	58.9486	62.2456	59.7206	61.7356	83.3543	111.086	69.6985	89.4359	83.2843	71.2776	82.1273	89.3853	62.863	56.8018	62.7361	71.45	109.656	63.6838	94.5239	93.1949	60.4249	77.9965	97.3853
Sobic.010G273900	(1 of 1) PTHR23423//PTHR23423:SF23 - ORGANIC SOLUTE TRANSPORTER-RELATED // SUBFAMILY NOT NAMED	13.0259	9.95486	11.7594	13.0856	9.80977	8.13292	11.481	9.25253	11.2769	9.73415	14.2597	11.5386	8.36244	8.79095	10.6085	13.9421	13.2879	9.73545	11.432	16.7565	13.8717	13.4122	14.6746	10.8423
Sobic.010G213200	(1 of 1) K12857 - Prp8 binding protein (SNRNP40, PRP8BP)	17.8176	20.7318	23.2871	19.7928	23.6065	32.6131	29.6164	20.6047	26.957	28.2432	22.306	26.1906	26.0092	21.0967	20.7051	21.64	26.8933	35.9061	23.4275	24.2212	29.8079	23.5721	26.1704	34.4276
Sobic.010G099300	(1 of 1) 2.1.1.170 - 16S rRNA (guanine(527)-N(7))-methyltransferase	3.88261	6.8864	5.501	3.36799	6.26221	7.95655	5.66359	6.03622	4.75084	5.8612	8.05727	10.151	5.82343	4.31491	5.42779	5.21996	4.64909	6.5467	4.89823	3.08863	4.92089	5.80329	7.45413	7.74805
Sobic.010G165100	similar to Dentin sialophosphoprotein-like	9.28941	20.5925	17.2819	10.719	16.3673	30.441	13.7046	17.816	10.4831	18.6992	11.8532	21.3627	21.0604	17.5681	20.9222	17.4606	24.1498	15.6145	16.4219	9.67109	14.1064	13.3817	20.2435	16.3852
Sobic.010G266800	(1 of 11) KOG2922 - Uncharacterized conserved protein	20.8211	17.4485	20.2778	16.2583	17.1915	12.7136	13.019	15.6677	16.6664	13.4806	18.1406	13.2653	12.9199	15.9016	20.4672	15.9039	14.6145	12.2586	14.7901	14.826	14.3759	14.4403	18.7599	11.2986
Sobic.010G261500	(1 of 1) PTHR23063:SF9 - LYSOPHOSPHOLIPID ACYLTRANSFERASE LPEAT2	41.9696	48.8975	63.2185	48.3235	52.1351	50.8039	47.0425	36.1734	52.6318	44.7002	41.5698	41.7656	56.7876	58.1069	59.4758	38.214	36.2095	51.6814	35.3014	28.5601	39.2628	31.5828	27.9243	25.6104
Sobic.010G098800	(1 of 1) K03884 - NADH-ubiquinone oxidoreductase chain 6 (ND6)	2.34389	2.49687	2.58953	2.60874	2.34223	2.07	1.77593	3.08521	2.33962	2.46079	1.92923	1.91215	1.54776	1.62223	2.3634	2.69812	2.61217	1.71508	3.62312	3.69921	2.78633	2.06831	2.61665	2.66101
Sobic.010G275001	(1 of 2) PF01697 - Glycosyltransferase family 92 (Glyco_transf_92)	5.53153	3.92177	6.98439	7.35892	5.22184	3.83345	5.44315	4.21797	4.81448	5.82108	5.94036	2.44825	8.41423	2.74606	4.39207	5.04282	2.8015	7.19932	5.01959	4.31667	4.65156	4.83867	1.20899	2.80413
Sobic.010G125866		10.0687	8.28637	7.96516	11.6437	11.5651	8.67957	9.39843	7.81964	9.04877	5.65609	10.161	9.54442	7.68701	6.05507	9.46204	7.4552	6.10357	7.33521	5.78053	4.96705	4.40961	4.81512	3.71092	4.36953
Sobic.010G186000	(1 of 4) PF13259 - Protein of unknown function (DUF4050) (DUF4050)	101.751	108.379	88.5735	110.951	99.0633	97.2696	91.5837	111.468	96.2693	106.562	109.35	107.235	82.4946	80.0918	81.1745	103.98	99.1368	94.8439	108.544	115.842	99.9718	94.8101	96.5587	112.46
Sobic.010G231800	(1 of 1) PTHR11759:SF12 - 40S RIBOSOMAL PROTEIN S14-1-RELATED	24.4977	20.2859	17.5144	25.3037	25.5013	21.032	29.4052	25.4389	27.08	18.8479	31.6346	35.2391	20.7637	18.5859	17.3295	21.7085	20.9263	20.8626	27.1931	29.9981	26.2395	19.7176	24.9881	29.5743
Sobic.010G194900	(1 of 2) PTHR22952:SF117 - BZIP TRANSCRIPTION FACTOR 60	55.28	52.8336	65.9838	63.8887	54.0007	49.0351	71.4838	69.6569	83.1362	84.405	69.3351	60.257	64.5788	82.963	73.2545	67.7247	78.9291	72.0786	82.2647	106.495	90.431	85.5677	102.313	119.216
Sobic.010G163900	(1 of 2) PTHR31506//PTHR31506:SF2 - FAMILY NOT NAMED // BES1/BZR1 HOMOLOG PROTEIN 4	21.0529	17.4146	10.6105	14.9234	8.40801	5.26681	8.66219	14.2865	7.74325	8.43332	10.558	5.06742	4.57558	5.75011	7.55679	9.35692	5.4343	5.51811	9.05467	5.5055	5.41708	7.75629	5.61199	5.13533
Sobic.010G073500	(1 of 1) PTHR11712//PTHR11712:SF286 - POLYKETIDE SYNTHASE-RELATED // SUBFAMILY NOT NAMED	58.9627	71.5989	57.2526	68.5248	59.0915	71.2009	56.4949	67.0976	60.6038	63.5312	66.5209	63.5721	48.2015	47.4691	55.4412	51.308	45.6007	54.7305	52.657	42.1525	52.7107	44.1983	47.1372	49.031
Sobic.010G109300	(1 of 2) 3.6.1.7 - Acylphosphatase / Acylphosphate phosphohydrolase	17.6084	13.4502	15.8858	14.0052	14.0529	14.5712	21.2214	12.9699	15.2436	16.9145	21.1725	28.8691	23.286	20.0247	17.6702	23.228	27.7506	19.1083	21.8072	25.3722	23.3997	39.1966	44.8713	35.1003
Sobic.010G157200		2.7211	2.39514	1.59543	1.56121	3.60084	2.75914	3.15623	3.64918	1.64133	1.6672	1.82377	1.58435	2.71057	1.53215	2.74475	2.40976	1.33916	1.71455	3.33057	1.95453	3.88192	2.24635	2.51578	2.4794
Sobic.010G157800		5.02579	5.06744	3.68032	5.59521	3.45918	3.71874	4.98508	3.91575	5.35345	3.76135	5.62895	3.89938	2.39493	3.34732	5.23373	4.4781	3.60981	4.42913	5.9927	6.7454	8.47688	5.94054	4.04577	7.30999
Sobic.010G169900	(1 of 2) PTHR11871//PTHR11871:SF11 - PROTEIN PHOSPHATASE PP2A REGULATORY SUBUNIT B // SUBFAMILY NOT NAMED	47.9112	52.0519	53.3986	56.2717	51.5461	48.5696	57.8037	44.42	58.8266	46.8648	63.7599	63.9577	50.9011	49.4567	53.0896	52.0897	46.5019	54.6198	46.4827	43.6652	51.3729	52.6309	47.973	43.8299
Sobic.010G186200	(1 of 2) K14515 - EIN3-binding F-box protein (EBF1_2)	42.9986	44.0601	26.7228	48.9292	26.1583	20.7658	19.0178	27.5972	21.2373	16.0591	22.1973	15.8604	14.4595	13.2911	24.1248	26.183	16.3046	18.0215	17.9223	16.1239	22.8491	22.499	16.5684	15.3153
Sobic.010G074200		15.9955	14.515	8.47812	18.6786	10.4513	5.67707	6.55499	14.5807	12.1137	11.2195	23.4118	12.8305	4.58254	6.82865	11.1826	11.8772	7.02624	8.64598	10.7761	12.5338	5.41828	11.3694	5.74986	6.68508
Sobic.010G262300	(1 of 1) PTHR14360//PTHR14360:SF1 - UNCHARACTERIZED // PROTEIN FMP32, MITOCHONDRIAL	12.6206	11.0203	13.6695	10.789	11.9565	15.824	17.6769	11.9976	17.1042	18.8663	12.101	14.2876	19.6347	20.9626	12.7815	12.8482	14.3935	19.7374	13.7154	10.8385	17.1938	11.0003	14.8383	13.3314
Sobic.010G261300	(1 of 2) K14786 - protein KRI1 (KRI1)	3.78102	5.16122	11.6497	6.43254	9.98293	19.3775	12.3015	6.72162	11.7204	14.6287	10.0475	18.4287	12.1333	12.849	10.7435	7.77753	16.674	13.1599	9.56855	9.02994	12.4999	12.1007	17.7439	20.2202
Sobic.010G183350		1.37819	1.69753	3.66822	1.74679	2.3648	2.19836	3.62249	1.25031	3.59125	2.09582	2.79329	2.36847	2.65942	2.06625	3.19287	2.39662	2.51151	2.83591	2.34235	2.19843	1.60423	2.34049	1.80953	1.77602
Sobic.010G124001		18.1882	22.3501	19.956	30.6198	28.1445	16.3554	20.24	17.4351	24.058	17.5974	36.7566	19.1841	12.7468	10.6402	19.3156	15.3193	7.42216	10.0001	9.82466	11.6657	10.6003	13.5945	11.1569	10.789
Sobic.010G224100	weakly similar to Dentin sialophosphoprotein-like	3.07594	2.37111	4.42335	2.59336	4.39972	6.88726	6.66764	4.73462	6.11685	7.85973	5.22939	5.3114	11.1757	4.39638	3.85792	4.60408	7.09888	9.13471	5.05585	2.73533	8.31936	9.2125	7.62327	8.54646
Sobic.010G186100	(1 of 1) PTHR10641:SF540 - MYB TRANSCRIPTION FACTOR	17.3334	12.8079	13.2461	15.1572	13.3512	9.57352	10.411	11.0965	14.4849	10.7718	18.6314	8.95335	9.21285	8.15264	12.6267	12.1965	9.93626	10.9295	12.8489	14.8448	10.3365	9.69291	9.23031	9.35082
Sobic.010G269600	(1 of 2) K12897 - transformer-2 protein (TRA2)	27.5026	27.306	27.9023	28.6137	26.7654	30.3215	32.3898	22.4015	29.1135	29.5033	27.3977	27.1254	29.6944	28.5682	30.8748	23.8077	23.9274	26.5642	27.5657	23.0124	30.9617	26.6266	28.9736	28.2395
Sobic.010G059300	(1 of 2) KOG4116 - Ubiquinol cytochrome c reductase, subunit QCR8	34.1122	40.8461	44.7895	35.8489	45.0493	66.158	70.8994	55.0445	58.0852	82.4896	61.2227	64.1716	60.1624	41.3441	41.0005	49.6812	57.7392	67.017	74.6272	77.9778	65.9455	65.3086	85.8756	105.546
Sobic.010G176200	(1 of 1) PF07343 - Protein of unknown function (DUF1475) (DUF1475)	336.659	442.681	378.226	405.99	356.121	423.824	337.424	436.275	377.395	427.799	395.147	391.406	372.278	351.006	346.331	382.633	401.733	377.418	394.03	389.842	358.684	300.243	361.684	395.085
Sobic.010G223600	(1 of 5) PTHR10666//PTHR10666:SF155 - UBIQUITIN // POLYUBIQUITIN 4	80.1249	98.5073	94.4323	117.287	86.9868	65.1876	102.432	82.9037	116.479	95.6283	91.9756	79.5268	105.588	116.029	125.332	107.058	90.5751	91.7373	82.1618	130.391	130.422	127.941	116.373	69.1064
Sobic.010G232600	(1 of 1) PTHR23051//PTHR23051:SF1 - SOLUTE CARRIER FAMILY 35, MEMBER F5 // SUBFAMILY NOT NAMED	32.6609	44.7155	40.5964	36.0817	44.3701	64.7125	61.9235	41.9275	48.5415	51.9311	41.0514	47.4361	54.2985	42.6818	42.5614	38.3953	42.887	54.6531	40.5777	34.169	52.2849	36.2742	41.1225	44.2159
Sobic.010G257000	(1 of 2) PTHR26402//PTHR26402:SF593 - RESPONSE REGULATOR OF TWO-COMPONENT SYSTEM // SUBFAMILY NOT NAMED	2.17923	2.34789	2.46897	1.6316	2.26477	3.99818	2.93366	1.87472	2.69552	3.23402	3.8138	4.69482	2.62144	1.32574	3.48317	2.71828	2.96901	3.1912	3.00835	2.2534	2.22723	2.94385	3.16131	2.88424
Sobic.010G258700	(1 of 2) 1.3.1.43 - Arogenate dehydrogenase / Pretyrosine dehydrogenase	3.44518	5.01994	3.91986	4.58221	6.40202	6.51966	4.13232	2.79152	1.67758	2.80333	3.42581	3.75817	3.18225	3.34495	3.16638	6.55585	4.34666	4.49944	3.74914	3.06772	1.5982	3.40822	4.304	2.78244
Sobic.010G193000	similar to Putative uncharacterized protein	24.1877	14.5742	21.522	29.7305	25.7972	16.8518	72.731	51.4302	72.496	49.4929	60.0576	51.3033	38.2003	39.6575	17.5655	33.9595	37.3542	61.2212	41.2068	79.0535	77.6429	73.809	66.4309	55.992
Sobic.010G009200	(1 of 1) 1.2.1.31 - L-aminoadipate-semialdehyde dehydrogenase / oxidoreductase	3.55544	2.94901	3.99846	4.3351	4.0172	6.09212	6.21277	3.62394	6.27002	4.15507	5.26606	6.20694	3.98018	3.49227	3.8298	3.50179	3.60635	5.53374	4.13703	3.71466	5.16847	3.15344	3.14357	3.93384
Sobic.010G054000	(1 of 1) PTHR10291//PTHR10291:SF0 - DEHYDRODOLICHYL DIPHOSPHATE SYNTHASE // DEHYDRODOLICHYL DIPHOSPHATE SYNTHASE	18.9111	20.0398	56.3708	22.3294	38.4388	27.216	40.4718	22.9013	73.6008	112.305	38.1622	39.309	113.602	113.216	90.3615	45.2644	77.9351	62.4495	65.4631	81.5387	47.2196	45.6364	57.1496	39.7746
Sobic.010G275200	(1 of 1) K10802 - high mobility group protein B1 (HMGB1)	1140.67	1049.18	1126.23	1013.57	826.235	700.512	699.734	893.639	770.018	638.247	860.078	405.274	813.198	694.467	1282.82	767.809	543.089	869.337	955.807	990.777	865.583	525.998	370.253	472.981
Sobic.010G246600	(1 of 1) PTHR31062:SF47 - XYLOGLUCAN ENDOTRANSGLUCOSYLASE/HYDROLASE PROTEIN 21-RELATED	10.5189	4.17237	1.99405	4.29944	0.421976	0.387372	1.3038	3.40139	2.16965	0.878344	2.77243	0.265585	1.41	0.653327	0.927672	1.2066	0.110638	0.283304	1.50423	1.43537	1.27464	0.412418	0.0944762	0.0758674
Sobic.010G169300	(1 of 2) K09497 - T-complex protein 1 subunit epsilon (CCT5)	31.7072	28.1976	32.2406	34.3509	37.2744	59.3635	67.1875	34.9502	51.858	58.5951	50.6263	95.6458	53.7042	52.3881	37.0014	50.034	70.4552	51.0256	48.9813	50.9829	56.0238	64.7874	96.3919	86.927
Sobic.010G251300	(1 of 1) PTHR10566:SF84 - ABC1 FAMILY PROTEIN	42.5327	54.1829	110.146	54.6495	78.5567	66.4112	96.8483	50.862	141.666	91.7883	67.5469	55.7287	110.454	153.351	120.167	50.0421	87.226	107.082	57.2656	52.9232	70.2281	53.8683	80.0696	41.8569
Sobic.010G189700	(1 of 2) PTHR13683:SF246 - ASPARTYL PROTEASE FAMILY PROTEIN	1.5227	1.1709	1.70107	1.86468	1.14749	2.45933	2.9891	1.48994	1.40598	2.20945	3.60374	4.66993	3.35544	0.961029	1.22935	4.53792	5.67412	1.77956	3.9557	2.84804	3.13856	5.62537	6.63311	7.59176
Sobic.010G145800	(1 of 1) PTHR10288//PTHR10288:SF134 - KH DOMAIN CONTAINING RNA BINDING PROTEIN // SUBFAMILY NOT NAMED	16.2026	16.0192	16.0561	17.0383	15.7829	17.1827	16.9084	14.5427	15.8015	15.9361	16.495	19.4194	15.4627	14.1924	16.1771	14.6709	14.145	17.0609	13.4798	13.1851	17.0973	15.2231	12.3119	13.9774
Sobic.010G269200	similar to Putative uncharacterized protein	6.58504	6.12548	7.08768	6.70179	6.72927	7.52382	8.00587	5.59259	7.64189	7.86794	7.18895	7.12032	8.1188	6.944	7.48369	8.91688	7.9372	6.9482	7.53937	12.3606	9.71557	8.60388	9.35002	7.91821
Sobic.010G042400		125.209	154.333	127.388	133.144	139.43	128.8	101.01	173.251	94.8387	89.6299	88.4627	83.7953	91.4762	79.7121	110.233	99.8863	74.8909	87.7392	101.838	58.6524	75.7314	66.8248	52.092	55.9117
Sobic.010G215500	(1 of 3) K17710 - pentatricopeptide repeat domain-containing protein 1 (PTCD1)	19.1454	36.8424	24.7349	20.6185	26.8488	35.4901	37.8782	24.8526	20.4089	17.5727	19.4876	20.9145	21.4596	14.5072	27.0094	16.758	11.7975	25.152	17.2599	11.0025	17.3541	14.1423	8.5948	9.21243
Sobic.010G231700		22.4128	23.9267	22.555	22.3413	20.9956	25.1514	27.3873	24.879	25.2388	28.4965	25.9418	25.4698	24.9572	20.6123	20.9619	28.2307	26.1408	27.8749	30.4605	39.2577	29.6725	25.6502	30.4676	40.7442
Sobic.010G075700		1.13572	1.56926	1.62504	0.67975	1.46773	1.82902	2.33416	2.6572	2.66349	1.55205	3.16506	3.57087	1.0182	1.69875	1.15991	2.34529	1.32048	1.99656	2.21444	2.97017	1.72461	3.03008	1.73971	2.71647
Sobic.010G076600	(1 of 1203) 2.7.11.1 - Non-specific serine/threonine protein kinase / Threonine-specific protein kinase	2.12527	2.81908	2.66974	2.81969	3.23124	1.90946	1.63477	2.69182	3.03131	2.34922	2.26708	1.31502	9.52002	13.0885	9.1391	5.803	2.28893	3.27309	3.59306	3.51035	2.85025	3.70203	3.46492	2.49196
Sobic.010G032600	(1 of 3) K02265 - cytochrome c oxidase subunit 5b (COX5B)	59.4838	63.5755	68.4771	58.6755	65.7638	78.9441	73.0691	69.9465	66.8044	69.0821	68.4247	63.0543	66.4813	49.1503	60.4784	57.5585	61.385	76.0492	65.4897	56.5018	59.9325	63.3352	55.8102	58.7944
Sobic.010G079800	(1 of 16) PF04504 - Protein of unknown function, DUF573 (DUF573)	6.10564	5.51679	4.8662	5.74839	4.11997	4.62177	4.5655	4.22284	5.18412	4.34214	4.79201	4.00914	4.92028	2.65782	4.37368	4.24998	3.73746	4.78514	4.55696	3.0641	4.29399	4.19347	4.35912	2.62538
Sobic.010G093500	(1 of 8) K13680 - beta-mannan synthase [EC:2.4.1.32] Man b1-4 Man (CSLA)	5.34599	9.70904	9.83371	8.04884	9.51646	7.71155	8.8773	7.47652	7.54007	4.16245	7.79881	12.9048	7.22442	6.90402	9.32364	10.9143	13.7982	5.29517	12.4518	15.7029	6.03495	13.1544	14.0064	14.8659
Sobic.010G052800	(1 of 49) 2.7.10.2 - Non-specific protein-tyrosine kinase / Cytoplasmic protein tyrosine kinase	18.4713	24.2587	32.2536	23.6711	27.9701	29.169	31.6693	20.9948	29.7457	24.9151	21.5871	27.5381	36.5278	41.9	34.6491	22.2727	23.0429	33.6305	22.7405	17.9399	44.0551	22.4038	27.9975	29.7182
Sobic.010G045300	(1 of 2) PTHR28524//PTHR28524:SF3 - FAMILY NOT NAMED // UPF0369 PROTEIN C6ORF57	17.54	24.9188	34.4545	16.4404	34.5367	54.3331	40.5978	30.3696	30.4201	48.1462	23.228	42.3732	59.9435	44.1086	40.4367	25.0844	47.6832	44.1566	36.7936	25.3477	44.3874	29.5983	41.7617	62.6442
Sobic.010G225701		24.0609	40.0318	34.9095	27.8086	28.4467	28.0866	23.1894	23.0857	22.5996	19.4212	20.8408	19.9941	20.5968	24.2249	31.4748	18.6277	17.057	24.727	22.6366	16.5873	20.7626	14.0616	15.2488	13.6942
Sobic.010G056300	(1 of 437) PF13041 - PPR repeat family (PPR_2)	6.66327	8.77146	7.33571	9.98385	9.22765	9.09484	7.1952	9.8263	8.31133	9.90091	8.91734	12.2069	5.47979	6.02883	7.32953	8.72034	10.0637	6.90554	8.62894	7.20958	6.3227	10.8329	10.1248	10.5191
Sobic.010G258300	(1 of 60) PF00892 - EamA-like transporter family (EamA)	79.5308	42.808	33.8334	57.5459	23.2661	16.4925	19.6105	53.5373	66.4502	51.8614	55.8665	13.513	57.687	173.335	35.9592	33.4623	38.6629	26.8671	36.0929	29.3172	16.0087	27.5273	24.8891	12.1849
Sobic.010G064700	(1 of 1) PTHR26402//PTHR26402:SF558 - RESPONSE REGULATOR OF TWO-COMPONENT SYSTEM // TWO-COMPONENT RESPONSE REGULATOR ARR18	8.59598	8.63605	10.0348	8.58323	9.15648	9.12287	10.0145	7.79501	8.66122	8.29404	7.35611	10.3652	11.7701	7.41108	9.85093	8.49844	8.22113	9.30886	7.71745	7.19471	10.0824	10.5807	8.77525	13.278
Sobic.010G083600	(1 of 11) PF07816 - Protein of unknown function (DUF1645) (DUF1645)	2.68465	2.85156	4.32342	3.95314	3.68285	2.82598	3.56025	5.27081	4.31811	2.96873	4.24104	2.61798	3.73177	7.96806	6.42493	3.89042	2.07995	3.873	3.23672	4.03943	9.65158	4.4299	4.16246	3.89637
Sobic.010G146400	(1 of 27) K14484 - auxin-responsive protein IAA (IAA)	8.37215	10.4708	7.20716	6.55482	6.21751	3.30485	3.06593	9.69205	4.97929	4.00019	7.55639	4.49257	4.44392	5.06111	7.21628	8.31812	4.9992	7.91005	9.12105	9.45593	6.41084	6.74965	4.23518	5.42667
Sobic.010G065600	similar to Putative uncharacterized protein P0554A06.10	1.43858	1.17171	1.32538	1.51944	2.02893	4.86721	2.76641	1.78201	2.36755	2.47784	3.26097	5.21399	3.08853	1.4574	1.31223	1.68696	2.65354	3.68183	2.25197	1.94674	2.59392	2.12233	3.62976	4.30754
Sobic.010G080200	(1 of 2) PTHR22811//PTHR22811:SF68 - TRANSMEMBRANE EMP24 DOMAIN-CONTAINING PROTEIN // SUBFAMILY NOT NAMED	73.8107	68.8837	73.2086	75.5555	67.6559	79.3806	102.78	79.1629	104.406	94.8516	95.2235	85.9021	81.2311	79.2862	65.5469	89.9398	93.4098	109.766	99.3802	133.617	113.485	101.583	111.225	128.386
Sobic.010G021401		157.042	145.72	195.632	183.897	267.919	277.921	419.068	188.974	286.41	255.861	300.083	189.402	304.409	321.431	205.391	309.628	262.9	318.942	282.813	247.368	504.642	292.837	266.421	267.778
Sobic.010G011200	(1 of 1) PTHR11353//PTHR11353:SF8 - CHAPERONIN // CHAPERONIN 60 SUBUNIT BETA 1, CHLOROPLASTIC-RELATED	251.78	355.628	255.711	477.021	346.698	450.576	365.375	378.791	353.14	401.013	426.548	709.712	332.316	305.991	305.745	436.672	535.212	360.46	371.841	319.461	362.119	616.909	640.887	475.261
Sobic.010G141500	(1 of 5) K16287 - ubiquitin-like-specific protease 1C/D [EC:3.4.22.68] (ULP1C_D)	3.36199	2.39419	3.04756	2.23637	2.16992	2.06104	3.35095	2.25075	3.52255	2.50124	3.56488	3.49672	2.54702	2.30677	2.55066	2.84745	2.16355	2.45085	2.77015	3.10695	2.78442	3.20424	3.31295	4.06617
Sobic.010G076400	(1 of 1) K02962 - small subunit ribosomal protein S17e (RP-S17e, RPS17)	188.049	211.326	217.205	204.138	208.842	326.106	246.494	191.478	241.086	258.292	256.607	302.045	211.647	192.867	196.958	218.429	268.35	258.578	236.907	197.586	200.944	293.79	347.097	323.844
Sobic.010G197900	(1 of 1) PTHR36366:SF1 - PROTEIN RDM1	8.5645	7.21418	9.53694	8.57827	9.43528	14.3089	12.5802	12.4503	14.9775	11.7271	10.5092	11.8956	12.1538	10.489	8.58958	8.99309	12.7192	13.1419	11.4425	11.4662	11.5007	10.2703	12.1863	16.2126
Sobic.010G112200	(1 of 2) PTHR13683//PTHR13683:SF334 - ASPARTYL PROTEASES // ASPARTYL PROTEASE	25.4141	24.6257	21.902	32.8988	21.042	15.3297	40.2636	20.7934	29.1469	19.3735	29.2412	15.922	18.8309	18.2599	17.9472	25.4093	18.2753	31.2052	24.6538	34.0181	22.0881	21.9001	14.8141	25.2998
Sobic.010G090500	(1 of 1) PTHR23315//PTHR23315:SF66 - BETA CATENIN-RELATED ARMADILLO REPEAT-CONTAINING // CELLULOSE SYNTHASE-INTERACTIVE PROTEIN 1	5.49849	6.7457	6.26658	5.68742	6.23375	5.72917	5.93779	5.14133	5.81566	3.93065	4.89919	7.36742	7.27472	7.37631	8.79759	7.70057	6.62618	5.90633	6.25545	6.81127	6.42222	10.8885	7.66702	6.00141
Sobic.010G242300	(1 of 1200) 2.7.11.1 - Non-specific serine/threonine protein kinase / Threonine-specific protein kinase	3.54167	2.70955	3.7257	4.35309	2.76087	1.94959	3.84539	3.50407	6.14077	2.96867	6.26233	2.22981	1.45428	1.949	2.6217	2.03727	1.68844	4.1344	3.04372	4.81954	4.15879	2.59304	2.66375	2.96843
Sobic.010G184100	(1 of 15) KOG0752 - Mitochondrial solute carrier protein	108.579	114.058	131.875	101.678	118.936	139.787	116.129	111.11	119.173	118.503	102.758	119.199	122.56	126.014	118.818	97.9639	112.433	108.809	104.777	92.3952	109.676	89.8782	98.5436	119.743
Sobic.010G224900	(1 of 2) PTHR11588//PTHR11588:SF117 - TUBULIN // SUBFAMILY NOT NAMED	84.8748	89.9293	94.6927	91.8609	67.9596	64.6663	95.2169	75.2227	98.8107	70.2928	99.6988	80.8915	69.366	72.2995	97.747	69.3422	77.1227	90.0432	77.9364	105.063	91.5181	126.058	104.976	102.888
Sobic.010G130000	(1 of 1) K12199 - vacuolar protein sorting-associated protein VTA1 (VTA1, LIP5)	33.6628	30.2074	37.0147	41.5026	36.0288	34.4436	40.2614	28.87	39.115	31.1403	34.9689	29.8915	36.1479	33.6394	37.0879	30.6771	24.7012	39.1113	26.636	24.992	36.9251	36.5366	24.0083	21.7107
Sobic.010G065400	(1 of 1) PTHR12775 - PROTEIN C20ORF43 HOMOLOG	16.7947	16.7059	19.6715	16.6886	17.9259	20.0515	20.8314	14.1729	18.6476	17.7955	15.9387	19.3192	22.2292	18.7697	17.7676	14.8812	17.4754	20.3308	14.7124	12.8111	16.4588	15.1295	16.5466	16.7712
Sobic.010G031500		23.9057	25.0243	36.1399	27.3212	30.9519	47.2505	37.5877	26.3201	36.6859	37.7097	43.4948	54.7737	28.5422	33.1132	32.3475	24.4824	35.6565	37.9073	31.2659	27.4364	28.4076	36.0211	47.381	44.5652
Sobic.010G172200	(1 of 2) PTHR24298:SF1 - CYTOCHROME P450, FAMILY 79, SUBFAMILY C, POLYPEPTIDE 1-RELATED	3.09589	3.86288	8.69665	2.64235	3.56589	1.10795	0.275443	1.28038	25.2863	22.1154	1.35816	0.288555	44.899	155.126	27.8729	4.24846	1.40241	7.34174	5.05357	0.827012	0.382207	0.728708	2.75437	0.320557
Sobic.010G030300	(1 of 4) PF00069//PF00582//PF04564 - Protein kinase domain (Pkinase) // Universal stress protein family (Usp) // U-box domain (U-box)	17.5686	14.1901	28.5141	20.4837	14.9629	11.5125	28.2545	18.5684	36.098	18.3575	29.851	17.577	10.6198	14.0568	24.119	12.0161	15.9689	23.9797	14.548	32.4682	28.9964	22.9142	26.022	21.8378
Sobic.010G135100		0.292919	0.161893	0.475596	0	0.742252	1.36277	1.84744	0.707083	0.0636065	0	0.98947	0.333687	4.26006	5.45869	3.62615	2.1224	1.03793	1.43962	1.16163	0.286909	2.6037	0.923289	0.775521	2.1352
Sobic.010G189100	(1 of 1) PTHR34466//PTHR34466:SF2 - FAMILY NOT NAMED // GENOMIC DNA, CHROMOSOME 5, P1 CLONE:MXI22	8.73575	10.3029	8.93297	12.0593	6.99808	7.25812	8.97177	9.66856	10.5071	9.22822	11.3835	10.9719	6.70556	5.45504	8.53512	8.62945	7.40303	9.92958	9.87456	7.50645	9.02088	6.9173	7.34438	8.87287
Sobic.010G188100	(1 of 1) PTHR22761//PTHR22761:SF15 - SNF7 - RELATED // SUBFAMILY NOT NAMED	134.392	124.062	143.387	138.045	132.723	132.07	188.759	159.38	203.748	193.874	165.039	145.16	173.789	149.183	131.123	137.826	156.041	188.115	195.534	234.191	215.535	161.922	184.512	229.699
Sobic.010G085800	(1 of 1) PTHR34052:SF1 - AUXIN RESPONSE FACTOR 30-RELATED	0.550212	0.276452	1.03547	0.70441	1.52098	2.04068	6.78809	1.05882	1.56406	1.79882	3.47582	3.0086	3.40808	1.00572	0.681129	0.579878	4.8519	4.19805	1.98361	4.76213	3.4828	3.07441	4.85258	5.33244
Sobic.010G085200	(1 of 1) K15128 - mediator of RNA polymerase II transcription subunit 6 (MED6)	13.8185	13.8582	14.8968	16.2789	13.5176	11.7156	14.7564	10.7592	13.2706	12.6755	12.7757	13.3098	11.6226	10.9749	13.5412	10.4911	11.024	13.0954	9.67469	9.70483	13.2107	12.9563	10.7178	10.7253
Sobic.010G136500	weakly similar to Putative uncharacterized protein	5.43308	5.7978	3.01591	5.51476	2.47418	1.3295	1.27749	3.38771	1.7401	1.38963	4.48651	2.92476	0.953245	0.667697	2.64859	5.55263	2.60172	1.54419	4.18235	4.05408	1.1526	5.93807	3.49434	3.45589
Sobic.010G091333		14.5245	15.9574	14.5657	14.7289	12.7212	14.0123	13.2248	12.7355	16.16	12.4598	13.7337	13.2905	10.9877	11.5296	12.6556	10.5453	9.98265	12.7308	13.6697	13.7128	11.348	10.3078	14.809	17.1939
Sobic.010G156000	(1 of 1) PTHR22835//PTHR22835:SF233 - ZINC FINGER FYVE DOMAIN CONTAINING PROTEIN // SUBFAMILY NOT NAMED	17.7382	20.0242	23.8017	25.8788	21.634	14.4362	16.9279	15.3576	19.9748	15.4906	18.9623	16.9937	18.9849	24.5846	24.5197	21.7267	18.7019	18.4626	17.0206	20.6787	14.9509	25.4507	23.7795	19.6726
Sobic.010G187500	(1 of 2) PTHR23324//PTHR23324:SF79 - SEC14 RELATED PROTEIN // SUBFAMILY NOT NAMED	4.56231	3.70109	5.69574	4.21133	6.35359	6.65444	6.93723	4.10053	7.10968	11.4713	7.4929	12.0018	8.41715	13.3366	6.26485	7.33366	10.1887	9.45022	5.98023	5.85813	6.81572	7.59596	8.30884	8.68093
Sobic.010G261400	similar to Putative uncharacterized protein	4.70349	6.46917	6.68949	5.61254	7.3968	9.73338	6.72323	5.26025	4.72472	6.09454	4.47019	8.68752	10.3219	8.33732	7.2005	6.49081	8.11054	6.19989	6.54977	4.73711	7.10106	5.65052	8.22943	8.12158
Sobic.010G255600	(1 of 1) PTHR35742//PTHR35742:SF1 - FAMILY NOT NAMED // THYLAKOID LUMENAL 16.5 KDA PROTEIN, CHLOROPLASTIC	92.0787	165.84	109.637	121.669	151.864	204.153	128.873	173.013	116.205	141.214	123.584	181.831	96.9476	108.381	99.0677	132.009	140.918	110.931	140.313	81.6018	93.3004	104.583	126.746	118.595
Sobic.010G093100	(1 of 1) 2.4.1.62 - Ganglioside galactosyltransferase	5.2369	6.21735	7.58077	6.57521	6.06916	6.81264	9.39179	4.91585	10.8074	8.01247	6.98855	7.24851	8.36838	9.07313	7.46318	7.30411	9.61443	9.20969	6.76385	7.40055	11.2128	8.21041	8.22855	9.42656
Sobic.010G168000		6.00021	4.91973	4.81758	5.15354	4.43602	4.54832	5.85074	4.7015	6.4001	4.90846	7.01603	4.5068	4.27585	4.9312	4.8771	5.68527	3.26365	4.30002	4.7067	5.50252	4.78646	5.87872	4.00266	4.61862
Sobic.010G068300	(1 of 2) PTHR11926//PTHR11926:SF334 - GLUCOSYL/GLUCURONOSYL TRANSFERASES // SUBFAMILY NOT NAMED	6.07608	6.69993	5.77598	5.86183	6.30586	4.24504	2.42913	4.81164	1.77538	2.18511	4.50597	2.3819	3.27551	4.1556	4.15728	6.02112	3.4729	3.25986	4.43924	2.49435	1.03694	2.87682	1.96016	3.06333
Sobic.010G166100	(1 of 3) K02974 - small subunit ribosomal protein S24e (RP-S24e, RPS24)	13.7438	22.8386	29.4456	24.3114	34.0886	89.4139	57.8411	37.4187	57.6332	70.5279	44.8011	87.9678	50.6644	54.5754	30.9107	36.7997	76.9604	72.3303	50.8542	45.9308	59.4651	53.4442	104.343	124.111
Sobic.010G204400	(1 of 2) PTHR10555//PTHR10555:SF154 - SORTING NEXIN // SUBFAMILY NOT NAMED	24.779	22.465	25.3372	23.9415	20.8272	20.9222	26.4297	20.0797	27.0819	24.7038	26.8119	23.8633	22.3366	19.6421	23.6967	23.4349	20.9836	24.0999	24.0071	25.6252	28.43	22.107	24.6436	24.6331
Sobic.010G017800	(1 of 1) K14617 - LMBR1 domain-containing protein 1 (LMBRD1)	54.4541	50.7357	50.0589	56.5349	46.0074	49.2974	58.5546	42.8575	55.3492	47.2124	60.636	50.4029	47.678	44.7471	53.7498	45.8421	40.9203	59.8681	39.541	39.4155	51.266	48.6988	40.7328	40.688
Sobic.010G072700	(1 of 108) PTHR24078 - DNAJ HOMOLOG SUBFAMILY C MEMBER	21.6378	23.0927	16.4589	21.0515	23.5614	25.6522	40.6627	17.3334	17.2525	28.8464	18.5965	52.9094	43.1143	42.3259	37.5952	48.4475	54.2033	12.0285	52.2509	121.79	101.631	81.8849	98.3455	54.3575
Sobic.010G224501	(1 of 35) K14488 - SAUR family protein (SAUR)	2.55198	4.58398	4.87334	3.79809	4.8941	2.73988	3.4436	1.45391	2.60705	2.46126	3.14873	2.18038	4.92244	4.06742	8.66984	4.70676	2.813	4.73626	3.25846	3.13589	3.35106	3.01647	2.36917	2.33852
Sobic.010G217800	weakly similar to Putative uncharacterized protein OSJNBa0051O02.35	10.0409	9.48963	12.2577	8.62559	8.24366	8.81277	10.2526	12.1376	12.6896	15.6354	7.92221	9.47096	13.0226	7.90322	6.71218	8.94861	10.2067	9.59442	8.82655	9.55949	14.0199	10.6477	12.2475	14.9929
Sobic.010G037300	(1 of 1) PTHR24361//PTHR24361:SF385 - MITOGEN-ACTIVATED KINASE KINASE KINASE // MITOGEN-ACTIVATED PROTEIN KINASE KINASE 1-RELATED	26.6142	27.8154	46.2042	39.5508	31.492	21.6978	45.4682	25.7155	61.2634	41.9044	48.1011	30.6894	32.0966	45.9839	46.6654	23.6525	27.0772	36.5981	29.1156	30.8991	45.1151	25.1946	52.4916	27.6086
Sobic.010G269300	(1 of 1) PTHR12956//PTHR12956:SF22 - ALKALINE CERAMIDASE-RELATED // SUBFAMILY NOT NAMED	8.306	7.53338	7.01761	9.4918	8.2094	7.37076	9.35086	8.89098	11.1972	7.4068	11.6256	10.1728	7.29298	5.57856	6.76183	9.05917	7.7574	8.93732	7.38604	9.33569	8.98291	8.58025	8.96969	9.1264
Sobic.010G275400		32.5763	36.8234	36.5763	34.8129	34.2395	35.7352	39.2806	34.5476	37.0301	34.9217	37.7833	42.0799	37.2924	35.2762	37.3351	34.8925	39.6481	35.6298	41.6022	35.6704	43.5747	41.4298	43.1775	43.6853
Sobic.010G129600	(1 of 2) K04459 - dual specificity MAP kinase phosphatase (DUSP, MKP)	20.3476	16.8915	19.8523	20.0384	18.3568	15.1232	18.8474	17.6282	22.8375	20.0424	21.0578	18.1527	19.4874	22.983	19.4482	19.2876	19.4637	19.7643	20.0651	24.9127	22.3208	21.595	20.9552	23.315
Sobic.010G103300	(1 of 7) PF01823 - MAC/Perforin domain (MACPF)	6.2947	7.13949	10.4072	8.43249	8.18693	7.94965	17.3173	7.91949	13.1388	10.1842	10.6626	18.9807	7.27274	6.77944	8.21653	6.71213	8.01336	9.19523	8.59454	8.99248	31.1376	10.9184	17.5928	15.8704
Sobic.010G185600	(1 of 1) PTHR18896//PTHR18896:SF59 - PHOSPHOLIPASE D // SUBFAMILY NOT NAMED	17.1147	20.2705	26.2108	19.6872	18.5815	16.8782	22.1622	13.3817	24.0183	23.9238	18.0309	20.9927	33.6526	47.4126	34.1752	21.2396	28.1473	25.9609	19.841	18.4845	21.7641	27.5162	30.6981	21.0821
Sobic.010G179800	(1 of 12) PF00646//PF01344 - F-box domain (F-box) // Kelch motif (Kelch_1)	122.605	31.7664	11.0472	35.2827	9.04627	3.10117	6.31961	56.7219	19.4591	10.7983	31.1623	5.75742	3.91798	1.66253	7.45133	21.6059	10.6411	4.92388	16.3021	33.4527	22.6645	18.5753	12.2366	6.28826
Sobic.010G073200	(1 of 3) K06943 - nucleolar GTP-binding protein (NOG1)	29.1669	30.3316	45.557	47.2485	48.3466	103.249	68.4925	50.6994	78.0033	83.9967	79.3535	115.052	57.8003	60.5371	44.0003	49.6421	94.9323	86.2834	59.1889	66.6614	70.6511	101.771	113.99	134.401
Sobic.010G137400	(1 of 1203) 2.7.11.1 - Non-specific serine/threonine protein kinase / Threonine-specific protein kinase	9.43923	10.0073	8.08725	9.2168	8.77704	5.69725	11.0792	9.04734	10.0984	10.0392	10.1267	6.02313	6.18944	5.94603	9.07741	7.66661	2.75638	6.89395	7.03598	5.9726	17.1762	5.36548	13.6845	4.6374
Sobic.010G020400	(1 of 2) K03456 - serine/threonine-protein phosphatase 2A regulatory subunit A (PPP2R1)	107.556	100.487	112.344	112.473	100.807	96.7292	121.526	88.0754	127.199	102.193	116.151	101.771	99.4232	90.094	102.357	89.8705	84.935	120.645	88.0992	94.6112	111.096	88.1925	88.5392	94.128
Sobic.010G112600	(1 of 59) PF00892 - EamA-like transporter family (EamA)	1.45804	1.66205	1.99744	1.73249	2.2445	4.28525	2.58039	1.60412	2.4458	2.58241	2.54616	4.58427	2.79949	2.34174	1.98546	2.56189	3.92325	2.70787	2.46945	2.79555	2.59205	3.05291	4.73569	5.1439
Sobic.010G015200	similar to Os06g0124900 protein	149.738	131.952	141.985	126.225	131.581	158.219	182.253	169.709	167.673	202.123	194.796	174.648	182.046	152.4	129.868	166.165	185.546	176.758	225.22	272.408	201.141	183.451	225.122	260.348
Sobic.010G183100	(1 of 2) PF03735//PF05641 - ENT domain (ENT) // Agenet domain (Agenet)	43.6645	26.1529	28.2728	26.0682	28.0182	14.4307	19.6267	20.6379	26.4552	16.4454	36.0809	17.31	15.8185	16.0334	20.9797	22.8286	11.4042	27.2305	18.9755	14.3096	12.4313	12.2978	7.45904	8.6692
Sobic.010G246200	(1 of 7) 3.6.3.27 - Phosphate-transporting ATPase / ABC phosphate transporter	11.8319	12.4143	9.09176	7.37342	7.96044	9.9179	11.786	8.70586	8.65582	8.73765	7.19055	8.80079	11.2315	6.85746	8.26352	9.65039	8.42848	8.46785	11.6259	12.9216	10.311	11.1542	9.08183	14.4635
Sobic.010G175400		429.31	417.295	415.001	573.218	382.493	329.124	298.418	386.183	407.179	312.36	447.456	417.276	307.816	367.118	424.006	507.545	426.455	333.236	428.474	505.69	317.201	579.74	478.436	409.77
Sobic.010G153600	(1 of 48) PF01535//PF13041//PF14432 - PPR repeat (PPR) // PPR repeat family (PPR_2) // DYW family of nucleic acid deaminases (DYW_deaminase)	7.04649	7.7093	6.79431	5.41892	5.90518	3.67937	4.26796	6.176	4.73138	4.75683	5.68378	3.4191	4.60681	3.51463	4.48064	5.04467	3.30748	5.1211	4.43483	2.74192	2.52963	3.34623	2.33314	2.26802
Sobic.010G258000	(1 of 1) PTHR11071//PTHR11071:SF291 - PEPTIDYL-PROLYL CIS-TRANS ISOMERASE // SUBFAMILY NOT NAMED	383.115	354.349	369.688	369.287	297.941	309.983	453.006	379.899	490.392	403.052	494.624	382.394	379.852	357.394	338.76	435.044	430.45	476.272	536.191	766.172	508.801	527.825	522.856	631.4
Sobic.010G029100	(1 of 1) PF09747 - Coiled-coil domain containing protein (DUF2052) (DUF2052)	8.36448	9.78647	5.89204	7.97381	5.55647	8.67638	6.34738	8.40146	6.80702	5.59039	5.47711	7.70501	5.29153	5.07387	7.58283	5.59443	6.46352	4.52444	7.89299	6.17112	7.5113	5.87565	6.89187	8.61817
Sobic.010G148932	(1 of 1) PTHR21663 - HYPOTHETICAL HEAT DOMAIN-CONTAINING	14.3629	9.01342	11.7423	11.8089	8.42904	8.37898	8.67519	7.46804	11.8328	8.22868	13.8677	11.4353	7.32154	6.78997	11.6294	8.53247	6.23752	8.95967	7.77183	9.26144	8.17473	10.6715	7.28109	7.0598
Sobic.010G012900	(1 of 1) PTHR11404//PTHR11404:SF8 - SUPEROXIDE DISMUTASE 2 // SUPEROXIDE DISMUTASE [FE] 1, CHLOROPLASTIC	28.4257	43.2254	28.3851	55.6164	39.8745	45.6453	32.5961	53.6169	43.5936	45.2045	52.7807	60.7555	29.0022	25.758	27.8952	50.3107	48.273	43.1373	51.288	44.4282	30.3861	58.608	46.8794	50.2157
Sobic.010G104900	(1 of 2) PTHR31495:SF1 - PEROXYGENASE 4-RELATED	11.221	16.2706	13.7549	10.0762	12.7457	15.983	13.1732	8.83193	8.57057	7.97702	6.23655	6.703	11.5669	8.45965	14.1789	9.50568	7.94964	10.6476	8.73255	8.30051	14.4733	10.6584	7.3479	8.25321
Sobic.010G209000	(1 of 6) K18999 - RNA polymerase II C-terminal domain phosphatase-like 3/4 [EC:3.1.3.16] (CPL3_4)	25.7271	26.5286	27.193	27.2457	27.6985	31.3413	28.2813	28.1162	33.2764	33.436	32.5131	34.0019	27.1274	26.7162	25.9673	25.8456	29.0857	32.5187	30.4144	28.5777	30.2323	25.2201	28.3898	38.0204
Sobic.010G276600	(1 of 1) PTHR22891//PTHR22891:SF57 - EUKARYOTIC TRANSLATION INITIATION FACTOR 2C // SUBFAMILY NOT NAMED	9.37061	4.93212	3.46479	5.91106	4.46894	2.85911	2.80761	4.08691	4.09003	2.23251	5.14038	2.9493	2.65625	2.2487	3.97348	5.17955	1.92943	3.03367	3.69123	3.77268	2.5866	3.07329	1.37409	1.70337
Sobic.010G266200	(1 of 3) PTHR31161:SF6 - KINECTIN-RELATED PROTEIN	127.105	148.603	135.462	130.624	122.575	122.848	109.853	132.275	114.544	117.345	98.7349	96.0021	108.78	103.426	126.378	113.618	106.351	111.431	112.717	105.618	118.113	89.442	90.0716	107.73
Sobic.010G095100	(1 of 11) K13947 - auxin efflux carrier family (PIN)	2.07797	1.5975	1.86452	1.15514	1.21147	4.08451	2.79309	1.89734	1.18065	1.03384	1.22141	1.58049	7.15292	2.68172	2.46602	1.22262	0.934226	1.16952	3.77952	5.36227	2.99744	2.7332	1.48914	1.76171
Sobic.010G156100	(1 of 1) PTHR22835//PTHR22835:SF285 - ZINC FINGER FYVE DOMAIN CONTAINING PROTEIN // SUBFAMILY NOT NAMED	1.78998	2.5081	2.93187	1.31365	3.35392	5.2781	2.895	1.09543	1.90512	1.99463	1.89789	2.65371	3.57112	3.74619	3.08975	1.79017	3.98647	2.68779	2.56613	2.81508	2.68915	2.87779	2.3171	2.8772
Sobic.010G223400	(1 of 1) PTHR21443 - CONSERVED OLIGOMERIC GOLGI COMPLEX COMPONENT 7	27.1052	25.9523	31.0762	32.9311	24.1055	25.8519	34.7177	27.0689	36.5411	27.9726	34.7439	31.2043	27.9003	22.9496	28.3117	27.8332	22.4816	33.5747	26.0689	27.0086	30.7709	33.0851	26.1553	26.4688
Sobic.010G262900	similar to Os06g0713900 protein	19.1503	14.3065	19.24	17.3645	12.5669	19.5743	20.2843	21.7905	20.5189	22.1165	25.4834	23.1331	17.7683	15.6969	16.8012	19.9386	27.6386	22.2212	26.0792	31.0047	26.8085	30.6024	29.7765	38.7263
Sobic.010G213500	(1 of 2) PTHR24006:SF503 - TRAF-LIKE FAMILY PROTEIN-RELATED	17.9619	17.3349	24.1721	21.2805	21.7926	23.3275	23.8318	17.7194	27.5438	24.5371	22.0064	24.6843	24.2653	22.3121	24.6911	21.4151	24.4366	23.7971	22.1637	22.374	24.8783	21.0347	27.4985	26.6099
Sobic.010G260400	(1 of 1) K03537 - ribonuclease P/MRP protein subunit POP5 (POP5)	13.492	13.2754	12.3952	16.7597	15.476	21.1313	28.5559	19.4028	23.5705	25.9299	21.6465	19.5462	23.1103	12.8056	11.8993	14.7507	21.2295	26.2535	24.1162	22.0324	23.992	17.4309	20.1069	25.9774
Sobic.010G080500	(1 of 2) 2.1.1.159 - Theobromine synthase / MXMT	9.86368	8.05345	9.98102	9.74722	8.11609	4.91889	11.829	10.1932	17.1958	11.9719	15.9226	8.06347	8.80946	9.70195	11.2393	11.5731	11.0959	13.9839	13.6685	26.8101	18.8471	12.5296	16.4224	11.5472
Sobic.010G062900	similar to Os06g0180000 protein	2.16938	1.43609	1.76115	1.89864	1.78891	1.28956	1.85523	1.74785	4.2796	2.00991	4.47138	3.30067	1.78739	1.9234	1.2745	2.09582	2.34518	2.47435	2.15483	3.38539	2.83257	5.11604	3.97739	3.35032
Sobic.010G224300	(1 of 1) K12735 - peptidyl-prolyl cis-trans isomerase-like 4 [EC:5.2.1.8] (PPIL4)	25.9922	22.3875	22.3914	28.8035	25.569	30.062	32.9857	25.7985	33.3936	32.776	28.9761	32.9427	32.7309	26.3057	25.9558	24.4672	26.6843	30.6885	24.6087	22.8543	34.5587	24.9809	30.5185	31.5187
Sobic.010G205700	(1 of 3) PTHR23155//PTHR23155:SF648 - LEUCINE-RICH REPEAT-CONTAINING PROTEIN // SUBFAMILY NOT NAMED	9.18523	4.33445	9.77596	8.20244	5.76986	4.51387	10.8127	6.70863	14.4245	8.89577	13.0344	10.3155	5.13998	4.68274	11.1411	6.10926	3.87351	7.94012	5.82065	10.2521	17.8384	11.7569	7.34893	6.99074
Sobic.010G276900	(1 of 2) PTHR13555//PTHR13555:SF34 - C2H2 ZINC FINGER CGI-62-RELATED // SUBFAMILY NOT NAMED	16.5448	14.2163	16.2751	18.6215	17.6475	17.1662	24.2542	18.3609	26.5913	21.773	24.0642	19.7545	18.51	16.3542	15.2011	19.6863	18.3947	23.0893	20.0252	24.9917	24.7596	18.8228	20.8848	24.6798
Sobic.010G134500	(1 of 6) PTHR23044 - 3'-5' EXONUCLEASE ERI1-RELATED	11.2888	7.9423	11.1148	7.44501	11.2795	16.4161	17.8942	11.7798	13.7947	17.4364	12.7487	16.8295	14.0528	10.041	10.9196	10.4969	12.0507	17.4743	12.1621	12.3246	15.0798	12.5273	13.7536	17.5849
Sobic.010G159400	(1 of 1) PTHR11785:SF273 - CATIONIC AMINO ACID TRANSPORTER 8, VACUOLAR	5.94981	5.098	8.16702	5.6273	5.16534	2.13559	3.28473	4.50091	6.57078	5.39357	4.8929	1.85289	11.6361	14.3302	11.1572	4.45134	3.27466	6.60834	4.21175	3.46561	2.36009	4.00682	3.13585	1.29919
Sobic.010G001800	(1 of 16) K07466 - replication factor A1 (RFA1, RPA1, rpa)	25.8651	23.7079	25.5336	26.1934	24.1473	28.6899	33.6565	22.6163	30.3861	29.4102	30.3346	31.0872	24.6996	23.1741	24.5362	24.1738	27.9392	35.3343	26.1811	23.1596	30.3103	32.5456	34.9212	32.8093
Sobic.010G018800	(1 of 2) PTHR34065:SF1 - IMPAIRED SUCROSE INDUCTION 1	9.20265	8.75714	8.80919	9.89457	9.24664	8.86641	10.5257	8.5054	11.6355	11.4883	13.091	9.45153	8.78122	8.55518	7.13258	8.46539	10.0165	9.439	11.1071	10.3839	9.1522	9.96688	10.9868	12.8185
Sobic.010G265500	weakly similar to Putative uncharacterized protein	231.261	354.894	273.933	254.721	303.654	310.024	229.731	238.921	175.241	195.994	178.153	273.877	262.324	217.058	266.248	210.853	214.711	187.138	222.042	135.389	177.521	193.703	220.702	213.617
Sobic.010G196466		20.2919	13.8593	18.7636	17.1924	18.3103	11.9025	19.8484	14.3733	13.2405	12.8625	11.0819	9.78769	12.2266	10.3235	17.1552	12.0013	11.1799	13.7712	9.76996	12.9143	13.4423	9.98409	9.32214	11.0486
Sobic.010G079900	(1 of 1) PTHR11467//PTHR11467:SF52 - HISTONE H1/H5 // SUBFAMILY NOT NAMED	49.0135	39.8384	40.3192	43.3619	35.9109	30.639	34.7314	31.7289	34.4859	28.3951	40.5041	29.6211	28.3746	27.7954	35.246	35.2735	29.1153	39.0304	34.6972	34.4428	30.4977	36.7705	24.3526	29.4848
Sobic.010G205200	(1 of 1) PTHR22953:SF13 - BIFUNCTIONAL PURPLE ACID PHOSPHATASE 26	200.443	219.602	188.694	211.414	170.547	198.351	190.306	169.168	199.951	190.602	216.191	211.267	169.604	156.615	182.024	212.34	194.836	188.224	194.527	215.319	178.428	222.65	206.207	225.502
Sobic.010G007200	(1 of 1) PTHR18901//PTHR18901:SF35 - 2-DEOXYGLUCOSE-6-PHOSPHATE PHOSPHATASE 2 // SUBFAMILY NOT NAMED	22.4803	36.7603	37.3769	30.6503	44.9862	39.4122	35.4636	31.8738	25.3458	19.6918	19.6178	29.8897	36.4348	38.4811	31.8093	30.9573	33.9264	28.9862	30.0321	20.0164	28.5037	22.5978	35.8105	26.4855
Sobic.010G030700	(1 of 1) K03426 - NAD+ diphosphatase (E3.6.1.22, NUDT12, nudC)	37.659	36.4646	37.1931	45.8195	35.7666	36.3491	41.3392	42.1745	54.9435	43.4083	70.0073	55.4417	31.2773	36.4808	35.6457	54.3426	46.3523	47.5514	49.151	52.5415	38.7455	59.1804	50.0557	49.1648
Sobic.010G036100	similar to Putative uncharacterized protein P0036F10.27	11.2424	4.25434	4.50175	1.64029	4.61969	4.3496	4.82398	5.7549	4.35467	4.80795	3.95894	6.85354	3.75314	4.22195	4.76451	4.10963	2.42248	2.58462	5.22154	3.39281	11.0285	8.07238	10.1706	5.60641
Sobic.010G201900	(1 of 3) PTHR13068//PTHR13068:SF34 - CGI-12 PROTEIN-RELATED // SUBFAMILY NOT NAMED	5.36552	5.08718	7.23769	5.19745	5.73517	5.64122	6.45991	4.73107	6.99065	6.63092	7.20977	7.68934	6.61746	6.10577	5.79815	6.7229	5.97742	6.3964	5.91709	6.02779	5.85186	8.98006	7.83716	6.64463
Sobic.010G267500	(1 of 3) PTHR23334//PTHR23334:SF25 - CCAAT/ENHANCER BINDING PROTEIN // SUBFAMILY NOT NAMED	51.883	66.4738	59.8347	54.989	56.3223	48.3301	55.0226	38.6837	46.8266	39.2187	41.0119	36.796	45.4476	43.1324	53.8358	40.6992	33.6688	44.3296	36.3621	31.6076	44.6308	41.6154	32.348	34.5787
Sobic.010G115300	(1 of 1) PF00069//PF08263//PF12799 - Protein kinase domain (Pkinase) // Leucine rich repeat N-terminal domain (LRRNT_2) // Leucine Rich repeats (2 copies) (LRR_4)	8.45076	9.55144	8.2705	11.2439	7.51464	7.59791	7.74623	5.94945	5.65153	5.41943	7.50562	7.20544	5.17478	5.20371	7.37013	7.91376	5.44235	6.36032	7.43594	6.64221	5.64532	10.1786	5.54936	5.24364
Sobic.010G169000	(1 of 49) 3.6.3.44 - Xenobiotic-transporting ATPase / Steroid-transporting ATPase	3.81098	4.7835	20.6643	6.4414	20.2975	20.1722	39.2628	6.05933	25.2291	35.3522	8.17945	18.9613	33.4038	58.4168	17.8684	4.47935	13.4605	26.7548	9.33067	3.32962	21.8763	4.45045	10.0602	13.6635
Sobic.010G264900		4.16656	3.6511	3.55777	4.94546	2.97593	3.4535	3.96267	3.86436	4.81912	4.46156	5.4277	5.03666	3.5612	3.54316	3.49208	4.29641	4.71409	4.43993	4.56603	4.90575	5.14919	5.53127	4.61336	5.20293
Sobic.010G038500	(1 of 1) PTHR22835//PTHR22835:SF251 - ZINC FINGER FYVE DOMAIN CONTAINING PROTEIN // SUBFAMILY NOT NAMED	31.8917	36.5018	33.463	36.6279	30.3515	21.8275	22.176	21.1336	24.253	21.2143	12.1634	16.6046	21.877	30.3717	25.7412	23.3248	17.5334	18.2861	17.8567	18.2623	13.476	17.7514	12.5772	13.3631
Sobic.010G092300	(1 of 1) PTHR10857//PTHR10857:SF39 - COPINE // SUBFAMILY NOT NAMED	42.1658	43.1133	49.9691	42.8854	42.7264	38.6737	38.7178	39.5334	40.8323	38.5728	36.2587	29.7093	43.0437	41.8719	48.5697	36.3309	33.3632	41.5706	38.0902	32.9867	38.5954	33.9602	28.6527	28.9435
Sobic.010G264400	(1 of 1) PTHR24349//PTHR24349:SF103 - SERINE/THREONINE-PROTEIN KINASE // SUBFAMILY NOT NAMED	91.3881	90.5139	89.8627	89.9896	72.6491	68.2617	88.8939	76.353	86.1622	67.9433	83.4485	68.711	61.9211	46.9537	81.7242	68.1364	48.2666	78.4026	68.5232	68.4828	94.9829	62.9877	57.1635	66.2439
Sobic.010G260000	(1 of 9) PF01535//PF12854//PF13041//PF13812 - PPR repeat (PPR) // PPR repeat (PPR_1) // PPR repeat family (PPR_2) // Pentatricopeptide repeat domain (PPR_3)	1.98701	2.64567	3.10156	3.85397	2.92491	4.36359	4.51392	2.7974	3.97741	3.45597	4.58949	7.77844	3.08774	2.94106	3.13065	3.54696	3.92444	3.43163	3.72504	3.43955	3.98738	4.85596	6.2309	6.15988
Sobic.010G189800	(1 of 2) PTHR19321//PTHR19321:SF11 - PROTEIN REGULATOR OF CYTOKINESIS 1 PRC1-RELATED // SUBFAMILY NOT NAMED	4.08706	4.31803	3.76153	3.73212	3.67603	6.1524	5.4567	3.63319	4.67476	5.09946	5.74245	9.60977	3.52784	3.0297	3.81329	4.40151	7.48877	4.1182	6.06237	5.59269	4.5762	10.1239	10.1145	15.6644
Sobic.010G277300	(1 of 2) 1.3.1.72 - Delta(24)-sterol reductase / Lanosterol Delta(24)-reductase	19.4546	17.335	18.0186	13.0565	9.74736	14.9261	17.6214	12.3715	21.1245	14.1902	20.2933	13.2671	14.3638	12.0377	17.0131	16.0146	16.1435	16.6817	19.9228	21.7633	19.0219	33.1349	28.7663	31.9635
Sobic.010G053900	(1 of 1) PTHR14155//PTHR14155:SF104 - RING FINGER DOMAIN-CONTAINING // SUBFAMILY NOT NAMED	1.63672	3.74037	4.81477	2.09777	3.35522	5.68631	7.31916	3.85189	5.10352	6.931	2.47597	6.10892	9.95818	21.1939	9.17463	3.51777	5.13163	5.9861	5.88299	4.06369	5.33991	6.73236	6.19741	9.40047
Sobic.010G123300	(1 of 1) PTHR21716 - TRANSMEMBRANE PROTEIN	6.15282	6.44454	6.39408	5.56659	5.9763	8.22777	7.67474	5.49869	5.28376	5.02145	6.44436	7.75938	7.90708	4.73289	6.33676	7.82167	5.92472	7.11974	8.01708	5.3442	10.3646	8.56924	9.13659	6.51508
Sobic.010G209700	(1 of 1) PTHR36339:SF1 - F23A5.5	10.5152	9.52838	9.7524	9.8363	10.2708	12.8318	14.6386	12.1919	14.4966	18.0282	15.4441	18.5112	13.7203	12.667	9.91421	14.3077	18.4402	14.2314	17.274	19.9761	17.6384	19.6552	20.949	26.8635
Sobic.010G047700	(1 of 1) PTHR12526:SF337 - STARCH SYNTHASE 2, CHLOROPLASTIC/AMYLOPLASTIC	131.741	161.135	187.261	165.631	245.108	370.43	297.809	155.369	268.687	256.997	152.2	327.847	318.835	262.883	220.905	156.327	244.993	244.8	179.152	180.087	242.853	257.238	301.441	282.106
Sobic.010G171300	(1 of 2) PTHR11040//PTHR11040:SF52 - ZINC/IRON TRANSPORTER // SUBFAMILY NOT NAMED	2.32565	1.43439	2.43698	1.68504	3.5359	0.343773	3.33161	2.63799	3.41979	3.24848	2.20187	1.65871	1.56122	2.91741	2.26878	1.14171	0.688592	1.3284	3.35274	2.59486	3.02719	1.00738	1.87874	0.714036
Sobic.010G111900	(1 of 2) PTHR23023//PTHR23023:SF99 - DIMETHYLANILINE MONOOXYGENASE // SUBFAMILY NOT NAMED	2.47484	3.46515	3.75038	2.4655	3.0938	2.53896	3.03804	3.1249	2.11379	3.03264	2.017	2.13013	3.46232	2.76899	3.17717	2.33779	1.9731	2.65095	2.81106	2.19782	2.05047	1.74589	1.28966	1.62862
Sobic.010G060166	(1 of 2) 1.14.11.23//1.14.11.9 - Flavonol synthase / FLS // Flavanone 3-dioxygenase / Naringenin,2-oxoglutarate:oxygen oxidoreductase (3-hydroxylating)	21.6614	18.5196	20.542	26.1859	19.1191	21.2393	37.6712	25.5856	29.521	36.0131	36.7985	38.259	19.1563	16.4326	15.14	29.5013	32.2473	26.6983	29.9518	50.6053	27.2061	38.4286	39.4561	51.9284
Sobic.010G174400	(1 of 1) PTHR10108:SF791 - (S)-COCLAURINE-N-METHYLTRANSFERASE-RELATED	51.1652	81.8887	62.484	71.1816	61.2354	85.9747	84.1664	71.4968	86.871	95.1674	65.178	116.773	89.6591	66.2703	57.6599	78.5885	91.0538	90.2731	72.5823	61.0395	78.455	73.4116	95.5186	113.131
Sobic.010G265600	(1 of 33) PF04570 - zinc-finger of the FCS-type, C2-C2 (zf-FLZ)	119.397	130.339	123.305	126.163	81.6674	73.7224	197.31	115.72	151.917	92.2145	185.586	106.982	86.1712	54.2627	103.592	112.571	81.7551	106.746	163.16	274.853	166.445	169.289	151.804	174.634
Sobic.010G077100	(1 of 2) 2.7.8.1 - Ethanolaminephosphotransferase	13.1128	13.2197	19.0087	12.4424	14.6417	15.2925	27.1202	11.6899	19.2729	15.2706	13.1798	18.8898	21.1491	12.9491	15.6645	11.2131	15.2664	23.8513	15.2022	14.3464	22.7939	15.7623	22.0194	20.5851
Sobic.010G147100	(1 of 1) PTHR13856//PTHR13856:SF88 - VHS DOMAIN CONTAINING PROTEIN FAMILY // SUBFAMILY NOT NAMED	33.8885	32.3769	42.1217	38.691	41.3069	42.0029	44.6735	32.4028	45.2606	39.8064	37.109	36.9706	41.1108	42.0561	41.4306	33.5688	31.9106	41.6655	31.0361	26.8295	45.0192	33.2441	31.6891	26.7525
Sobic.010G018400	(1 of 1) K02153 - V-type H+-transporting ATPase subunit e (ATPeV0E, ATP6H)	131.065	126.183	125.467	122.033	119.324	143.537	162.218	140.638	144.609	163.392	150.961	133.417	158.75	147.019	122.578	151.059	156.452	158.361	171.986	208.881	170.904	154.302	175.161	189.089
Sobic.010G203200	(1 of 1) PTHR22967//PTHR22967:SF60 - SERINE/THREONINE PROTEIN KINASE // SUBFAMILY NOT NAMED	56.0936	49.3375	43.8758	62.5009	43.904	33.5631	55.296	58.8619	55.8913	38.3999	52.6984	33.013	32.3424	24.4715	40.1079	52.6652	36.8816	48.2523	47.4953	66.169	42.4681	48.9915	39.5253	51.4221
Sobic.010G244000	similar to Putative uncharacterized protein P0550B04.24-1	1.8827	1.8814	1.9221	2.97273	2.86244	3.21573	3.97047	2.87089	3.3573	2.54412	2.97336	3.39258	2.59148	1.69736	1.73034	2.96253	2.51432	3.49412	2.55158	2.46994	3.1695	2.78733	1.69389	3.46993
Sobic.010G013300	(1 of 1) PTHR12147:SF6 - ZINC METALLOPROTEASE YBR074W-RELATED	41.1032	43.0625	43.1129	57.9266	41.0124	37.2621	37.3309	41.2576	55.075	39.5666	51.3669	40.6727	36.3277	59.8026	43.4002	46.1482	41.1667	46.8343	41.3003	43.0077	36.2533	46.4977	38.1834	34.807
Sobic.010G005401	(1 of 60) PF00892 - EamA-like transporter family (EamA)	7.13074	7.90243	9.39674	5.32396	7.76581	9.53284	6.17539	6.38415	4.62737	6.30729	4.71765	5.71857	5.99618	3.21416	6.8217	5.7172	4.1355	4.20465	4.2956	4.24984	4.16321	4.06824	3.04323	3.21532
Sobic.010G074300	(1 of 1) PF01713//PF07145//PF08590 - Smr domain (Smr) // Ataxin-2 C-terminal region (PAM2) // Domain of unknown function (DUF1771) (DUF1771)	134.109	168.743	175.874	140.823	158.191	155.48	168.964	147.737	152.924	130.846	125.391	109.211	152.115	138.578	167.927	113.524	104.736	151.197	125.544	94.9815	153.839	100.958	98.552	93.6788
Sobic.010G040100	similar to Putative uncharacterized protein P0529C07.1	29.7691	41.7141	42.8131	47.9338	35.527	58.8451	90.7535	41.6333	92.9737	94.5903	79.1923	163.472	59.626	85.3505	41.7179	57.2005	150.433	57.2878	70.2812	102.769	85.2702	118.299	297.14	281.224
Sobic.010G026925	(1 of 2) PTHR11902//PTHR11902:SF19 - ENOLASE // SUBFAMILY NOT NAMED	234.048	266.653	232.987	405.612	280.651	337.28	364.215	387.093	299.946	320.176	432.613	661.395	179.676	183.606	233.974	310.719	465.344	262.789	299.123	557.182	339.184	411.208	561.419	658.648
Sobic.010G279300	(1 of 2) PTHR11353//PTHR11353:SF89 - CHAPERONIN // SUBFAMILY NOT NAMED	2.50785	2.05464	2.46108	4.54972	2.98305	2.62914	2.75274	2.76117	2.42175	2.27063	6.10798	3.00478	2.16898	1.47585	1.69838	2.86462	1.43096	2.27546	2.6131	2.75695	1.72653	2.71022	2.17603	2.70179
Sobic.010G225500		1.10042	0.878503	1.41447	1.46361	2.69551	2.62543	9.81228	2.58823	4.30118	5.98008	4.69075	4.42932	7.23469	2.75825	2.42179	2.48059	3.33061	4.22956	1.69709	5.02996	7.51725	5.5332	2.49724	16.4607
Sobic.010G034500	(1 of 110) K10523 - speckle-type POZ protein (SPOP)	3.93167	3.35948	3.46596	4.41591	3.88732	4.16935	4.87863	3.89663	4.21114	5.30873	5.58712	3.42923	3.14277	2.76798	3.70263	3.79253	3.78201	4.40447	3.82621	4.98977	3.39474	5.11567	3.99587	5.90114
Sobic.010G272800	(1 of 1) PTHR23076//PTHR23076:SF33 - METALLOPROTEASE M41 FTSH // ATP-DEPENDENT ZINC METALLOPROTEASE FTSH 1, CHLOROPLASTIC-RELATED	302.954	579.266	596.51	474.95	715.086	993.253	822.98	604.2	558.395	721.773	438.149	687.857	741.117	611.797	641.236	368.256	466.033	662.657	365.044	275.633	593.961	488.424	475.486	385.606
Sobic.010G075800		1.46159	1.42328	1.69507	1.2742	1.64019	2.50325	8.40088	3.72202	7.79849	5.25624	4.73569	4.66204	5.90693	2.55991	2.02476	3.32835	3.28312	8.05164	4.60017	3.02682	5.56792	3.8078	4.73835	6.75395
Sobic.010G052600	(1 of 1) PTHR31729:SF0 - ETHYLENE-RESPONSIVE TRANSCRIPTION FACTOR ERF008-RELATED	51.2891	17.9869	17.8939	15.2218	9.00452	3.91879	8.00482	17.5782	15.1412	15.6502	15.3753	7.79033	4.74312	8.48813	12.7831	17.9499	8.2921	7.26464	15.4089	20.5929	17.6352	17.7984	17.1943	14.226
Sobic.010G092700	(1 of 1) PTHR22950//PTHR22950:SF246 - AMINO ACID TRANSPORTER // SUBFAMILY NOT NAMED	1.35334	0.822423	1.35902	1.41812	1.79431	2.83366	1.55255	1.40059	2.66576	2.12209	3.47741	3.78776	1.32638	1.42174	1.23865	1.70557	2.06249	1.79316	1.40744	1.82063	1.26378	2.14877	2.12509	2.55977
Sobic.010G000300	(1 of 2) PTHR23291//PTHR23291:SF34 - BAX INHIBITOR-RELATED // BAX INHIBITOR 1	202.771	197.409	195.34	214.869	188.455	185.435	204.262	172.148	199.315	159.556	229.149	178.61	155.923	150.97	167.545	185.476	156.617	190.334	179.122	172.087	178.324	194.87	148.863	147.145
Sobic.010G255700	(1 of 6) 3.4.17.23 - Angiotensin-converting enzyme 2 / Angiotensin converting enzyme-2	65.388	60.8609	56.8068	78.9551	62.9062	52.4313	54.9411	65.6849	62.1654	51.082	58.3581	43.3097	43.0976	37.6543	49.2007	57.4102	42.6054	51.7409	51.712	47.9924	47.844	43.9075	36.9722	42.3848
Sobic.010G233400	(1 of 1) PTHR10366//PTHR10366:SF350 - NAD DEPENDENT EPIMERASE/DEHYDRATASE // SUBFAMILY NOT NAMED	15.3416	22.1016	13.6155	17.8256	13.1327	12.042	13.9324	17.2752	12.3839	10.6889	13.3193	10.382	12.2865	12.254	12.4921	13.825	12.0538	11.3785	16.0041	12.1914	11.6853	9.30943	12.0085	12.3023
Sobic.010G257100	(1 of 1) PTHR24055:SF211 - MITOGEN-ACTIVATED PROTEIN KINASE 16-RELATED	21.3002	16.8559	23.2256	23.4927	18.3651	15.0505	26.9918	22.9674	36.3664	26.0135	39.0781	24.7314	15.584	17.882	18.7326	23.1248	18.9792	29.9701	22.2989	29.1368	32.2594	33.9184	28.755	23.2686
Sobic.010G183500	(1 of 6) PF15697 - Domain of unknown function (DUF4666) (DUF4666)	11.1758	10.5642	12.3284	10.78	10.8179	10.7222	13.7718	11.9926	12.8926	13.6031	10.5522	10.8143	11.9816	9.72353	12.4084	13.1073	12.128	10.3518	13.0566	11.2546	18.7244	11.0324	19.5505	12.9872
Sobic.010G072000	(1 of 12) 1.1.1.195 - Cinnamyl-alcohol dehydrogenase / CAD	15.0653	14.8284	19.6112	18.744	18.3906	15.4526	24.0235	22.5448	25.1357	21.9102	19.4078	11.4016	20.253	15.376	15.5362	18.0096	15.8291	40.7108	21.2425	32.0891	24.1691	11.9512	18.5014	20.0059
Sobic.010G249400	(1 of 3) PTHR23155//PTHR23155:SF632 - LEUCINE-RICH REPEAT-CONTAINING PROTEIN // SUBFAMILY NOT NAMED	6.36593	9.3727	7.09669	6.98714	4.92916	5.07313	5.63499	4.4163	4.44631	4.70143	3.49637	4.4678	3.62434	4.75045	6.58073	3.46179	4.43002	3.60258	5.8125	3.99575	4.66686	5.01788	5.21264	6.40445
Sobic.010G190700	(1 of 3) K09955 - hypothetical protein (K09955)	110.607	117.832	81.5849	110.653	84.2296	57.8601	77.2705	112.41	77.5143	58.0659	81.0508	55.3758	57.5103	53.384	69.2363	73.5617	38.6823	65.8558	76.2274	60.631	53.8087	40.8989	28.7993	36.7997
Sobic.010G105000	(1 of 2) PTHR31495:SF1 - PEROXYGENASE 4-RELATED	34.4653	25.2538	31.4474	23.0404	49.8686	53.0746	76.3966	30.1905	57.8982	48.1127	20.0546	32.9454	67.243	45.085	25.5899	21.1819	26.2179	57.0009	31.7286	29.5936	59.6225	22.6306	24.8336	31.3593
Sobic.010G280100	(1 of 1) PTHR19282:SF227 - TETRASPANIN-18-RELATED	49.3618	41.9632	38.6535	60.252	39.3913	27.0174	50.4112	44.301	49.4803	37.3552	64.244	31.4303	30.0628	28.8125	39.3685	49.8158	30.4522	52.3053	41.7239	53.891	41.8442	52.7099	33.197	35.9195
Sobic.010G001600	(1 of 1) 1.13.11.5 - Homogentisate 1,2-dioxygenase / Homogentisicase	50.6316	33.7362	33.0085	36.9756	18.1389	9.80489	16.5757	25.8981	25.9552	18.8846	42.1261	20.4246	20.1341	21.1638	29.1781	36.6536	20.0763	20.741	30.8019	32.9128	20.8083	43.3149	19.4929	15.2965
Sobic.010G264100		14.5279	15.9647	14.3128	14.1637	13.2633	11.0862	10.7772	11.9269	13.4147	12.7205	12.0492	10.6145	9.34781	8.8739	11.8597	13.1604	8.47716	10.7399	10.2585	9.84779	11.1118	10.5006	7.94965	9.50002
Sobic.010G153400	(1 of 1) PTHR13832//PTHR13832:SF364 - PROTEIN PHOSPHATASE 2C // SUBFAMILY NOT NAMED	10.6222	8.37208	10.5677	8.16937	10.073	12.3059	15.9106	15.6116	14.9539	16.4881	16.526	20.92	13.4037	10.5557	8.77923	14.2886	14.1558	16.9333	16.7757	17.64	14.4923	13.929	17.3113	22.234
Sobic.010G240900	(1 of 33) K09286 - EREBP-like factor (EREBP)	21.9022	24.4013	30.5902	27.62	29.195	28.1992	24.5779	15.4015	17.9406	14.1996	23.6402	20.1376	16.7698	18.3043	25.0146	14.6489	11.2366	16.1441	14.719	9.57129	19.0557	14.0495	12.0338	12.783
Sobic.010G094301		274.131	365.766	314.931	322.898	353.791	379.968	337.098	320.935	307.2	289.284	326.376	304.505	286.911	245.207	306.688	269.83	219.509	327.525	273.809	200.161	271.277	197.307	167.685	202.622
Sobic.010G249500	(1 of 2) PTHR24055//PTHR24055:SF216 - MITOGEN-ACTIVATED PROTEIN KINASE // SUBFAMILY NOT NAMED	14.8995	12.2057	14.6206	16.3651	11.7591	9.38048	12.3701	11.2814	14.0849	11.7361	15.6505	15.1474	12.3	13.2422	15.6392	14.7856	10.6103	12.7095	12.1488	14.9849	12.1295	21.7167	13.0652	12.3371
Sobic.010G021300	(1 of 1) PTHR11467:SF50 - HISTONE H1	34.5229	21.481	19.1943	20.994	28.1187	34.1013	86.0024	23.0713	40.1053	34.6258	65.0901	38.3063	41.1834	32.4177	17.5875	64.0989	33.4182	52.5348	69.1389	129.044	105.008	85.6443	41.4931	48.4102
Sobic.010G245100	(1 of 50) PF00069//PF00139 - Protein kinase domain (Pkinase) // Legume lectin domain (Lectin_legB)	108.578	78.7193	59.8479	83.2091	37.9567	18.0406	18.9593	80.2517	53.1137	40.5649	62.2486	11.5832	12.4342	13.7879	28.5801	51.9233	15.2211	32.3173	41.6302	32.0561	19.5781	25.5779	8.14262	7.11439
Sobic.010G054100	(1 of 22) PF11721 - Di-glucose binding within endoplasmic reticulum (Malectin)	3.23127	3.33864	4.1814	3.33863	4.156	3.8949	3.96327	3.13004	4.93545	4.40546	5.05654	8.33848	3.9432	5.09734	5.74429	3.70447	4.51785	3.53085	3.55765	2.60801	4.93702	4.479	7.60089	4.42792
Sobic.010G106200	(1 of 1) K03109 - signal recognition particle subunit SRP9 (SRP9)	23.8254	23.616	24.6542	21.3971	23.3556	26.8205	33.5224	25.9835	29.3901	32.047	28.2306	24.5165	30.9534	23.6243	22.617	24.4223	26.6547	35.0356	31.4455	32.2768	38.5004	25.5868	30.6512	37.9145
Sobic.010G188600	(1 of 2) PTHR23180:SF245 - ADP-RIBOSYLATION FACTOR GTPASE-ACTIVATING PROTEIN AGD12-RELATED	17.3883	18.3424	18.0804	20.5707	17.6459	16.053	16.0045	15.7614	18.7588	13.3564	16.9536	17.724	16.8607	15.978	15.3385	17.1371	17.5616	19.4486	17.8854	18.1151	15.7381	16.54	16.4199	17.4492
Sobic.010G253100	(1 of 3) K09651 - rhomboid domain-containing protein 1 [EC:3.4.21.-] (RHBDD1)	10.0504	9.98813	11.2998	12.0202	10.3242	14.4501	14.2621	13.3826	12.6892	13.7765	13.3555	9.83741	10.0573	9.28713	9.51136	10.1931	12.1145	12.2734	11.2651	9.55539	11.7432	11.4023	11.0662	13.3483
Sobic.010G266900	(1 of 10) PF05003//PF11961 - Protein of unknown function (DUF668) (DUF668) // Domain of unknown function (DUF3475) (DUF3475)	9.65959	6.65193	10.6561	8.68495	7.96498	7.99416	9.40277	6.53816	10.7331	6.06987	8.74013	6.14983	6.12252	7.41771	7.27283	5.18342	5.95191	8.57748	6.23004	5.6387	13.416	5.98072	10.1797	5.62521
Sobic.010G253000	similar to Putative uncharacterized protein	4.89679	4.35123	3.60956	5.44336	2.77612	3.41153	3.65133	4.17427	3.73837	3.68405	4.32555	3.63064	3.42984	2.51191	3.31718	4.69066	3.43455	3.89976	4.85872	5.49081	3.14418	4.94918	3.175	4.6509
Sobic.010G229000	(1 of 14) PF02309//PF02362//PF06507 - AUX/IAA family (AUX_IAA) // B3 DNA binding domain (B3) // Auxin response factor (Auxin_resp)	11.878	13.5237	9.95008	10.4218	6.86444	6.30153	7.92031	6.91362	6.43527	4.78069	7.92213	6.10699	6.94297	6.1297	9.67391	4.78652	5.94067	6.25647	5.34451	6.42794	6.5127	7.9242	5.65834	6.15227
Sobic.010G002800	(1 of 1) K18163 - NADH dehydrogenase [ubiquinone] 1 alpha subcomplex assembly factor 6 (NDUFAF6)	5.53789	5.68836	7.4435	4.79459	5.82499	7.22637	5.99927	5.67512	6.57993	7.77838	6.83228	7.62991	7.32753	7.4728	7.38375	6.33433	7.65944	7.61412	6.79106	7.16414	7.58504	6.7517	8.9414	8.9495
Sobic.010G160300	(1 of 3) KOG0131//KOG0148 - Splicing factor 3b, subunit 4 // Apoptosis-promoting RNA-binding protein TIA-1/TIAR (RRM superfamily)	29.2777	25.8289	32.7312	25.2538	27.0023	23.2655	33.4656	24.2611	36.5567	30.6003	41.4451	40.6572	33.6664	33.2139	31.5842	32.2094	35.3988	34.8293	33.8665	43.8217	36.541	40.3023	38.2584	40.8127
Sobic.010G151200		1.60777	1.7772	0.899547	3.1821	1.78378	2.7525	3.06191	1.93648	3.39687	3.56293	2.5792	2.91066	2.02574	2.08836	2.20549	2.83364	2.07863	2.41488	3.1018	3.31982	4.63498	2.64149	3.40205	4.27611
Sobic.010G002600	(1 of 1) PTHR10108//PTHR10108:SF801 - METHYLTRANSFERASE // METHYLTRANSFERASE PMT18-RELATED	11.5859	12.4834	11.857	19.4023	14.9838	18.762	17.9943	16.2097	17.4231	15.3678	20.8828	23.0891	14.2884	11.4125	11.676	15.6979	16.2223	17.8006	14.9615	14.635	13.1798	18.788	17.2221	18.2092
Sobic.010G027200	(1 of 1) PTHR10381:SF15 - ATP-DEPENDENT CLP PROTEASE PROTEOLYTIC SUBUNIT-RELATED PROTEIN 2, CHLOROPLASTIC	92.5069	111.437	86.6703	105.208	104.924	120.948	91.2912	121.235	94.3626	116.589	130.429	130.568	81.6574	67.0793	82.0526	121.865	107.486	101.015	120.612	88.2121	83.7202	108.846	109.992	99.5659
Sobic.010G278700	(1 of 10) PF05212 - Protein of unknown function (DUF707) (DUF707)	8.00204	12.1597	19.9635	10.1317	13.5071	18.9166	19.3937	10.9837	20.3193	22.6213	15.9792	23.2864	21.7716	28.5534	16.6173	13.2103	19.1688	20.1202	14.1734	13.9554	18.4561	17.9577	20.1817	20.0721
Sobic.010G194001		4.49671	2.71123	3.08636	6.62046	2.98332	2.19445	2.66716	6.64947	3.14239	4.46916	3.78758	1.45295	2.93191	1.68399	1.01212	2.72502	1.9555	3.06002	3.02614	2.49853	2.18021	1.87757	1.85538	2.68187
Sobic.010G027600	(1 of 1) K11341 - YEATS domain-containing protein 4 (YEATS4, GAS41, YAF9)	32.0591	26.8146	27.5924	30.7441	28.0082	29.4486	36.195	28.4334	31.624	29.9912	34.5094	23.4374	27.404	22.5406	24.5765	23.2798	19.1091	34.8646	24.8153	23.6809	30.5337	21.2842	19.0399	21.6689
Sobic.010G022300	(1 of 1) PTHR21229:SF22 - DBJ	26.2154	49.225	53.5552	29.2533	48.2462	51.2235	53.5599	31.8956	32.8814	30.3552	27.0097	36.7379	48.3394	44.9604	53.8647	31.8121	33.5348	46.2388	36.3826	18.6678	42.9794	37.022	32.8941	31.4132
Sobic.010G161600	(1 of 147) 1.11.1.7 - Peroxidase / Lactoperoxidase	9.81024	9.95811	12.4147	8.77391	5.7192	1.4227	7.65572	11.5013	8.70207	10.5302	15.6411	6.41321	5.58233	7.41044	4.82868	10.2984	4.7428	6.18137	11.6403	16.6807	6.74434	5.05264	8.74262	3.82677
Sobic.010G244900	(1 of 7) K17964 - leucine-rich PPR motif-containing protein, mitochondrial (LRPPRC)	6.49913	6.73236	7.8908	7.66324	6.81161	6.64734	6.68044	4.89504	6.41334	5.26919	6.81999	6.55817	5.32092	4.76198	6.20077	5.59375	4.45847	5.88272	4.75311	4.18108	4.7358	5.35081	4.47262	5.22323
Sobic.010G088700	(1 of 12) PF04674 - Phosphate-induced protein 1 conserved region (Phi_1)	5.61477	4.94994	3.7752	4.39016	3.0114	2.15424	3.27005	2.97425	2.24399	1.95727	4.01439	3.20204	2.94407	2.19607	3.24084	4.19308	2.86073	2.38315	2.89145	2.73292	4.10803	2.72216	2.69689	2.61295
Sobic.010G274500	(1 of 1) PTHR11465//PTHR11465:SF20 - CATALASE // SUBFAMILY NOT NAMED	72.0681	51.6707	69.0599	58.5954	54.5735	77.0452	103.308	56.1253	76.7303	74.1129	93.6349	78.8565	71.7227	49.9404	59.3396	60.3477	51.6352	78.3542	71.4053	58.6607	75.0184	78.8137	55.4223	64.6403
Sobic.010G197500	(1 of 1) PTHR30540:SF10 - POTASSIUM TRANSPORTER 6	34.1773	23.7662	23.6696	29.6796	19.5633	16.3022	28.8843	12.1432	21.0074	13.8799	20.6406	16.7654	17.2628	12.4212	15.7796	17.8369	12.5934	9.9931	15.138	14.8852	14.9904	22.0984	13.4188	15.1485
Sobic.010G018600	(1 of 3) PTHR24320:SF81 - NAD(P)-BINDING ROSSMANN-FOLD SUPERFAMILY PROTEIN	3.95122	3.81538	2.2122	3.19793	1.93342	1.36528	3.541	2.73235	3.07695	3.2339	3.41896	1.86254	4.50596	3.20724	1.71479	4.37666	2.77601	5.47291	4.96796	4.00361	1.9512	2.86818	1.03065	1.70702
Sobic.010G089700	(1 of 33) K09286 - EREBP-like factor (EREBP)	10.9635	13.6253	19.34	12.55	11.5917	9.95648	16.5112	9.94538	24.9579	17.3191	10.1565	12.6773	33.3042	56.2123	29.7777	9.84592	9.29545	17.1458	9.71934	9.00855	19.5054	14.7763	15.1562	11.967
Sobic.010G072400	(1 of 1) PTHR11200//PTHR11200:SF131 - INOSITOL 5-PHOSPHATASE // SUBFAMILY NOT NAMED	44.2227	45.9834	47.7477	49.1236	53.6586	55.0275	48.8884	41.1372	53.5679	42.2291	50.1686	45.9382	52.4188	47.6419	52.8319	46.2022	42.2738	52.271	40.7811	41.5359	45.8392	43.4852	42.2778	35.2598
Sobic.010G160033	(1 of 28) 3.1.1.32 - Phospholipase A(1) / Phospholipase A1	0.0614669	0.108711	0.119761	0.034625	0.560723	0.026397	0.0320833	0.136963	3.47566	1.06104	0.391537	0.0672211	11.2857	198.66	1.70447	0.783851	41.7363	0.446169	2.99011	0.606875	0.0728492	0.132854	17.7291	1.14255
Sobic.003G001000		30.3281	29.4489	26.7952	32.947	22.1035	12.9946	18.1537	23.5852	23.4728	16.677	25.0076	15.3728	16.8515	18.8075	21.1833	21.538	15.6514	20.2228	22.007	19.5405	18.0683	18.668	11.9444	12.7713
Sobic.003G046300	(1 of 1) K11836 - ubiquitin carboxyl-terminal hydrolase 5/13 [EC:3.4.19.12] (USP5_13, UBP14)	29.5569	26.576	31.2494	31.6573	31.0996	35.4542	37.3008	25.4688	35.6501	30.9039	39.5306	36.6964	30.5977	23.1681	30.4647	25.5936	26.0718	37.8667	26.9217	24.623	32.8828	32.8063	28.0979	29.5952
Sobic.003G039500	(1 of 1) 2.7.1.78 - Polynucleotide 5'-hydroxyl-kinase	1.43907	1.71414	2.52286	2.49831	3.18761	7.21898	5.11549	2.48787	3.81453	6.014	4.27444	8.25897	5.1606	4.90361	2.59543	3.18204	5.70363	5.95171	4.21458	2.81423	4.09847	4.6924	7.64351	9.29175
Sobic.003G013600	similar to Putative uncharacterized protein	904.704	390.264	217.461	318.342	58.5899	21.8567	33.391	608.77	253.965	269.207	356.284	17.9372	24.5694	21.1217	55.2874	276.82	47.18	76.8076	226.554	133.783	56.3797	106.617	15.7294	15.5507
Sobic.003G370500	(1 of 3) K07019 - uncharacterized protein (K07019)	28.4336	36.2004	34.425	35.7214	39.2021	39.393	44.5165	31.9016	37.5676	36.2655	30.7374	38.2718	39.0599	37.5861	34.7031	29.9499	33.717	37.9692	27.7655	22.8581	36.5395	25.9388	33.6471	26.2191
Sobic.003G375200	(1 of 1) K06638 - mitotic spindle assembly checkpoint protein MAD1 (MAD1L)	25.2146	17.8003	21.1619	22.5567	18.4427	22.8727	29.249	21.6355	31.9856	26.1909	30.1514	30.8445	23.83	21.3327	20.6513	24.6845	21.8653	30.833	24.3367	25.5001	24.2968	25.5991	23.4367	30.8709
Sobic.003G397800	(1 of 1) PTHR24031//PTHR24031:SF269 - RNA HELICASE // DEAD-BOX ATP-DEPENDENT RNA HELICASE 30	75.0608	64.4131	84.5757	82.7163	79.3	78.5546	77.9175	57.7546	95.8133	71.2631	110.253	98.846	63.4381	66.3067	76.5859	60.1505	54.2689	66.6274	59.4149	51.853	70.3938	63.1246	64.3277	57.6226
Sobic.003G123300	(1 of 3) K16282 - E3 ubiquitin-protein ligase RHA2 [EC:6.3.2.19] (RHA2)	32.4595	9.02075	4.52198	5.47758	1.36126	1.02429	2.91123	7.37502	4.21667	2.51254	3.9204	1.06342	1.3071	0.806179	2.45295	2.25461	0.877647	1.13199	2.88124	1.70793	5.92537	1.86379	0.649516	1.00304
Sobic.003G236000	(1 of 1) PTHR24055//PTHR24055:SF208 - MITOGEN-ACTIVATED PROTEIN KINASE // SUBFAMILY NOT NAMED	3.00546	1.62803	2.2123	2.28471	2.08013	2.35985	3.74621	2.10735	3.06832	2.09715	3.63666	2.21778	1.96609	1.52523	1.84177	2.13432	1.57955	2.66251	2.63872	2.7329	2.27055	1.98959	1.67965	2.2378
Sobic.003G236300	weakly similar to Putative uncharacterized protein P0510C12.40	2.79852	2.15327	2.00462	2.70467	3.17028	2.12087	4.08141	3.54583	3.00271	3.39419	4.05142	4.80078	5.11623	5.81259	1.96995	7.07713	4.59357	4.48093	6.02052	6.77214	5.04014	8.11682	5.44798	7.61233
Sobic.003G224600	(1 of 2) PTHR31827:SF14 - F22C12.10	27.8269	31.4618	51.0504	20.9365	39.3657	118	99.9796	20.8195	60.1184	82.0405	22.484	75.7966	107.062	110.972	60.2862	45.0332	106.686	74.7505	64.4883	59.4555	96.773	87.8077	107.946	117.583
Sobic.003G439900	(1 of 1) PTHR11880//PTHR11880:SF11 - RIBOSOMAL PROTEIN S19P FAMILY MEMBER // SUBFAMILY NOT NAMED	14.1901	15.488	27.5338	18.5713	22.8902	33.5373	28.6263	18.1816	34.5956	30.4506	38.7791	40.8993	18.5549	21.8536	23.7563	15.308	24.3131	23.8059	25.4946	23.9444	26.354	21.5256	29.8485	31.7859
Sobic.003G070800	(1 of 2) 2.3.2.2//3.4.19.13 - Gamma-glutamyltransferase / Glutamyl transpeptidase // Glutathione hydrolase / Glutathionase	17.1456	12.9331	11.6562	15.178	12.831	10.5635	10.1149	15.307	6.07225	5.05151	9.58194	4.68987	7.67961	5.16643	10.9782	11.8662	6.80576	8.76401	10.1612	11.7168	6.48503	8.42732	5.4627	7.91823
Sobic.003G239300	(1 of 1) PTHR22835//PTHR22835:SF273 - ZINC FINGER FYVE DOMAIN CONTAINING PROTEIN // SUBFAMILY NOT NAMED	8.15188	18.3792	12.1292	13.6211	8.56823	10.919	5.4498	8.25474	4.75837	4.22304	10.486	12.5531	5.19074	4.87614	11.9627	14.2569	10.9597	5.07369	8.99729	8.83187	2.87357	17.7398	14.5338	12.4195
Sobic.003G277500	(1 of 1) PTHR10108//PTHR10108:SF898 - METHYLTRANSFERASE // SUBFAMILY NOT NAMED	25.1821	33.7307	57.9152	30.7772	35.9228	56.2409	58.5908	36.3933	58.86	61.3914	43.9031	42.8467	52.1437	94.4493	42.1289	38.556	53.2911	77.7882	39.1468	48.1468	62.0844	41.0058	48.8864	56.7808
Sobic.003G214850		2.20361	1.58894	1.82152	2.05516	2.16331	2.42853	3.04687	2.14617	3.35589	3.01245	3.08453	2.98245	3.00043	1.97526	1.76141	2.67521	1.69675	2.58202	2.10272	2.4357	3.04839	2.28681	1.78006	2.30374
Sobic.003G375900	(1 of 1) PTHR22950//PTHR22950:SF257 - AMINO ACID TRANSPORTER // SUBFAMILY NOT NAMED	87.979	65.2061	95.0626	64.528	65.5783	62.6445	69.1075	77.7146	84.8894	84.1295	76.0455	44.4834	122.441	110.903	78.2919	73.5656	77.3027	69.3657	91.8658	73.3644	62.8035	62.6472	63.8977	53.5253
Sobic.003G278300	(1 of 32) PF13837 - Myb/SANT-like DNA-binding domain (Myb_DNA-bind_4)	10.9201	11.8153	12.8506	12.6781	10.8962	11.3153	11.4281	9.27242	9.85124	11.5809	9.64684	11.4701	9.62341	10.3371	10.9932	9.73523	10.7879	12.015	11.3792	9.44661	11.6045	10.5264	11.5111	12.3602
Sobic.003G150000	(1 of 2) K10881 - 26 proteasome complex subunit DSS1 (SHFM1, DSS1)	81.1836	83.2031	77.9067	74.2913	79.3984	84.8041	106.583	86.2275	98.4845	114.542	102.614	93.6524	93.8268	86.5019	66.0505	77.9861	86.1399	112.475	105.023	115.355	119.799	83.9373	98.2228	110.814
Sobic.003G044900	(1 of 27) K14484 - auxin-responsive protein IAA (IAA)	70.0368	51.3549	41.4828	80.9556	47.417	22.8727	42.8229	39.5052	45.9759	44.8819	44.3889	59.5757	32.2842	63.7949	51.1519	61.9356	40.9171	26.5772	59.5031	44.2263	73.4422	61.1977	80.4528	46.1464
Sobic.003G346500	(1 of 1) PTHR11064:SF27 - NUCLEAR TRANSCRIPTION FACTOR Y SUBUNIT B-2-RELATED	32.9983	40.3629	43.1229	44.356	40.7779	48.6726	62.605	39.8983	64.1676	63.7375	52.0371	59.037	52.6915	46.1803	36.1908	32.2559	46.4237	61.2695	46.6357	48.8171	58.545	49.1471	60.024	67.4436
Sobic.003G319000	(1 of 42) PF00582 - Universal stress protein family (Usp)	23.3891	25.0446	27.7465	22.194	20.1334	23.3736	33.973	17.6726	23.0264	22.8181	22.2017	25.3889	29.4475	26.7953	27.873	22.9868	20.3949	33.7234	23.3116	24.9246	27.3054	31.6129	25.6498	29.1234
Sobic.003G163100	(1 of 1) PTHR24056//PTHR24056:SF176 - CELL DIVISION PROTEIN KINASE // SUBFAMILY NOT NAMED	42.3238	36.5277	35.2471	47.4881	35.1693	31.3522	31.4016	37.1837	33.8358	30.638	35.6528	29.6101	28.8905	23.8315	31.8705	42.0265	30.0424	35.6096	37.3374	36.6862	28.1466	33.9959	25.2342	29.187
Sobic.003G243700	(1 of 1) K12189 - ESCRT-II complex subunit VPS25 (VPS25, EAP20)	18.7827	23.5873	21.1533	24.5469	20.74	25.2549	26.0026	19.4031	27.1628	24.5607	26.6324	26.1638	23.6066	20.2151	19.8671	21.5553	21.1274	26.2746	21.5288	22.5135	24.722	20.5554	21.818	27.6619
Sobic.003G310700	similar to Putative uncharacterized protein	43.7388	47.4595	52.1983	46.511	58.5031	72.1366	101.22	41.6047	56.941	96.8032	43.2089	63.351	115.199	127.619	62.1932	67.4858	72.4457	78.9197	62.392	85.6486	121.234	59.6048	72.7682	61.7152
Sobic.003G300900	(1 of 3) K07767 - katanin p60 ATPase-containing subunit A1 [EC:3.6.4.3] (KATNA1)	6.09098	4.94708	6.15441	3.85846	3.96649	3.44551	4.61504	3.68491	4.26658	3.92557	6.06825	6.1031	7.9072	7.64433	6.24301	6.34318	10.1532	6.61108	8.2681	14.7547	7.77842	11.7966	9.45033	9.81686
Sobic.003G144400	(1 of 3) PTHR11850//PTHR11850:SF115 - HOMEOBOX PROTEIN TRANSCRIPTION FACTORS // SUBFAMILY NOT NAMED	76.4703	82.8269	63.1914	96.6089	80.631	69.3661	77.3881	77.2554	84.9211	82.6864	90.6452	79.0452	67.1425	61.5799	62.475	89.9087	69.3324	79.4219	78.1701	70.3771	67.0776	80.3455	66.7101	79.2644
Sobic.003G248500	(1 of 1) KOG1188 - WD40 repeat protein	21.1408	18.2103	18.6373	20.4803	17.1108	21.0497	22.8186	17.7494	24.674	24.3589	23.1091	24.333	21.864	17.8784	17.1372	17.958	17.5207	22.7222	20.2868	18.1977	21.4056	20.6327	22.3768	23.401
Sobic.003G302300		11.5973	11.8664	11.2438	11.3581	8.4568	10.7194	12.1575	9.69832	11.5952	10.0816	8.57589	9.16245	12.3337	11.8385	9.29573	11.1234	9.60829	11.8285	10.5512	9.90471	8.89955	9.84319	8.70962	9.92099
Sobic.003G434600	(1 of 5) K00306 - sarcosine oxidase / L-pipecolate oxidase (PIPOX)	21.082	15.2875	11.8073	16.0203	9.23664	7.19199	15.6975	18.7814	16.8002	10.0413	18.6967	9.59733	9.51032	6.45189	5.42884	15.9604	7.63149	16.6325	15.9684	15.1916	11.1161	15.0276	7.57808	11.6576
Sobic.003G172600		15.1589	14.2762	12.1287	10.5584	18.8041	21.9155	19.5666	14.2061	16.5418	9.76159	16.5582	13.6155	10.6629	6.17269	14.0236	16.0988	8.14439	9.62052	13.6725	8.49066	15.0798	6.72735	7.01676	6.35772
Sobic.003G005266		4.18727	6.72964	4.05906	5.3537	4.52342	3.4604	4.38555	3.13054	3.05079	3.20983	3.54941	2.59843	3.75396	3.4855	5.25179	3.79246	3.03821	4.90529	2.84041	1.91037	2.04057	4.98662	3.53212	2.29674
Sobic.003G348200	(1 of 2) PTHR21229//PTHR21229:SF26 - LUNG SEVEN TRANSMEMBRANE RECEPTOR // SUBFAMILY NOT NAMED	39.3149	41.1607	60.3053	51.259	47.6586	48.928	85.3135	41.9977	77.4774	51.8141	68.7516	45.0483	46.9404	44.3831	53.5449	41.3651	35.7171	81.1184	41.8616	47.5865	97.487	57.5919	53.0518	43.1097
Sobic.003G093500	(1 of 1) PTHR23012//PTHR23012:SF89 - MEMBRANE ASSOCIATED RING FINGER // SUBFAMILY NOT NAMED	4.19914	4.25974	3.05296	4.42892	2.59953	3.53817	4.15005	3.7407	3.27798	2.96926	4.91201	4.05696	2.2344	1.93765	2.80751	4.03108	2.96643	2.77312	4.11043	3.98804	3.55668	4.71511	4.07105	4.37102
Sobic.003G407500		2.64442	3.38708	3.37355	2.74872	2.55273	1.98288	2.13615	1.89399	2.10551	2.11333	3.7068	2.32391	1.90665	3.37592	2.6241	3.74089	2.81665	1.90427	2.38593	1.28275	1.98991	3.45886	2.00036	1.60636
Sobic.003G439200	(1 of 2) K16251 - DNA-directed RNA polymerase V subunit 1 [EC:2.7.7.6] (NRPE1)	4.57057	4.49351	4.6272	5.1392	4.69811	3.13284	2.5868	3.07127	3.30206	2.67632	4.22957	2.3277	1.76116	1.7369	3.38597	2.59221	1.59572	2.54108	2.23192	1.7233	1.25333	2.45033	1.28534	1.23958
Sobic.003G146700	(1 of 1) PTHR22814//PTHR22814:SF89 - COPPER TRANSPORT PROTEIN ATOX1-RELATED // SUBFAMILY NOT NAMED	83.9783	108.635	206.811	117.271	163.472	155.399	175.894	111.756	212.797	232.793	162.184	144.229	345.399	537.193	188.981	180.699	278.308	247.736	197.545	202.652	89.3825	198.341	243.784	173.461
Sobic.003G170700	(1 of 1) KOG1893 - Uncharacterized conserved protein	9.09384	7.32372	9.03546	10.3623	8.54504	10.207	9.90731	6.89282	11.3432	9.25815	13.7633	16.912	8.01659	7.99612	9.36201	9.00563	9.14058	9.28256	8.16705	8.46587	7.48704	11.3323	10.9782	9.9404
Sobic.003G166400	(1 of 2) K02911 - large subunit ribosomal protein L32 (RP-L32, MRPL32, rpmF)	35.1825	28.7348	30.5113	25.2879	51.5865	42.9289	54.7646	70.1368	37.1335	57.3681	58.3396	45.5262	44.0524	44.1329	39.6766	51.1356	44.8076	43.4552	83.7692	109.579	60.7831	66.8481	65.7446	82.3316
Sobic.003G418766		18.7189	24.1242	21.429	22.1702	17.5088	15.0497	24.7076	22.3447	22.6465	17.0001	25.1012	18.7495	15.9827	18.9097	15.4841	23.8136	17.9385	20.1053	30.1038	25.0435	19.6165	22.3153	19.429	17.8618
Sobic.003G235000	(1 of 2) PTHR23257:SF512 - PROTEIN KINASE	7.91185	8.44186	8.43545	8.32027	5.93622	5.70389	6.42459	4.86023	7.81695	4.46354	5.91762	3.80347	5.62522	5.2782	6.25083	7.8814	4.80772	4.45423	6.44775	7.48261	5.20753	5.64555	4.43021	4.96082
Sobic.003G439100	(1 of 1) PTHR24089//PTHR24089:SF221 - FAMILY NOT NAMED // PROTEIN MITOFERRINLIKE 1, CHLOROPLASTIC	8.48836	12.3571	10.2129	9.43733	10.1269	9.02612	8.34709	5.90499	7.46109	6.09065	6.73228	7.52299	10.45	8.43507	9.55279	7.18037	5.49115	8.53324	5.48958	4.16506	6.46814	7.0638	5.49548	4.84325
Sobic.003G221200	(1 of 2) PTHR11550//PTHR11550:SF6 - CTP SYNTHASE // SUBFAMILY NOT NAMED	53.8268	52.5182	30.1331	39.0901	25.277	29.8089	26.3751	33.2596	32.3254	22.1886	40.6479	37.5868	15.081	16.6846	29.7774	23.3121	24.1506	25.0285	28.1036	35.593	23.3904	30.3905	25.4606	41.2692
Sobic.003G060500	(1 of 2) K09494 - T-complex protein 1 subunit beta (CCT2)	8.76463	10.1874	14.3115	11.09	13.2045	19.2191	14.8334	10.1347	19.3436	18.6254	19.4174	18.9524	14.4136	14.1451	11.6227	10.1417	14.5931	16.3417	14.9038	12.7836	14.6568	13.1674	15.8517	16.5894
Sobic.003G350800	(1 of 2) PTHR33981:SF3 - EXPRESSED PROTEIN	71.7643	98.107	124.549	77.877	101.834	102.878	84.3639	68.1407	72.7556	90.0189	67.6325	67.738	133.439	148.91	181.156	83.4201	67.3311	102.14	95.9637	83.9596	99.5253	91.8979	63.0941	63.3851
Sobic.003G365100	(1 of 1) PTHR10992//PTHR10992:SF691 - ALPHA/BETA HYDROLASE FOLD-CONTAINING PROTEIN // SUBFAMILY NOT NAMED	10.5506	8.32808	10.0102	9.7444	11.5852	13.507	13.8608	7.77272	20.191	15.938	14.1151	16.9049	15.4998	21.1452	10.3533	10.5036	12.9176	14.0903	10.6964	11.7457	12.5806	14.098	12.5555	15.8271
Sobic.003G126800	(1 of 1) PTHR11413//PTHR11413:SF55 - CYSTATIN FAMILY MEMBER // CYSTEINE PROTEINASE INHIBITOR 6	193.829	169.631	209.835	157.194	200.034	243.683	263.303	176.173	212.127	225.189	210.723	220.155	281.902	235.773	209.232	204.286	243.174	263	235.221	239.127	289.718	228.676	243.087	274.433
Sobic.003G268700	(1 of 1) PTHR24361//PTHR24361:SF407 - MITOGEN-ACTIVATED KINASE KINASE KINASE // SUBFAMILY NOT NAMED	0.224535	1.43403	1.06332	0.544579	0.986213	1.17855	0.585991	0.416931	0.617591	0.6101	0.180589	0.375153	2.81819	8.44207	4.7871	1.17499	0.696166	1.64115	1.15427	2.28726	2.14369	1.34808	2.54773	0.443281
Sobic.003G044200	(1 of 1) PTHR10774:SF80 - CALCIUM-DEPENDENT LIPID-BINDING DOMAIN-CONTAINING PROTEIN	56.9205	34.0666	38.9128	49.1398	36.8254	22.555	42.6082	38.0986	56.9274	36.3524	50.8104	31.3752	31.0696	31.7264	35.2223	42.5373	26.5512	38.4377	37.6216	40.5711	48.5246	37.7263	50.5289	26.1643
Sobic.003G025000	(1 of 2) PTHR11941//PTHR11941:SF84 - ENOYL-COA HYDRATASE-RELATED // SUBFAMILY NOT NAMED	5.48096	4.24432	4.63904	5.00443	3.45691	2.63509	4.44059	3.47262	5.12037	3.85554	5.07914	1.85256	3.88782	2.61406	2.29276	4.12407	2.48101	4.49147	3.8814	4.90245	4.63993	2.82738	2.16984	4.60996
Sobic.003G075800	similar to Putative uncharacterized protein P0543C11.33	43.8914	34.7893	35.1657	44.8676	34.367	36.1461	44.6399	44.0677	47.1443	46.7962	56.851	49.5002	36.5409	29.856	35.1418	43.7375	44.3589	45.71	51.433	65.4422	51.0437	54.5482	53.7278	75.0394
Sobic.003G424200	(1 of 1) PTHR11106//PTHR11106:SF64 - GANGLIOSIDE INDUCED DIFFERENTIATION ASSOCIATED PROTEIN 2-RELATED // SUBFAMILY NOT NAMED	107.798	95.4902	96.7679	104.26	78.8973	60.6745	85.3014	95.1837	106.505	94.0203	125.282	86.3283	76.2388	69.2644	87.0709	123.439	89.4071	91.3456	117.369	150.275	91.9349	114.644	98.4112	118.029
Sobic.003G316700	(1 of 1) PTHR19845//PTHR19845:SF8 - KATANIN P80 SUBUNIT // SUBFAMILY NOT NAMED	33.3781	35.9186	35.9216	34.4084	30.7355	26.1173	28.7632	28.087	38.7657	23.2691	40.1377	32.2407	23.7322	23.493	31.561	26.785	19.9415	24.0109	25.4682	20.9442	29.9575	21.507	24.6744	20.3575
Sobic.003G394500	(1 of 1) K05291 - phosphatidylinositol glycan, class S (PIGS)	22.3422	18.6037	21.233	20.3636	20.1551	25.516	30.7727	19.3649	28.4031	23.2851	30.1504	34.8497	21.4687	18.9311	21.028	20.6216	22.6565	27.6321	21.9806	22.1898	24.4434	31.6582	28.2906	29.3562
Sobic.003G003200	(1 of 3) K18482 - 4-amino-4-deoxychorismate lyase (ADCL)	33.9274	25.7179	26.0528	21.1878	18.639	23.3406	24.6111	22.3843	18.3173	15.6572	17.998	20.6753	20.8757	15.5968	18.6874	20.363	14.8168	14.3124	25.6835	25.2228	24.8379	29.3193	19.6852	26.201
Sobic.003G003300	similar to Putative uncharacterized protein	17.174	15.7957	17.1275	16.1942	13.8387	15.4224	12.6104	13.7088	12.2493	12.8239	16.3222	13.3899	15.38	13.2442	20.5416	16.0941	19.4857	15.7398	17.33	16.4438	19.9492	21.5554	23.3119	21.297
Sobic.003G088400	weakly similar to Putative uncharacterized protein	0.148057	0.245489	1.5325	0.834021	4.27699	1.43062	0.386399	0.577336	3.08642	3.72715	0.321514	2.02396	15.6628	60.8822	1.64957	1.50188	24.2476	6.12915	1.56573	4.17656	0.109671	6.7002	14.0697	2.32713
Sobic.003G442700	(1 of 1) PTHR24031:SF228 - PROTEIN Y54G11A.3	60.9718	60.0132	42.5311	66.3161	58.7699	51.4316	45.1272	58.4604	47.6104	38.1251	64.5807	49.7801	30.9053	22.7003	32.6835	54.393	27.4906	41.5318	41.157	29.0429	33.4583	38.8621	24.009	28.2244
Sobic.003G365000	(1 of 1) PF07247 - Alcohol acetyltransferase (AATase)	14.7256	15.921	12.8272	13.926	12.3219	7.15479	11.922	14.6098	13.332	11.7819	12.1685	5.87741	11.2424	14.1795	11.3634	11.246	7.51259	11.4105	11.8784	8.76778	12.1498	7.95694	5.39068	5.34745
Sobic.003G227100	(1 of 1) PTHR11134//PTHR11134:SF4 - ADAPTER-RELATED PROTEIN COMPLEX, BETA SUBUNIT // AP-4 COMPLEX SUBUNIT BETA-1	19.0457	16.2254	20.6022	21.1475	17.4306	19.95	26.7033	14.5965	24.9352	23.0599	24.3586	22.5843	21.0475	20.0193	22.8309	19.3602	19.0643	23.916	16.2062	18.468	24.4752	25.9611	22.137	20.986
Sobic.003G349100	(1 of 6) 3.4.17.23 - Angiotensin-converting enzyme 2 / Angiotensin converting enzyme-2	26.4897	35.3744	34.8827	21.1612	28.0471	53.5539	49.9124	26.4061	42.6367	44.0293	34.3685	70.1297	120.934	174.413	106.96	56.7765	70.8267	38.1258	76.2792	50.5876	91.3776	57.879	71.5101	105.616
Sobic.003G402600	(1 of 1) PTHR10562//PTHR10562:SF26 - SMALL UBIQUITIN-RELATED MODIFIER // SUBFAMILY NOT NAMED	429.01	438.352	484.411	451.828	455.266	456.996	476.015	383.623	448.163	469.716	455.293	552.165	467.211	472.19	471.109	467.198	495.21	429.879	470.427	453.398	478.104	617.276	589.847	591.082
Sobic.003G196200	(1 of 2) PTHR11741 - ELONGATION FACTOR TS	11.1817	10.6795	13.3012	12.467	16.0989	32.8546	28.7881	14.7523	24.7257	27.5786	22.8534	34.4331	24.1673	19.1847	14.3629	15.4226	26.6069	30.9406	20.3686	20.5696	26.0222	27.2241	34.3188	40.8229
Sobic.003G012100	(1 of 4) PF08590 - Domain of unknown function (DUF1771) (DUF1771)	88.0877	78.3654	76.3736	91.6726	75.1555	73.6087	77.0764	77.3796	84.0519	70.1029	83.8476	73.4467	63.6215	56.8154	73.1212	75.8989	63.6985	68.8367	74.6567	76.2835	77.6318	63.9457	57.2722	70.8235
Sobic.003G332500	(1 of 1) K12190 - ESCRT-II complex subunit VPS36 (VPS36, EAP45)	12.2651	10.7008	12.5619	12.9236	12.9702	11.6044	14.0327	9.60193	15.5662	13.2483	15.9013	16.1827	13.0379	12.9213	12.8652	11.2832	10.8408	14.8422	11.5085	11.9834	13.8225	14.5271	14.0659	12.7672
Sobic.003G173400	(1 of 1) PF16669 - Tetratricopeptide repeat protein 5 OB fold domain (TTC5_OB)	4.07385	3.05459	3.66341	3.40214	3.0666	3.39504	4.0892	3.11047	4.17939	3.66367	5.21309	5.49113	4.25673	3.41451	3.37152	4.97055	4.43658	4.1487	4.6471	6.12102	3.91661	5.03373	4.49317	5.07739
Sobic.003G253400	(1 of 1) PTHR14155//PTHR14155:SF121 - RING FINGER DOMAIN-CONTAINING // SUBFAMILY NOT NAMED	20.7377	19.9122	19.2932	20.3101	16.1359	15.5887	19.0599	15.3786	18.5922	17.5147	22.2455	18.914	14.9823	14.9648	18.055	16.3704	14.5349	16.3816	16.6544	18.8773	18.3916	20.1565	17.8417	17.1455
Sobic.003G052500	(1 of 1) K02699 - photosystem I subunit XI (psaL)	3031.84	2467.24	1902.19	2410.96	2439.98	1288.68	1347.16	2930.98	1468.78	1511.78	1820.66	1292.79	1470.84	1781.12	2048.04	2953.41	1764.1	1473.54	2114.97	1912.75	1454.82	1658.98	1137.03	1098.04
Sobic.003G185900	(1 of 1) PTHR13832:SF218 - PROTEIN PHOSPHATASE 2C 57	602.846	604.384	486.413	645.43	574.751	467.333	371.77	643.488	462.734	433.031	587.606	506.479	335.135	372.178	499.16	547.66	404.417	395.318	495.127	441.801	366.226	410.853	351.414	328.912
Sobic.003G209400	similar to Putative uncharacterized protein	23.9935	24.3443	31.2575	26.8332	27.9421	38.0526	35.3081	20.6452	31.856	34.4326	33.4127	41.0872	30.137	27.7059	28.3358	29.5703	32.3752	33.7757	27.5023	25.7964	33.0641	35.8449	31.2312	34.8228
Sobic.003G007300	(1 of 1) K18666 - activating signal cointegrator complex subunit 1 (ASCC1)	11.6917	9.51332	11.2088	11.41	10.876	12.7819	16.1486	10.7787	15.4556	13.8187	18.8562	20.6209	11.7997	10.495	11.3419	12.8929	13.8889	14.976	14.4271	16.7558	14.5987	21.301	19.395	20.2083
Sobic.003G380500	similar to Os01g0885300 protein	11.2118	10.3365	8.53552	8.89397	8.11558	7.55928	7.17109	6.69364	8.09483	6.19268	6.78018	6.79032	10.8385	11.2287	9.24325	10.466	7.06134	5.66053	6.53494	6.01449	5.40816	8.61664	6.59345	4.95709
Sobic.003G228200	(1 of 1) PTHR24282//PTHR24282:SF35 - CYTOCHROME P450 FAMILY MEMBER // SUBFAMILY NOT NAMED	3.09384	2.3676	6.15837	9.02118	4.64354	2.59768	8.95418	7.9102	14.1082	6.69	9.69004	2.73822	4.76504	10.2317	4.98389	5.37432	2.31904	10.4481	4.48298	8.46171	7.66843	4.15258	3.17294	4.30987
Sobic.003G273900	(1 of 15) KOG0752 - Mitochondrial solute carrier protein	8.3608	8.50592	10.4151	11.2694	9.12984	11.1208	13.1822	11.2549	13.3454	15.1397	13.4941	12.2695	11.892	11.9302	9.4784	11.1511	12.4026	15.6397	12.1523	11.8136	13.3537	12.678	12.9153	13.8247
Sobic.003G192600	(1 of 42) 3.1.4.46 - Glycerophosphodiester phosphodiesterase / Glycerophosphoryl diester phosphodiesterase	2.55086	2.36781	4.85853	5.48059	4.59928	4.30112	16.8778	6.59481	15.467	11.1023	11.2207	5.1859	3.86035	4.08969	3.01612	3.64916	6.06204	11.7764	4.90667	10.6091	10.6467	5.30136	5.34348	10.2805
Sobic.003G200200	(1 of 3) K15501 - serine/threonine-protein phosphatase 6 regulatory subunit 3 (PPP6R3, SAPS3)	58.3236	54.3692	62.2769	63.4206	59.4581	55.0145	61.4565	53.1034	75.441	57.1389	65.4474	50.7136	54.8213	61.0018	65.0371	50.8196	42.9978	57.973	46.1546	41.6273	53.7928	44.3529	40.1249	38.7169
Sobic.003G201700	(1 of 1203) 2.7.11.1 - Non-specific serine/threonine protein kinase / Threonine-specific protein kinase	6.38347	6.0112	5.81293	5.62844	5.05192	7.29563	7.74353	6.03786	5.65844	6.16663	6.72099	9.5452	5.02361	4.68199	5.27209	6.89042	7.57429	6.57115	7.70831	8.40513	7.2383	10.9118	8.87868	12.0764
Sobic.003G271100	similar to Os01g0704200 protein	6.61015	8.7642	9.89049	7.93073	8.58884	10.6893	10.889	8.4548	8.76496	9.45813	8.28849	11.5916	9.61067	8.48927	8.63273	8.23727	9.30511	9.35799	9.07879	8.14138	10.6435	8.62864	9.98715	11.3732
Sobic.003G117000	(1 of 8) PF03242 - Late embryogenesis abundant protein (LEA_3)	129.905	172.021	298.004	95.1334	68.8237	53.3901	57.8694	82.8308	126.339	139.264	71.9599	61.513	103.289	429.781	261.316	61.8293	66.555	46.9414	96.9152	83.5643	103.001	57.6972	58.5372	54.3311
Sobic.003G009100	(1 of 1) PTHR11266//PTHR11266:SF35 - PEROXISOMAL MEMBRANE PROTEIN 2, PXMP2 MPV17 // GENOMIC DNA, CHROMOSOME 3, P1 CLONE: MOB24	19.4452	20.8787	20.7215	21.6546	22.6495	24.431	24.3243	23.4739	21.8883	22.4086	22.6639	24.4883	24.3534	19.0418	17.1395	21.6552	18.911	25.9842	23.5574	23.0918	25.3927	19.4972	20.1506	25.0335
Sobic.003G023400	(1 of 4) PTHR12902 - WASP-1	19.2696	16.3735	18.9634	25.5808	19.3126	19.7473	18.6242	14.8739	21.3501	16.3185	23.5247	26.1317	17.9098	19.3073	22.7078	21.3269	20.9354	18.0389	16.2257	20.8279	15.1444	29.605	22.5857	25.9338
Sobic.003G081700	(1 of 27) PF00069//PF13947 - Protein kinase domain (Pkinase) // Wall-associated receptor kinase galacturonan-binding (GUB_WAK_bind)	9.22642	8.85725	11.2325	9.27055	8.73562	5.70911	5.48117	7.65381	6.61872	6.82725	7.80724	5.27912	4.27041	5.78766	8.2686	6.58803	5.05019	5.90568	6.20856	5.1721	8.7977	6.30968	6.40732	4.94063
Sobic.003G401800	similar to Putative uncharacterized protein P0413C03.17	2.38244	2.98859	3.18641	1.80951	2.17742	2.77341	3.30097	1.90127	1.8572	2.24305	1.97643	3.4947	2.54388	1.92322	2.5848	3.75312	4.0372	2.51993	2.79549	2.59576	2.79586	3.63423	4.03215	3.2288
Sobic.003G033100	(1 of 1) 2.1.1.189//2.1.1.190 - 23S rRNA (uracil(747)-C(5))-methyltransferase // 23S rRNA (uracil(1939)-C(5))-methyltransferase / RNA uridine methyltransferase A	8.24102	13.0042	11.4894	14.6931	15.5206	23.8217	15.8496	15.3206	15.3023	16.0926	16.0963	27.2141	12.5301	11.3756	9.8505	11.914	14.605	16.0404	13.0415	9.59429	12.9483	16.355	17.6022	19.5707
Sobic.003G213000	(1 of 2) PTHR10791//PTHR10791:SF62 - RAG1-ACTIVATING PROTEIN 1 // SUBFAMILY NOT NAMED	7.97785	5.10843	9.28358	3.84793	4.66715	5.74034	10.7184	3.45759	8.0209	5.5561	5.56722	2.44402	10.6251	15.3849	5.88807	5.71939	3.63071	6.2362	7.84812	6.18526	8.07087	5.76446	2.02862	3.34261
Sobic.003G318300	(1 of 437) PF13041 - PPR repeat family (PPR_2)	3.93203	6.83634	5.98976	5.09523	6.40254	5.45215	4.40256	4.10313	3.53219	3.269	3.96087	6.13816	4.69422	4.15477	6.7616	4.78087	3.1256	3.58915	4.22934	2.48947	4.23784	3.73634	3.22318	2.94932
[truncated: 14,951 more rows]

## Sheet: Treatment Effects
Treatment effects on each gene
GeneID	baseMean	log2FoldChange	pvalue	padj
Sobic.004G143300	6695.16	-0.658968	1.73316e-17	4.10015e-13
Sobic.003G397400	2161.49	2.48867	2.15832e-16	2.55297e-12
Sobic.003G240100	201.583	1.48025	6.78946e-16	5.35394e-12
[truncated: 30,065 more rows]

## Sheet: Genotype Effects
Genotype effects on each gene
[truncated: 30,069 more rows]

[truncated: 3 more sheets: Day Effects, Hierarchical Clusters, Venn Diagram Sections]
