# Supplementary material for: Sugar accumulation enhancement in sorghum stem is associated with reduced reproductive sink strength and increased phloem unloading activity
Source: Front Plant Sci. 2023 Sep 11;14:1233813. doi: 10.3389/fpls.2023.1233813 (PMC10519796; doi:10.3389/fpls.2023.1233813)
Supplement: Supplementary file 2 [file DataSheet_2.xlsx]

## Sheet: Data S2
Title: Sugar accumulation enhancement in sorghum stem is associated with reduced reproductive sink strength and increased phloem unloading activity
Authors: Xueyi Xue, Gabriel Beuchat, Jiang Wang, Ya-Chi Yu, Stephen Moose, Jin Chen and Li-Qing Chen
Dadaset S2. Gene expression in stems.
This dataset includes TPM value of each DEG (absolute log2 fold change ≥ 1, adjusted p < 0.01, and TPM > 3), effects of three factors (treatment, genotype, and day) on all transcripts, DEG list in each cluster of heatmap shown in Figure 2B, and gene list in each section of venn diagram as shown in Figure 3B.

## Sheet: Stem TPMs
TPM values of DEGs in stems
GeneID	Description	Stem.Control.DD.3d_rep1	Stem.Control.DD.3d_rep2	Stem.Control.DD.3d_rep3	Stem.Control.DD.3d_rep4	Stem.Control.dd.3d_rep1	Stem.Control.dd.3d_rep2	Stem.Control.dd.3d_rep3	Stem.Control.dd.3d_rep4	Stem.Control.DD.10d_rep1	Stem.Control.DD.10d_rep2	Stem.Control.DD.10d_rep3	Stem.Control.dd.10d_rep2	Stem.Control.dd.10d_rep3	Stem.Control.dd.10d_rep4	Stem.Control.dd.10d_rep1	Stem.Head_Removal.DD.3d_rep1	Stem.Head_Removal.DD.3d_rep2	Stem.Head_Removal.DD.3d_rep3	Stem.Head_Removal.DD.3d_rep4	Stem.Head_Removal.dd.3d_rep1	Stem.Head_Removal.dd.3d_rep3	Stem.Head_Removal.dd.3d_rep4	Stem.Head_Removal.DD.10d_rep1	Stem.Head_Removal.DD.10d_rep2	Stem.Head_Removal.DD.10d_rep4	Stem.Head_Removal.dd.10d_rep1	Stem.Head_Removal.dd.10d_rep2	Stem.Head_Removal.dd.10d_rep3	Stem.Head_Removal.dd.10d_rep4
Sobic.010G080700	(1 of 1) K03021 - DNA-directed RNA polymerase III subunit RPC2 (RPC2, POLR3B)	39.3829	41.9091	39.4689	38.0003	38.206	41.0118	36.2226	32.8331	32.6994	36.9019	33.4673	25.3892	29.6469	30.1013	29.9095	35.7771	36.1378	34.2807	40.7108	31.4412	31.0311	26.8432	27.9914	26.3341	23.8006	31.2142	30.0601	31.7073	27.1719
Sobic.010G266700	(1 of 3) PTHR31161:SF6 - KINECTIN-RELATED PROTEIN	5.88981	7.91585	6.2755	7.00339	8.41643	10.8473	7.55164	12.4302	5.1573	8.38602	7.16108	9.18087	12.9514	7.31676	6.33537	7.46906	5.19177	5.14365	4.8969	11.0645	11.0386	7.22048	7.23381	9.20327	5.66904	9.31278	7.05009	11.2582	9.38319
Sobic.010G251400	(1 of 1) PTHR34278:SF1 - GB|AAC02775.1	10.2483	11.4866	10.0054	10.8269	11.3825	7.63017	7.48232	6.77894	8.30608	10.066	7.11992	7.58296	4.38962	6.07277	7.44355	10.146	8.86528	10.8307	9.98313	5.29592	5.43199	7.12185	4.61096	5.60582	5.81525	5.00877	4.35702	5.36358	4.34951
Sobic.010G240500	(1 of 1) PTHR24093//PTHR24093:SF272 - FAMILY NOT NAMED // CADMIUM/ZINC-TRANSPORTING ATPASE HMA1, CHLOROPLASTIC-RELATED	21.1069	21.4357	22.8028	20.6882	22.3807	22.0754	19.1706	26.7037	16.0719	22.287	23.3363	16.0625	18.4097	17.1502	16.7602	24.2952	19.6445	20.2205	23.9971	26.5826	24.2826	25.9736	16.0189	18.6201	15.702	19.3791	17.8184	22.0896	19.9815
Sobic.010G225226		8.39105	10.5079	10.7852	9.01757	11.7669	9.392	6.43978	6.8208	7.58448	9.93721	7.11902	7.55932	8.02039	6.17442	8.87915	11.0377	7.56341	8.22795	7.49429	7.84394	10.2901	8.55994	5.98589	5.42349	7.60473	6.73171	9.15573	6.2948	9.62844
Sobic.010G115200	(1 of 2) K11129 - H/ACA ribonucleoprotein complex subunit 2 (NHP2, NOLA2)	32.5098	37.1441	31.0992	42.565	30.9666	46.9705	57.0512	47.8889	45.62	30.9281	44.6374	34.0458	45.3901	32.6103	34.4437	38.0848	55.2573	47.3345	39.1836	70.0849	56.4051	52.5363	48.7397	63.3365	42.3027	64.1931	46.3499	50.8426	44.9738
Sobic.010G250100	weakly similar to Putative uncharacterized protein	31.6334	34.14	27.3384	33.1486	34.5908	33.8331	31.8824	30.2646	23.7641	23.9261	25.8983	20.9882	23.943	22.399	22.2981	25.8568	24.5457	29.2317	23.4725	29.7778	22.5176	29.6679	16.6653	24.5328	17.8103	22.2599	15.6968	23.2393	13.1254
Sobic.010G112000	(1 of 1) K17906 - autophagy-related protein 2 (ATG2)	25.4885	26.2642	27.1537	21.9741	27.8365	24.6204	20.3238	19.8828	22.0413	30.9244	22.9126	18.8675	19.287	22.8324	22.7353	26.2211	20.7664	16.8317	22.011	17.5953	20.8485	16.1714	17.5008	16.5061	17.4099	17.6278	19.4063	21.1396	19.3015
Sobic.010G101100	(1 of 1) PTHR12081//PTHR12081:SF46 - TRANSCRIPTION FACTOR E2F // E2F TRANSCRIPTION FACTOR-LIKE E2FE	6.48066	3.63718	5.26008	4.62621	3.08442	3.50686	3.2746	3.7121	4.05083	3.56437	3.33316	4.69346	2.74819	5.64777	3.89666	4.43786	7.38657	5.95146	7.69989	4.08198	3.63997	5.43144	5.62077	4.50053	4.67704	4.63847	5.34194	6.25152	4.78889
Sobic.010G180100	(1 of 96) PF02458 - Transferase family (Transferase)	19.6095	10.631	21.8759	9.20329	19.982	1.73095	12.3068	13.497	5.33186	3.53397	2.08222	4.89033	4.40007	15.9119	4.60045	6.67535	11.3684	5.11916	6.22486	10.589	3.87914	18.8615	9.62758	22.5676	7.29998	23.4284	13.9763	21.2054	7.97479
Sobic.010G262200	(1 of 23) PF00643 - B-box zinc finger (zf-B_box)	66.6245	65.2704	71.6194	56.9986	62.8547	54.998	41.7942	36.4437	55.1259	58.1366	57.78	57.3735	51.7997	48.3911	58.0042	99.1041	93.62	95.9286	88.0379	46.9509	63.7135	62.956	102.259	91.1076	126.273	66.7338	62.0104	78.6797	79.4521
Sobic.010G184600	(1 of 2) K00510 - heme oxygenase (HMOX, hmuO, ho)	25.9272	27.7129	34.7493	27.3205	29.7736	33.1069	20.0016	24.1727	35.1017	47.3771	36.6903	40.6304	30.6753	31.6654	39.4752	41.3359	39.5003	33.9953	32.1222	23.0899	36.7745	30.4052	43.0213	28.869	51.8467	28.2727	48.0929	33.5619	46.8557
Sobic.010G261700	(1 of 6) PF05142 - Domain of unknown function (DUF702) (DUF702)	32.8891	3.31215	10.8222	15.6049	12.015	7.21769	29.5547	34.3996	52.5072	49.7381	50.5178	58.7171	10.8547	15.7538	41.3039	3.8603	38.2876	9.19339	43.3428	6.49899	4.0497	23.6516	53.8799	17.3675	56.8522	14.8047	32.5961	8.84164	27.3786
Sobic.010G208500		4.10839	2.58863	4.63573	2.53801	4.79175	3.13686	3.3249	2.80414	3.85225	4.61581	3.85891	4.6425	2.29332	3.17241	3.49604	2.59939	2.24009	1.75499	2.82437	2.63968	1.53746	2.3998	2.39289	2.48695	3.13233	2.29434	1.9234	2.62068	2.11474
Sobic.010G251000	(1 of 2) K10579 - ubiquitin-conjugating enzyme E2 M (UBE2M, UBC12)	349.465	362.58	361.881	389.21	452.649	486.262	429.055	415.469	386.455	431.877	426.996	395.367	458.006	413.433	419.6	347.403	340.512	339.185	331.826	435.584	420.386	337.242	361.739	356.207	378.942	374.979	324.248	349.592	364.489
Sobic.010G031300	(1 of 60) PF00892 - EamA-like transporter family (EamA)	13.4633	9.19306	12.3149	8.99992	13.7577	8.22844	12.6634	21.6549	26.5779	35.2278	27.5982	55.8389	17.7943	30.7674	28.9531	14.6432	28.3798	17.3796	13.0826	21.7261	21.606	24.5427	34.946	22.1819	17.1378	15.9413	37.8267	18.1559	28.3253
Sobic.010G154000	(1 of 1) K11979 - E3 ubiquitin-protein ligase UBR7 [EC:6.3.2.19] (UBR7)	50.1273	42.878	46.0992	43.0215	40.1912	41.2203	41.9362	45.1684	43.7157	39.7904	40.3806	39.7652	29.8729	34.8168	40.9711	48.3285	44.9639	47.8573	53.0569	36.05	37.6629	42.0935	40.4101	32.8031	45.0107	37.3095	31.5288	37.9709	36.2247
Sobic.010G021000	(1 of 61) PF04578//PF13968 - Protein of unknown function, DUF594 (DUF594) // Domain of unknown function (DUF4220) (DUF4220)	2.68529	3.33222	2.41682	2.80022	3.76017	3.30928	2.30493	3.2561	2.19313	2.67725	3.54288	2.25257	3.95639	2.30007	3.29056	2.77501	2.97203	2.40921	2.18548	4.50609	5.01688	2.71449	3.00398	3.19934	1.84868	4.15828	2.55087	3.20249	2.8245
Sobic.010G154600	(1 of 7) K09646 - serine carboxypeptidase 1 [EC:3.4.16.-] (SCPEP1)	7.95471	2.63088	6.55447	2.65232	3.03323	1.64683	4.5598	3.72807	6.52695	7.00394	5.18005	7.29571	0.696902	2.60495	4.00597	3.28174	3.72004	3.847	7.0829	0.783806	1.27424	6.99103	4.43113	0.856365	6.22103	0.594066	2.06844	1.90713	4.82091
Sobic.010G083900	(1 of 2) 3.4.22.40 - Bleomycin hydrolase / Aminopeptidase C (Lactococcus lactis)	23.801	23.9325	24.775	23.5893	21.2622	23.9126	25.5541	25.3594	24.2878	25.5192	23.5539	21.4345	16.1337	18.906	21.9219	25.7655	28.9572	25.6665	28.8554	30.0848	29.4195	32.0055	22.7175	24.6942	18.3504	29.6793	23.6641	26.6239	20.0809
Sobic.010G027000	(1 of 2) PTHR11902//PTHR11902:SF19 - ENOLASE // SUBFAMILY NOT NAMED	646.12	577.023	519.715	593.29	422.447	555.651	660.385	699.481	721.366	637.021	648.136	575.712	530.759	574.646	655.869	552.916	637.432	650.498	683.484	479.593	473.389	631.772	651.656	527.536	644.285	646.245	659.667	549.051	624.211
Sobic.010G043800	(1 of 2) PTHR20953:SF2 - PROTEIN SEEDLING PLASTID DEVELOPMENT 1	6.35221	5.96092	4.98138	5.06344	6.09524	6.02456	4.89783	5.82309	4.56918	5.48357	4.49246	4.72302	4.47507	4.46257	3.59207	8.04402	5.34979	6.03453	6.59057	5.58906	5.66752	6.47848	4.17838	5.10605	3.95602	5.78395	4.03851	5.94391	3.68318
Sobic.010G231100	(1 of 3) PTHR18966//PTHR18966:SF250 - IONOTROPIC GLUTAMATE RECEPTOR // SUBFAMILY NOT NAMED	19.6841	11.432	13.2591	14.7468	11.3166	11.1983	14.3705	16.3609	19.4198	25.5705	13.8239	21.5583	4.20641	5.08782	16.7913	24.5573	24.2069	18.4346	34.7284	12.681	15.7786	26.1054	14.2718	13.889	18.5669	8.58776	7.35713	12.0947	10.3268
Sobic.010G023400	(1 of 12) PF04674 - Phosphate-induced protein 1 conserved region (Phi_1)	3.75326	2.95319	1.17559	2.54255	0.996574	0.305527	4.24752	5.93182	4.10456	0.839557	2.69212	1.60702	0.977035	2.34775	1.31343	2.0906	3.87297	1.93608	4.34518	1.85648	0.485515	7.32131	5.24596	14.6842	2.847	13.064	2.33767	6.6419	3.77819
Sobic.010G039500	(1 of 2) PTHR18901//PTHR18901:SF46 - 2-DEOXYGLUCOSE-6-PHOSPHATE PHOSPHATASE 2 // SUBFAMILY NOT NAMED	5.37765	7.34194	8.22204	7.62109	9.08649	7.80274	7.08025	5.76371	5.08455	8.20428	3.83699	7.20158	6.83337	8.82803	6.74757	13.2185	8.04974	10.8542	9.81721	11.4089	15.8465	13.9828	7.18784	11.3651	11.4416	8.39544	8.67494	10.9496	11.0755
Sobic.010G163666		5.62896	4.38244	5.44329	3.79663	6.46263	5.18266	2.40607	3.8414	3.37022	4.71417	2.88416	3.41403	2.38469	3.43109	3.73756	4.51495	1.97339	3.77735	5.23298	2.33485	2.75309	3.63467	2.40785	2.64415	3.24268	3.12458	2.88852	3.51958	3.60229
Sobic.010G025100	(1 of 6) PF02301 - HORMA domain (HORMA)	9.72001	23.0213	13.4554	9.20064	6.05162	4.39728	17.1105	6.42125	3.24076	6.3012	2.89516	2.51277	3.3828	3.31574	2.25815	6.90929	5.72742	6.57976	5.30549	3.55384	5.60612	5.09758	1.75772	0.835494	1.60616	5.46959	8.12016	3.88209	3.74152
Sobic.010G067800	(1 of 1) PTHR31585:SF6 - FOLATE-BIOPTERIN TRANSPORTER 2-RELATED	3.53256	2.76469	4.50323	2.0045	3.84453	1.89349	2.52995	2.03337	1.36324	2.02137	0.973166	1.6037	1.17052	5.88684	1.46627	3.12342	2.98337	2.09503	2.28181	2.31539	3.69782	2.25007	2.37949	3.79041	2.01722	5.09843	2.73771	4.35134	2.6688
Sobic.010G202500	(1 of 13) PTHR10024 - SYNAPTOTAGMIN	18.7669	17.6648	22.2628	18.6845	21.2335	18.629	16.1418	15.132	16.1774	22.9952	16.9292	15.3177	10.2369	13.2543	17.243	16.3424	14.6228	13.5702	15.2233	10.067	10.9566	13.1497	11.8109	7.68773	14.5095	8.23287	10.3948	7.38458	10.1923
Sobic.010G059200	(1 of 1) 4.4.1.8 - Cystathionine beta-lyase / Cystine lyase	43.997	34.1245	34.2793	35.4861	43.8082	38.1703	50.4462	51.75	42.979	40.1966	41.4199	27.8384	37.4102	33.5506	36.7713	35.4721	36.3731	32.1181	35.6877	47.54	39.2376	43.483	25.358	39.2636	22.7724	36.2804	31.8851	39.8155	24.5282
Sobic.010G009700	similar to Selenium-binding protein-like	2.56832	1.45445	1.40412	2.03358	2.2624	1.2907	2.68696	2.69402	3.57978	3.07097	3.13297	3.03908	2.91742	3.35443	3.75331	2.96165	3.64581	2.09419	3.39155	2.65963	3.41526	4.14971	4.21054	4.49107	4.68603	6.12849	3.34655	4.84728	3.76055
Sobic.010G009300	(1 of 2) K00033 - 6-phosphogluconate dehydrogenase (PGD, gnd, gntZ)	170.858	170.697	166.575	164.058	137.384	127.068	143.675	162.229	158.023	157.791	152.47	134.891	101.505	126.945	138.935	153.029	140.4	152.258	149.841	99.0573	101.116	134.087	108.876	110.604	111.193	105.847	83.085	100.781	76.6269
Sobic.010G207250		6.73217	4.1233	4.96654	4.45107	3.79877	4.04306	4.62004	4.23514	5.73216	7.5978	5.74661	11.2267	3.27596	3.8855	4.70777	6.55168	10.4886	5.05597	8.54006	3.77073	3.88556	5.45203	9.02619	4.87712	15.4203	3.51218	7.49275	4.1185	8.38452
Sobic.010G021200	(1 of 1) PTHR31421:SF2 - PROTEIN BASIC PENTACYSTEINE6	27.962	27.1721	26.0241	27.0046	27.4152	30.0038	25.3856	31.5748	28.0926	30.9583	30.2745	35.2977	28.6287	28.8799	32.8762	30.1191	25.6985	28.8299	26.519	27.5482	28.5914	29.3755	34.6562	30.5622	37.6508	30.7581	30.408	29.8806	32.3459
Sobic.010G165700	(1 of 2) PF08646//PF16900 - Replication factor-A C terminal domain (Rep_fac-A_C) // Replication protein A OB domain (REPA_OB_2)	38.9183	35.1869	36.2134	33.8774	33.7104	30.0461	29.2605	34.7924	39.3559	40.3057	38.0034	34.8519	28.0074	32.4551	36.3313	36.0203	33.3532	29.5093	43.8114	27.4001	27.7301	29.3895	35.1661	28.0511	34.1817	26.8705	28.5386	34.1046	34.8123
Sobic.010G026200	(1 of 3) K15292 - syntaxin-binding protein 1 (STXBP1, MUNC18-1)	4.23182	3.28584	2.25945	3.1105	3.27978	1.53907	2.7314	2.77755	4.01036	5.09675	3.97231	4.12374	2.30764	2.96074	4.41242	3.38768	3.50008	2.50075	4.16973	1.45991	2.04536	2.14865	2.8836	2.82203	2.85013	2.77856	3.01563	2.91632	2.09302
Sobic.010G088300	(1 of 1) K17605 - serine/threonine-protein phosphatase 2A activator (PPP2R4, PTPA)	24.2179	23.0818	22.5647	22.1058	23.6505	21.9212	21.681	19.8901	23.1158	24.4613	25.0316	18.9446	16.0864	14.9581	17.5829	18.1185	20.2922	20.4381	20.2428	15.0839	13.6455	18.9029	17.6498	16.9979	18.9588	16.0644	15.1037	17.2486	14.352
Sobic.010G064600	(1 of 3) PF00412//PF02809//PF12315 - LIM domain (LIM) // Ubiquitin interaction motif (UIM) // Protein of unknown function (DUF3633) (DUF3633)	31.5907	30.1131	25.5442	27.687	25.4943	22.5974	24.5465	24.4373	26.0098	30.0074	25.7995	22.846	19.9549	18.6918	21.7411	24.2113	24.682	25.2773	29.0811	21.1638	22.4486	22.507	17.6853	18.2641	18.1269	16.4279	16.42	17.0813	15.7984
Sobic.010G035500	(1 of 1) PTHR10072:SF48 - IRON-SULFUR ASSEMBLY PROTEIN ISCA, CHLOROPLASTIC	49.2197	52.2057	52.3089	53.4221	61.0114	59.2167	54.861	51.5433	55.4791	67.712	56.8027	56.732	50.7892	49.6909	53.7744	56.9155	51.6525	56.9316	53.5574	46.2048	53.4022	50.2709	39.4939	50.8436	50.5898	47.4789	46.9903	50.6827	46.0321
Sobic.010G028800	(1 of 1) PTHR31447//PTHR31447:SF1 - FAMILY NOT NAMED // 2-OXOGLUTARATE (2OG) AND FE(II)-DEPENDENT OXYGENASE-LIKE PROTEIN	33.4076	31.7581	32.1656	33.0002	30.5427	28.1984	26.7665	28.5123	29.594	32.2393	28.6333	30.4369	22.0136	24.332	28.0455	29.553	27.0401	25.5046	31.4997	19.9153	19.3795	23.8752	25.8434	23.3534	28.4675	19.7445	22.3643	21.078	25.2166
Sobic.010G238100	(1 of 6) PF04669 - Polysaccharide biosynthesis (Polysacc_synt_4)	12.6258	8.72889	20.9491	7.13251	10.5863	4.59152	7.08356	9.05992	6.93522	6.4487	4.7348	7.17958	3.44936	9.6953	6.31155	9.01282	8.47079	7.38942	5.96665	5.51153	11.4498	8.54246	6.3623	7.33609	8.106	5.94431	3.66132	7.42683	4.29
Sobic.010G071800	(1 of 12) 1.1.1.195 - Cinnamyl-alcohol dehydrogenase / CAD	6.27243	7.33955	8.94127	9.93883	6.75314	9.49397	9.60542	8.34099	7.57037	8.23131	8.84358	9.18821	8.26603	5.05515	7.74441	10.1497	7.26675	8.2056	8.37225	10.1471	9.37606	8.43164	4.87496	5.82086	8.18343	5.34481	4.40451	6.50627	7.09674
Sobic.010G004100	(1 of 3) PTHR13402//PTHR13402:SF12 - RGPR-RELATED // SUBFAMILY NOT NAMED	33.6897	32.1098	30.8353	25.6444	33.5536	25.6348	23.6859	21.4899	23.3712	30.0244	22.1102	20.4136	19.5507	24.2205	22.2273	31.4565	25.7882	22.6007	31.8236	20.9978	24.8644	22.7905	20.0486	21.4157	18.5894	19.6398	22.7038	23.231	19.967
Sobic.010G199900	(1 of 5) PF12056 - Protein of unknown function (DUF3537) (DUF3537)	17.087	19.9532	13.5318	15.5364	19.7899	18.2396	13.0287	12.1191	6.70206	11.7985	8.84914	6.48766	7.96726	10.4128	9.23922	28.3892	17.2576	36.2287	18.569	22.4257	21.0358	21.7367	5.30079	17.9025	5.39606	7.15775	1.71846	5.75095	3.98512
Sobic.010G003900	(1 of 1) 2.1.1.126 - [Myelin basic protein]-arginine N-methyltransferase / Protein-arginine N-methyltransferase	7.40796	8.21511	7.42496	6.39631	9.63599	8.80818	7.65436	7.10385	6.41689	5.96038	6.0449	5.80238	7.66038	7.71662	6.47291	8.7623	7.89011	7.3438	8.19808	9.85239	9.30032	7.26459	7.95861	8.41559	6.15393	8.71942	8.63492	9.58641	8.00491
Sobic.010G069400	(1 of 3) K02885 - large subunit ribosomal protein L19e (RP-L19e, RPL19)	366.168	410.503	393.552	406.635	355.326	410.837	445.564	419.721	372.833	303.482	366.529	306.38	385.47	352.574	336.993	354.192	395.979	457.411	385.642	434.322	368.394	392.9	393.423	424.688	346.418	410.126	306.988	352.89	328.221
Sobic.010G081600	(1 of 1) PTHR11926//PTHR11926:SF406 - GLUCOSYL/GLUCURONOSYL TRANSFERASES // SUBFAMILY NOT NAMED	1.04573	0.737463	1.32764	1.90257	1.73446	1.81086	1.2894	2.07111	3.62332	7.61011	4.06157	6.75269	0.777776	0.450154	3.09979	1.16497	1.08275	0.939419	1.11095	1.15621	0.416228	0.652135	0.967092	0.529335	0.961063	0.424324	0.824456	0.346858	0.935716
Sobic.010G210700	(1 of 2) 1.1.1.219 - Dihydrokaempferol 4-reductase / NADPH-dihydromyricetin reductase	11.7317	12.0943	8.7188	11.5089	11.2107	8.97287	11.8179	10.592	17.9456	22.3742	15.7742	17.3005	14.6338	12.0733	18.1958	8.36797	10.8422	6.77507	8.27702	6.21824	8.44852	9.08797	8.73932	8.647	9.17606	9.56164	12.9751	9.20608	5.18188
Sobic.010G007300	(1 of 1) PTHR18901//PTHR18901:SF43 - 2-DEOXYGLUCOSE-6-PHOSPHATE PHOSPHATASE 2 // SUBFAMILY NOT NAMED	25.0732	25.4564	24.329	26.5237	27.2635	26.6046	27.1863	27.5824	29.4111	40.0646	28.0303	35.8003	27.6333	26.3474	28.7081	24.7946	15.6314	20.7546	21.1393	15.5779	15.0402	18.7833	17.279	18.725	18.0508	17.3196	19.6729	14.5413	17.8714
Sobic.010G229600	(1 of 2) PF09446 - VMA21-like domain (VMA21)	14.8763	9.41599	13.0191	17.827	19.2217	12.9228	18.4616	17.3928	24.3382	22.6849	19.32	22.7882	10.2637	19.8093	23.4937	15.7928	10.3798	7.78045	15.2696	5.09303	5.08712	11.1387	11.8548	10.3723	12.6736	8.80785	7.22876	6.47202	7.30305
Sobic.010G019300	(1 of 1) K18447 - ADP-sugar diphosphatase (NUDX14)	31.1967	30.1425	28.9692	29.8487	31.2981	24.5667	30.405	30.3008	36.3619	43.5939	36.1343	57.5938	41.3216	41.1762	45.1648	34.6027	28.1637	28.2537	34.4171	24.7781	25.3089	33.2283	44.0859	39.188	45.9545	33.1939	65.7893	43.5449	57.2352
Sobic.010G045600	(1 of 1) K12840 - splicing factor 45 (RBM17, SPF45)	37.6486	39.6735	38.3458	41.4302	37.8334	38.8541	38.7303	43.3752	36.0027	38.4455	34.5365	33.304	34.8669	33.5912	31.5434	37.7832	36.4708	37.5963	37.4771	36.8206	34.0895	38.6473	31.4524	36.1276	34.4914	34.8909	30.8597	39.8968	34.5657
Sobic.010G046400	(1 of 7) PF12681 - Glyoxalase-like domain (Glyoxalase_2)	9.35382	8.70843	7.54958	7.8039	7.28441	9.08251	8.72591	7.99175	7.32417	6.73951	8.32684	8.29103	6.51762	8.86099	7.12817	11.2181	9.67111	8.20938	7.99603	8.66968	9.64076	10.5918	9.87139	8.94	9.82073	11.2741	8.41864	10.5546	7.86315
Sobic.010G168600	(1 of 9) KOG0324 - Uncharacterized conserved protein	21.4726	22.4715	23.2594	21.4219	22.1665	26.6904	22.2764	23.9552	20.3422	19.445	19.2156	22.602	22.6657	24.7137	22.3391	20.8104	22.1794	21.7924	17.9079	23.3668	24.5028	21.7823	20.9623	19.0579	19.3079	23.1486	16.3661	21.1126	17.7165
Sobic.010G253300	(1 of 14) PF02309//PF02362//PF06507 - AUX/IAA family (AUX_IAA) // B3 DNA binding domain (B3) // Auxin response factor (Auxin_resp)	26.8313	25.3351	25.7249	24.9011	25.8912	20.9711	16.9508	16.6607	20.491	29.0207	18.6274	17.5788	12.6927	14.0654	16.8223	24.7935	15.2226	17.6368	25.2501	10.5518	12.2955	14.7189	11.011	11.4089	11.9432	10.2441	9.35553	14.0273	11.9856
Sobic.010G103500	(1 of 4) PF07058 - Microtubule-associated protein 70 (MAP70)	36.4873	29.0791	37.7304	32.7018	33.6869	30.8031	29.3815	29.8633	30.8424	32.5974	29.5398	33.6426	23.6455	33.1574	32.459	32.161	31.9827	27.1823	36.6738	23.1615	25.8416	28.3622	33.6641	27.9597	32.211	30.6332	30.2204	27.9798	34.4822
Sobic.010G185100	(1 of 1) K03025 - DNA-directed RNA polymerase III subunit RPC6 (RPC6, POLR3F)	11.3988	13.9806	11.2821	12.5387	16.6948	20.3997	12.5583	11.8085	14.221	16.9276	19.9939	16.618	28.9978	14.3797	19.7461	12.7466	13.9022	11.4666	10.2596	18.7802	15.6149	12.4257	18.1283	16.4549	16.5354	17.1199	14.1392	16.4696	15.8235
Sobic.010G252900	(1 of 1) PTHR12396:SF11 - METHYL-CPG-BINDING DOMAIN-CONTAINING PROTEIN 5-RELATED	4.37	3.87568	1.51841	3.35317	1.89892	1.03485	2.22626	2.36293	4.44149	4.64572	4.87649	4.10992	1.83618	0.947538	4.13337	7.12044	4.84805	3.53315	5.58693	1.31105	0.773053	1.98406	3.26575	3.26616	4.8509	3.12609	4.74074	2.85796	3.5337
Sobic.010G028300	(1 of 1) PTHR22880//PTHR22880:SF163 - FALZ-RELATED BROMODOMAIN-CONTAINING PROTEINS // TRANSCRIPTION FACTOR GTE1	31.2576	33.4019	33.0193	30.3047	34.0721	31.1901	29.3189	32.2744	30.7983	35.1086	30.1598	36.0281	30.2002	32.1962	32.3735	35.2375	28.9196	27.9633	33.4933	28.1822	29.749	32.2914	31.5058	28.0554	35.2406	32.2609	33.098	31.0995	34.8937
Sobic.010G240800	(1 of 1) K03515 - DNA repair protein REV1 (REV1)	8.86079	8.7306	7.59539	7.95279	7.71897	6.26982	5.64438	6.58165	5.89526	5.8237	5.30748	4.34718	3.55972	4.36527	4.70839	9.87466	7.79372	7.22542	9.96531	5.91838	6.99846	7.00811	5.22951	5.09731	5.40877	5.87089	3.9821	7.308	3.86494
Sobic.010G207500	(1 of 2) PTHR11850//PTHR11850:SF127 - HOMEOBOX PROTEIN TRANSCRIPTION FACTORS // SUBFAMILY NOT NAMED	82.7125	98.2936	77.4327	83.1308	94.0329	100.263	66.6043	75.5881	76.3986	94.6983	91.0009	81.6682	80.5125	69.7994	85.3163	109.351	96.244	109.799	84.1625	100.468	98.6798	90.7852	67.7057	83.5675	71.128	69.8702	60.2835	66.3281	69.867
Sobic.010G006400	(1 of 3) K16281 - RING-H2 zinc finger protein RHA1 (RHA1)	30.2318	31.9177	38.5944	43.5115	75.1172	53.4389	34.8223	28.6601	21.2934	28.6544	21.4098	20.0989	31.1059	27.408	31.7298	9.6402	8.7138	6.82273	8.89608	7.33653	5.13901	8.11933	3.61828	5.68119	5.1323	12.1215	1.86819	5.35888	2.76364
Sobic.010G024500	(1 of 14) PF00069//PF00560//PF08263 - Protein kinase domain (Pkinase) // Leucine Rich Repeat (LRR_1) // Leucine rich repeat N-terminal domain (LRRNT_2)	3.30657	2.82347	3.85052	3.09364	3.30465	3.56097	4.16828	4.10579	3.01197	3.62553	3.64679	2.75348	2.41933	3.04793	2.41906	3.47887	3.15451	3.37713	4.10192	3.53691	3.43767	3.6723	2.1925	3.33565	2.11475	2.7877	1.59178	2.51129	2.17041
Sobic.010G025850	(1 of 2) PTHR13105//PTHR13105:SF9 - MYELOID LEUKEMIA FACTOR // SUBFAMILY NOT NAMED	31.6766	34.1951	29.8774	24.7704	34.9236	25.9311	27.0727	25.2851	25.4892	30.412	25.9235	29.0156	38.3383	36.6571	27.6067	29.7895	22.3384	21.5889	32.9144	22.3264	22.0745	20.2522	23.2802	27.3298	17.3241	24.9408	50.5349	31.9446	41.736
Sobic.010G182700	(1 of 5) K07936 - GTP-binding nuclear protein Ran (RAN)	74.4552	32.9453	61.5125	59.4192	38.961	38.1772	53.45	62.8139	88.377	136.223	83.7411	149.268	38.8	40.9385	82.978	29.8237	42.5576	31.0306	43.7904	15.0006	15.2298	21.751	57.7921	18.3925	59.6662	18.5049	138.961	21.91	106.247
Sobic.010G100516	(1 of 1) PF14929 - TAF RNA Polymerase I subunit A (TAF1_subA)	6.86403	6.89675	6.58353	5.82774	7.92429	7.19793	6.15522	7.19213	6.66832	7.25236	5.58948	5.33978	5.52371	6.1781	5.43174	6.05346	6.56198	5.97443	7.55783	5.98573	5.92948	6.29642	4.92586	5.27544	5.57145	4.69086	5.58042	5.50216	5.39546
Sobic.010G063801	(1 of 2) K02924 - large subunit ribosomal protein L39e (RP-L39e, RPL39)	252.376	291.255	281.812	304.797	280.169	293.074	331.724	280.557	295.09	226.774	289.253	266.686	308.195	287.851	247.852	274.66	326.441	323.146	271.638	337.347	273.992	333.678	338.879	363.152	291.801	343.309	269.147	328.153	278.63
Sobic.010G183400	(1 of 1) PTHR15467 - ZINC-FINGERS AND HOMEOBOXES RELATED	20.3839	21.8817	22.1758	19.613	19.426	23.7049	21.9424	26.1434	21.2772	16.9486	18.4457	18.8144	23.9518	21.9319	18.533	25.9941	23.6378	25.1616	23.0937	29.7752	30.3214	24.9242	22.5931	27.2188	22.9991	32.0256	28.7026	35.1761	27.606
Sobic.010G098400	(1 of 2) K14823 - rRNA-processing protein EBP2 (EBP2, EBNA1BP2)	31.5918	26.6585	25.1609	30.253	25.7536	31.1837	36.5226	42.8267	37.4694	27.9188	30.2885	32.3711	31.9796	30.8859	29.8483	33.0526	31.8259	32.5005	36.0048	41.6818	37.0652	38.4496	32.3215	33.4792	32.8503	43.8801	40.0734	41.702	43.3154
Sobic.010G008700	(1 of 1) PF09991 - Predicted membrane protein (DUF2232) (DUF2232)	13.8183	14.8606	13.8246	18.4322	20.5619	14.6353	16.6213	18.8847	15.5276	13.7705	13.056	16.5591	21.3974	19.2912	15.8023	23.752	21.1578	19.09	15.8923	24.4554	27.0057	30.3131	17.4581	26.4599	15.7287	32.3818	21.9247	32.0875	19.1027
Sobic.010G192500	(1 of 1) PTHR10024//PTHR10024:SF243 - SYNAPTOTAGMIN // ANTHRANILATE PHOSPHORIBOSYLTRANSFERASE-LIKE PROTEIN	8.25637	5.3832	7.19238	4.35608	4.9473	3.847	6.5913	6.40237	6.21588	4.08586	5.1798	4.32164	2.36533	15.8947	4.70262	7.5564	10.4483	6.09497	11.037	3.292	4.54394	9.17158	14.7911	7.3782	12.6878	5.66632	8.85268	7.20136	9.94154
Sobic.010G086800	(1 of 68) PF02298 - Plastocyanin-like domain (Cu_bind_like)	29.6834	12.1335	68.3741	7.50626	54.7604	1.54855	14.2227	11.7177	4.8739	0.70732	0.69913	2.01758	0.461145	39.5342	1.07798	11.6793	3.94286	2.46726	7.75224	1.2177	1.88789	1.28424	3.16668	1.25538	3.1298	5.14172	4.88333	1.00957	2.12206
Sobic.010G056000	(1 of 4) PTHR31421:SF0 - PROTEIN BASIC PENTACYSTEINE1-RELATED	34.7819	35.5418	32.8253	27.3941	38.7066	30.085	24.503	25.2887	27.297	28.9613	25.3442	27.8857	27.6512	29.165	27.1047	34.4297	29.2353	27.827	32.9862	25.1962	27.1715	23.4708	23.8474	26.0484	25.3624	25.3782	26.7669	27.5933	25.7555
Sobic.010G278500	(1 of 2) PTHR13466 - TEX2 PROTEIN-RELATED	15.1435	15.4761	14.2999	14.5284	16.3297	16.8121	11.9684	14.2685	15.0728	19.4457	20.9415	17.9613	26.037	17.1166	21.5615	17.5864	16.2223	13.9849	14.705	20.7834	19.54	12.4777	15.2978	18.2048	16.0739	16.6161	15.1261	19.327	19.2979
Sobic.010G193300	(1 of 2) PTHR10165//PTHR10165:SF99 - LIPID PHOSPHATE PHOSPHATASE // SUBFAMILY NOT NAMED	3.66153	7.89835	5.85463	4.92246	4.46734	2.57065	3.68259	2.9068	2.77615	3.60762	2.99211	4.26918	8.20195	4.03314	4.65576	5.23509	4.99054	4.17932	2.9359	2.5719	3.90921	3.17755	2.21641	4.23015	2.22164	3.30356	3.76568	3.22651	1.89641
Sobic.010G056200	(1 of 4) PTHR22847//PTHR22847:SF453 - WD40 REPEAT PROTEIN // SUBFAMILY NOT NAMED	108.543	121.748	128.573	106.668	122.766	121.331	100.348	102.601	111.669	139.553	112.553	126.793	149.862	147.115	132.006	130.094	110.791	102.439	100.806	106.612	140.771	104.569	139.569	124.363	136.965	117.475	174.641	134.275	187.217
Sobic.010G186400	similar to Putative uncharacterized protein	969.677	1169.45	879.703	1385.27	1438.21	1575.48	1403.34	1531.44	1358.74	999.652	1539.41	1207.83	1526.23	1139.2	1386.88	865.582	1044.94	1166.3	1014.22	1699.57	1428.46	1570.67	979.3	1844.65	936.429	1365.13	670.789	1482.91	680.326
Sobic.010G044500	(1 of 1) PTHR22835//PTHR22835:SF220 - ZINC FINGER FYVE DOMAIN CONTAINING PROTEIN // SUBFAMILY NOT NAMED	28.7107	3.42532	31.6171	9.76588	28.782	10.1984	13.6527	9.74784	25.2868	32.1525	14.8155	61.262	37.1237	49.2168	40.7575	17.0708	45.1268	2.58958	18.5279	5.40023	24.8458	13.2344	55.8596	52.2405	129.402	27.0577	28.512	26.5416	66.148
Sobic.010G107000	(1 of 1) PTHR11353//PTHR11353:SF103 - CHAPERONIN // SUBFAMILY NOT NAMED	63.9832	48.1146	55.4783	49.6645	49.5659	43.0632	43.7003	43.185	64.7041	78.0253	65.6082	57.8445	42.6688	45.7307	55.9831	58.521	72.1206	48.3801	63.2891	36.3894	39.7303	39.1243	52.632	29.6246	60.789	33.1221	44.853	33.9885	52.5936
Sobic.010G175000	weakly similar to Putative uncharacterized protein	9.0087	9.25665	8.09851	9.59895	12.4205	11.9258	11.0697	10.4056	10.5548	8.127	9.24358	9.99606	11.2547	10.8543	10.3625	10.873	10.089	8.8072	9.35045	15.2892	15.4221	11.0704	10.2754	10.2171	9.39892	14.6594	10.2451	13.8958	9.52353
Sobic.010G125400	(1 of 108) PTHR24078 - DNAJ HOMOLOG SUBFAMILY C MEMBER	14.607	11.5086	23.2099	13.8817	15.3482	5.71222	17.2579	13.0809	9.56506	8.39332	7.77703	11.9142	6.80419	13.0372	8.96322	10.2059	8.91014	9.39003	10.0752	4.49179	4.56582	7.7362	5.27272	2.71334	5.78121	7.17769	4.96991	2.71545	5.56385
Sobic.010G081900	(1 of 1) 4.2.1.107 - 3-alpha,7-alpha,12-alpha-trihydroxy-5-beta-cholest-24-enoyl-CoA hydratase / D-3-hydroxyacyl-CoA dehydratase	80.1874	79.8143	84.2082	74.9103	84.074	64.8275	87.7888	83.7501	79.2838	79.107	71.2762	73.5048	80.6493	87.4744	69.2754	87.291	83.2187	79.6374	69.5649	88.3152	89.8876	106.452	71.2081	77.5779	78.7568	92.3722	77.8293	95.0009	74.718
Sobic.010G215300	(1 of 3) K07760 - cyclin-dependent kinase [EC:2.7.11.22] (CDK)	2.72285	1.44239	2.07565	1.92394	0.281212	0.89908	1.16639	0.439444	1.91343	1.07058	0.484325	1.33113	0.547646	2.52579	0.839469	1.95747	5.79512	3.56569	5.41552	1.16493	0.732684	3.85383	0.464282	0.155298	0.261227	0.186734	0.566001	0.374669	0.164713
Sobic.010G230700	(1 of 2) K02901 - large subunit ribosomal protein L27e (RP-L27e, RPL27)	139.134	164.499	155.224	149.865	137.908	161.824	146.394	134.463	126.672	93.5151	124.627	107.821	134.475	124.175	111.353	140.337	163.639	168.666	139.878	143.368	142.144	142.324	142.116	160.268	120.901	148.312	94.601	131.338	99.3416
Sobic.010G162400	(1 of 13) 1.3.3.8 - Tetrahydroberberine oxidase / THB oxidase	1.9078	2.16895	1.41849	2.12691	1.63514	1.27527	1.72505	1.52365	1.98308	2.08565	1.12646	0.966366	0.763653	1.09749	1.37622	3.70966	2.97027	3.11998	2.36411	2.21634	2.20351	3.0964	1.18983	2.05431	2.04212	2.55461	1.89026	2.24041	1.26635
Sobic.010G005700	(1 of 39) PF12274 - Protein of unknown function (DUF3615) (DUF3615)	37.7709	40.8918	38.5841	34.7913	41.1694	36.331	39.0582	40.8439	43.8655	46.2616	46.9553	46.8592	49.6441	42.7799	49.5322	40.9764	41.6476	37.8196	40.7781	34.53	36.8503	39.633	43.2517	31.2808	41.1693	39.4755	48.0013	38.6117	41.5366
Sobic.010G219600	(1 of 1) PTHR27001//PTHR27001:SF105 - FAMILY NOT NAMED // PROTEIN KINASE FAMILY PROTEIN-RELATED	5.58061	1.97535	4.6907	2.04181	5.82334	3.35232	5.04781	5.43179	5.61044	9.76286	3.80962	6.6621	1.33333	2.25387	5.58122	1.49258	2.50709	1.6114	3.72941	0.936624	1.70837	4.00803	2.80419	1.1452	5.07402	1.12784	1.94473	1.48524	1.61951
Sobic.010G105701		4.30101	4.96084	6.89742	3.75606	8.3802	3.42222	3.72403	4.38083	4.47073	5.48002	2.84522	5.08103	6.75613	5.59137	5.20429	4.5649	4.04403	3.18759	3.65541	4.26484	2.9034	3.49449	3.58705	3.88978	3.68305	4.43283	6.05483	5.66489	6.52709
Sobic.010G223100	(1 of 1) PTHR23092:SF1 - NUCLEOTIDYLTRANSFERASE FAMILY PROTEIN	20.0568	19.5635	20.8667	15.8659	20.9732	15.5962	15.1485	15.4795	13.49	16.0625	10.4619	10.351	11.8918	16.9883	12.0628	17.385	15.4453	12.5733	17.4241	12.6484	14.4597	15.1732	11.9444	13.3415	8.26034	15.2954	15.3298	17.1936	13.2003
Sobic.010G213700	(1 of 2) PTHR33228//PTHR33228:SF5 - FAMILY NOT NAMED // PROTEIN GLUTAMINE DUMPER 1-RELATED	13.7229	21.2932	11.8865	12.4343	20.0248	21.3336	20.0771	13.9488	8.39425	14.9768	8.66026	7.58274	7.25798	5.76139	9.01374	14.2066	8.363	15.7806	9.69146	12.008	12.1918	10.6255	5.75434	3.37311	5.2755	3.71219	1.9234	2.4521	3.33507
Sobic.010G092100	(1 of 20) PF03634 - TCP family transcription factor (TCP)	3.13783	3.98436	5.53203	3.06466	4.08768	2.5007	2.3258	2.56095	2.66228	3.81542	1.91124	4.189	2.09044	2.90927	2.98423	4.95414	3.83653	3.10341	2.87985	1.72764	2.79249	2.78109	4.13972	2.18564	6.72009	1.09367	2.98386	1.99423	4.99629
Sobic.010G227400	(1 of 1) PTHR22762//PTHR22762:SF83 - ALPHA-GLUCOSIDASE // SUBFAMILY NOT NAMED	58.6341	63.5416	65.1443	69.8323	75.5399	34.1721	39.0517	37.6071	35.1983	34.5995	36.3979	33.1259	49.5275	72.8059	44.4505	102.473	166.938	114.377	84.2933	182.688	229.368	232.913	119.939	262.623	111.437	133.014	85.8007	174.778	83.8207
Sobic.010G038900	similar to Os01g0496900 protein	21.2545	17.1834	22.4185	18.8185	17.6658	15.0322	17.9664	19.7964	19.7702	24.2334	19.645	19.9065	8.67626	13.4477	17.434	15.6023	17.2765	16.755	22.4596	7.98549	6.90411	13.9451	17.0297	11.7295	19.3562	6.86862	7.50355	8.87793	10.1431
Sobic.010G011900	weakly similar to Putative uncharacterized protein	20.3753	17.6117	19.0395	22.4844	13.4038	12.2329	15.9273	15.9499	26.6008	20.9872	19.2046	26.0357	9.6727	10.5755	19.4285	9.90776	13.3323	17.8085	20.5188	5.87167	3.37589	11.295	14.5688	7.66126	17.5859	6.89794	9.39393	6.33643	10.3633
Sobic.010G010700	(1 of 46) 2.7.10.2 - Non-specific protein-tyrosine kinase / Cytoplasmic protein tyrosine kinase	51.8878	51.1711	53.2377	45.6928	56.1193	48.4518	47.4426	47.0134	52.1776	58.2107	48.0225	45.0131	38.8334	44.8493	51.1325	51.8438	48.2054	41.9526	54.0776	40.2659	46.1153	41.7099	39.9661	35.4115	43.485	38.7288	37.0406	40.7676	41.5314
Sobic.010G009466	(1 of 58) PF01535//PF13041//PF13812 - PPR repeat (PPR) // PPR repeat family (PPR_2) // Pentatricopeptide repeat domain (PPR_3)	2.7556	4.43637	4.25202	4.13981	2.8162	3.26594	3.14908	5.64772	3.91227	3.3628	3.60133	3.5975	6.36648	6.00621	3.51863	8.44567	6.55412	6.75165	6.36682	9.82773	12.2499	11.4387	4.20398	8.81816	5.58528	10.0959	15.0775	13.1908	11.2147
Sobic.010G019100	(1 of 1) KOG2374 - Uncharacterized conserved protein	22.9642	24.7707	29.7049	22.4769	27.4374	29.6776	19.5891	21.7216	21.4158	25.5522	24.6534	28.5847	36.016	29.3763	30.9235	25.3675	26.1462	23.6462	21.3938	27.3444	37.1788	20.9602	32.6755	27.9528	33.4036	26.0424	26.6246	29.2555	36.2425
Sobic.010G199800	(1 of 1) PTHR23333//PTHR23333:SF25 - UBX DOMAIN CONTAINING PROTEIN // SUBFAMILY NOT NAMED	65.0231	62.5264	63.1432	63.2473	66.6813	74.4419	58.0349	60.4553	61.6168	59.2728	69.7618	69.6395	81.8283	66.1679	71.0476	59.5899	68.154	61.0137	61.7376	75.0502	78.0273	63.7774	69.4489	71.3825	68.3615	68.9765	57.4447	67.1855	68.5131
Sobic.010G131900	(1 of 2) K15687 - E3 ubiquitin-protein ligase makorin [EC:6.3.2.19] (MKRN)	63.9942	61.438	61.5923	61.8298	55.92	60.591	64.0579	66.3063	63.2699	58.8517	63.7091	53.6262	49.4794	51.5586	57.306	60.8033	59.2149	59.6306	60.8999	55.1959	55.1184	52.6925	49.0472	51.9139	51.0319	57.269	34.8381	47.4022	39.4221
Sobic.010G089400	(1 of 2) PTHR23354//PTHR23354:SF76 - NUCLEOLAR PROTEIN 7/ESTROGEN RECEPTOR COACTIVATOR-RELATED // SUBFAMILY NOT NAMED	46.599	48.7642	48.1211	48.4443	55.2087	49.4507	44.9063	44.92	49.3803	56.2049	51.4859	55.3279	61.3305	66.7019	56.6639	54.7621	48.396	45.736	49.1428	50.4554	49.2626	49.6784	53.6935	56.6336	52.4983	64.0177	64.6131	62.7297	65.0048
Sobic.010G261600	(1 of 1) PTHR18063 - NF-E2 INDUCIBLE PROTEIN	73.9875	74.3848	70.5216	73.3495	64.9938	64.3052	62.6162	67.7313	64.4587	65.989	61.3018	54.2987	48.9519	51.3605	57.1319	71.8621	67.3799	66.9932	65.8554	62.0509	65.8882	59.6495	53.3529	55.8839	53.5155	50.1006	46.1354	58.0179	43.1113
Sobic.010G153000	weakly similar to Putative uncharacterized protein	33.8135	34.2184	30.2456	36.0662	28.2329	31.8696	36.7447	44.945	36.9412	27.0428	37.6583	28.6578	40.7814	39.0824	31.2925	31.4285	49.248	35.2551	33.9176	43.5195	43.4401	42.1908	39.2955	40.6766	31.2054	59.8466	43.2966	50.7633	37.1378
Sobic.010G232750		9.14352	8.4346	6.79412	6.83283	5.98835	6.16405	6.24686	7.10573	4.35288	3.67141	3.3971	3.13711	2.67991	2.8985	3.97742	5.58348	5.75136	9.27113	10.8574	5.75907	3.91395	6.04692	3.68529	3.87346	4.26552	3.35563	3.00986	3.40117	4.11639
Sobic.010G185700	(1 of 1) PF00153//PF13833 - Mitochondrial carrier protein (Mito_carr) // EF-hand domain pair (EF-hand_8)	23.881	18.5923	20.2632	17.7226	16.4941	19.4538	15.9538	19.4062	13.8185	14.1719	13.0321	13.9558	14.6653	14.6615	13.436	17.1403	16.9133	19.7768	19.5908	20.2758	18.6376	15.8188	13.9419	15.0392	16.039	14.8061	12.8395	14.7161	16.4759
Sobic.010G233000		33.3377	33.2655	29.9328	32.8894	34.9031	29.0523	26.3623	29.9302	24.7841	24.9302	22.9878	22.1364	20.8674	25.0157	24.2622	30.2674	28.4973	27.6372	34.4469	26.9462	25.4912	28.0995	24.6188	23.478	23.7457	29.8411	24.1814	30.1406	24.9715
Sobic.010G274900	(1 of 22) 2.7.10.2//2.7.11.1 - Non-specific protein-tyrosine kinase / Cytoplasmic protein tyrosine kinase // Non-specific serine/threonine protein kinase / Threonine-specific protein kinase	0.764443	0.939958	1.09625	1.02432	1.29357	1.15927	1.35343	1.29148	2.04764	2.05195	1.98919	2.34991	1.71444	0.816341	2.05145	1.78658	2.33994	1.84227	2.22011	1.50905	1.22175	2.01165	3.09973	2.14311	4.63491	1.50321	4.68983	1.53198	2.24148
Sobic.010G241200	(1 of 1) PTHR11014//PTHR11014:SF62 - PEPTIDASE M20 FAMILY MEMBER // IAA-AMINO ACID HYDROLASE ILR1-LIKE 6	13.2249	5.39658	5.80601	6.04506	8.80853	4.56333	6.5555	8.96418	5.93111	8.04921	6.32113	6.24823	3.71938	3.84953	5.95494	4.74459	4.63893	4.74367	5.39919	3.02914	3.5169	5.62434	3.59084	3.46818	3.63668	3.6151	3.64937	4.61227	2.84245
Sobic.010G243600		15.187	17.1756	16.246	14.1418	19.5014	18.7196	11.736	11.9403	13.7493	12.0982	14.0787	13.8721	14.908	15.4551	15.3836	15.9901	10.9283	14.8533	14.6872	15.8344	19.5217	16.7595	12.2856	12.47	14.506	16.3573	13.8252	14.8145	16.758
Sobic.010G015900	(1 of 2) PTHR10378//PTHR10378:SF9 - LIM DOMAIN-BINDING PROTEIN // CHIP, ISOFORM B	124.461	119.742	126.848	103.134	110.367	92.0488	87.6836	103.621	95.9998	99.6022	92.0238	87.2575	69.3283	94.7687	91.8769	117.679	90.5952	91.9864	105.506	70.22	74.526	83.1935	86.3428	86.6757	84.7408	80.1991	62.0356	82.7844	68.4354
Sobic.010G241600	(1 of 2) K10743 - ribonuclease H2 subunit A (RNASEH2A)	10.5453	12.0711	10.2202	9.69049	11.5749	8.8597	10.804	11.6361	7.8795	7.84368	8.83713	8.59926	9.16629	13.0459	9.31139	13.2242	12.2246	12.0474	14.1929	12.6465	11.913	13.6262	13.1521	14.6985	10.9754	16.7809	13.2386	14.8482	12.521
Sobic.010G089200	weakly similar to Putative uncharacterized protein P0516A04.9	1.24136	0.308972	1.58088	0.0508796	1.33862	0.855957	0.30012	0.62755	0.417464	4.13575	0.378756	3.15153	5.4962	6.55383	3.19682	2.61789	1.13102	0.25829	0.196922	0.0956079	3.43539	0.273223	2.6705	9.28677	0.248697	6.86665	1.05698	3.80479	3.99874
Sobic.010G153466	(1 of 2) PTHR10799:SF350 - TRANSCRIPTIONAL REGULATOR ATRX HOMOLOG	7.13553	7.47073	7.18704	5.22593	9.93989	6.16588	3.74035	5.08805	4.17365	6.01424	4.03208	3.68488	3.7245	4.97125	4.60361	7.71079	3.50119	5.21591	6.31024	5.83251	6.6218	4.94547	2.70374	3.07743	3.62151	4.32864	4.05853	5.55622	4.07748
Sobic.010G102800	(1 of 1) PTHR10217//PTHR10217:SF478 - VOLTAGE AND LIGAND GATED POTASSIUM CHANNEL // POTASSIUM CHANNEL GORK-RELATED	113.164	72.5092	83.7079	71.5365	54.6592	59.0089	64.8934	78.9013	84.8637	75.9821	75.2109	71.6053	35.8227	45.5193	68.17	37.5577	59.9639	38.1294	100.001	26.9586	20.0743	40.4728	31.8887	24.8384	31.4746	24.8952	22.0252	20.0367	27.6355
Sobic.010G091500	(1 of 19) PF01535//PF13041//PF13812//PF14432 - PPR repeat (PPR) // PPR repeat family (PPR_2) // Pentatricopeptide repeat domain (PPR_3) // DYW family of nucleic acid deaminases (DYW_deaminase)	7.76222	6.60558	7.23725	6.66635	5.87781	5.12976	6.15803	6.14805	5.12882	5.03934	5.90295	5.139	4.49328	5.42004	4.63748	5.97813	7.01655	7.60146	6.35809	4.91616	5.38877	4.72807	5.47872	6.25919	5.43081	6.06125	5.10642	6.97276	4.1512
Sobic.010G269100	(1 of 2) PTHR22835//PTHR22835:SF196 - ZINC FINGER FYVE DOMAIN CONTAINING PROTEIN // SUBFAMILY NOT NAMED	58.6609	58.597	59.9134	57.2423	63.4738	61.9966	59.0096	56.3403	51.4634	56.9228	52.7672	42.2605	44.299	50.9072	44.2248	54.3147	53.0191	52.6584	56.7406	58.7844	53.7026	58.3145	46.4259	46.2238	43.8931	50.2376	45.4273	52.0061	45.914
Sobic.010G086300	(1 of 2) PTHR24078:SF247 - CHAPERONE PROTEIN DNAJ 1, MITOCHONDRIAL	9.55178	8.36413	8.52369	7.59825	7.26934	8.73688	9.55851	7.70955	9.23242	9.40708	7.2146	7.80703	5.91455	5.60533	7.55112	9.11724	9.20418	9.77513	11.2193	9.03682	8.36939	8.46412	6.66311	6.78117	6.62236	8.54523	7.48288	9.48162	7.73893
Sobic.010G036601		2.9073	4.44223	4.01334	2.62426	3.21855	2.78128	2.49845	2.98649	3.02202	4.39857	3.57628	4.01356	3.617	3.32785	3.49538	5.46043	2.76243	4.6744	3.36941	3.59895	3.47154	3.53189	4.73294	4.31457	4.37221	3.74014	3.11311	3.6939	3.40551
Sobic.010G185400	(1 of 2) K03456 - serine/threonine-protein phosphatase 2A regulatory subunit A (PPP2R1)	63.7981	61.3901	66.3495	56.6617	63.5864	62.0494	61.9715	64.8497	55.9117	62.3946	53.0573	54.664	48.4684	56.8515	57.9038	65.2994	65.4469	57.4561	68.3098	50.4945	54.3305	61.235	55.2109	46.0771	52.3757	53.1953	53.1152	52.5306	56.0065
Sobic.010G245200	(1 of 3) PF07466 - Protein of unknown function (DUF1517) (DUF1517)	19.4466	50.3515	40.7992	40.1988	38.8705	37.8865	24.3078	32.8696	24.2513	26.0789	21.56	30.2041	51.4913	39.2585	33.4659	75.6203	35.2163	60.9748	41.2131	62.5458	79.6244	60.0431	32.655	73.2437	48.4801	57.5891	68.085	75.866	76.9338
Sobic.010G269800	(1 of 1) K06640 - serine/threonine-protein kinase ATR (ATR)	3.02154	2.40129	2.28317	2.06491	1.63803	2.43037	2.66615	2.03436	2.89235	2.56239	2.72874	1.80877	1.62517	1.69308	1.86527	2.41485	3.58049	2.45672	3.77666	2.08492	2.18189	2.37246	1.4329	1.45861	1.39869	1.74971	1.48455	1.7975	1.28309
Sobic.010G248800	(1 of 1) PTHR10994:SF61 - RETICULON-LIKE PROTEIN	9.75347	10.1515	8.56674	14.0391	14.6031	22.0353	13.147	15.5226	15.541	12.2292	21.2434	17.9939	25.0653	15.7031	13.9876	9.82578	13.575	11.9647	13.3717	24.0453	19.5536	16.2922	10.6168	16.1267	8.99151	16.4034	19.214	22.76	17.0528
Sobic.010G214900	(1 of 4) 6.2.1.12//6.2.1.34 - 4-coumarate--CoA ligase / 4-coumaryl-CoA synthetase // Trans-feruloyl-CoA synthase / Trans-feruloyl-CoA synthetase	21.2349	17.585	20.2155	14.804	22.3042	12.658	11.2179	11.0847	9.40557	16.0004	9.67555	12.3091	13.2528	18.9499	13.8936	15.1013	20.3807	13.9534	14.1661	13.3145	18.0395	10.5638	14.3781	22.5835	12.7912	18.0431	9.98775	16.189	12.8279
Sobic.010G171400	(1 of 4) PF05553//PF14364 - Cotton fibre expressed protein (DUF761) // Domain of unknown function (DUF4408) (DUF4408)	8.38213	9.64039	11.0155	9.23412	13.9011	10.9445	12.2863	11.2675	9.575	7.65464	10.0605	9.01844	10.2479	10.2778	8.54641	6.51951	8.05314	7.20498	8.58332	10.924	7.48454	12.8472	9.27543	12.7198	9.51316	8.35619	6.65132	11.5797	8.51716
Sobic.010G262800	(1 of 3) K14553 - U3 small nucleolar RNA-associated protein 18 (UTP18)	14.5533	15.6939	11.2988	15.8479	11.9337	15.4027	16.7596	16.2638	12.627	9.32858	11.3348	7.70903	9.38098	8.13903	8.37765	12.1051	16.9345	18.5357	16.1629	18.3573	13.1235	13.6348	10.9115	12.62	12.0239	11.871	7.87746	11.1363	7.66391
Sobic.010G059500	(1 of 1) PTHR18934:SF131 - RNA HELICASE, PUTATIVE-RELATED	24.7617	25.8445	23.6974	22.1596	26.0906	23.8024	22.2663	21.2021	22.4368	22.0487	20.3286	20.9315	19.3323	21.0144	19.2826	24.5054	22.8756	23.8998	26.9806	21.0168	20.4378	20.531	19.9869	17.8848	19.7097	19.9077	18.9262	20.1695	18.9595
Sobic.010G131700	(1 of 1) PTHR32060//PTHR32060:SF5 - FAMILY NOT NAMED // PEPTIDASE S41 FAMILY PROTEIN	30.8503	30.9337	45.7193	33.1547	28.0664	35.5657	20.3826	21.8615	14.8756	20.7595	14.5944	17.4135	14.5776	17.533	17.8224	39.3863	24.2013	33.3	29.7227	19.9417	29.3839	28.1333	14.6068	18.4392	16.4328	12.1051	13.9073	16.3878	18.5614
Sobic.010G208400	(1 of 5) 3.4.16.2 - Lysosomal Pro-Xaa carboxypeptidase / Prolyl carboxypeptidase	22.0994	10.7145	16.3604	12.9065	17.5304	13.9697	26.7622	24.7454	41.187	45.3111	36.2218	47.3223	8.33574	9.30072	35.1496	6.98407	18.71	7.09162	19.9907	4.67612	3.81688	12.1423	25.5925	4.34472	34.0812	5.34429	20.0351	6.97462	18.8695
Sobic.010G012500	(1 of 3) PF06592 - Protein of unknown function (DUF1138) (DUF1138)	238.809	225.584	206.418	249.916	251.606	257.519	291.85	242.949	251.431	238.559	241.938	233.906	212.977	204.018	224.555	188.98	205.001	206.723	206.581	180.583	177.104	248.329	185.19	162.586	205.034	216.238	203.496	191.235	168.104
Sobic.010G221400	(1 of 3) PTHR10252//PTHR10252:SF37 - HISTONE-LIKE TRANSCRIPTION FACTOR CCAAT-RELATED // SUBFAMILY NOT NAMED	14.209	11.1905	13.0896	12.8644	10.0494	9.08985	11.5683	14.5764	15.4518	15.8393	14.9403	17.8769	4.57728	8.59041	13.847	15.3433	16.4341	15.5491	20.0579	6.49368	8.34284	14.9242	17.8275	6.75721	21.5327	6.19706	6.39607	5.64902	8.69746
Sobic.010G238700	(1 of 3) K12483 - EH domain-containing protein 1 (EHD1)	120.835	120.945	120.377	120.632	107.207	110.214	107.738	120.615	122.659	138.582	125.413	123.271	104.581	102.098	130.385	115.875	118.062	112.965	126.917	85.2176	95.5319	97.8155	131.11	90.6738	130.562	96.8912	104.839	100.966	110.128
Sobic.010G118500		10.1326	9.72804	9.33267	9.25251	13.5751	10.7124	10.6524	9.81137	11.9182	11.9386	12.3395	13.8342	12.7243	10.6748	13.3031	9.23552	10.9866	8.56946	9.83187	9.91514	7.92169	8.66581	11.2716	13.4433	12.0654	12.6265	7.53779	10.3624	9.27651
Sobic.010G251600	(1 of 2) K02942 - large subunit ribosomal protein LP1 (RP-LP1, RPLP1)	250.855	287.983	254.159	262.08	216.37	259.586	284.324	255.712	239.967	179.115	227.893	195.884	208.956	198.054	199.56	243.899	285.084	321.447	270.652	248.029	191.135	277.715	257.695	298.734	252.823	259.257	185.357	239.974	177.663
Sobic.010G278800	(1 of 1) K12829 - splicing factor 3B subunit 2 (SF3B2, SAP145, CUS1)	107.93	110.886	110.312	106.017	105.857	120.934	115.314	117.631	107.96	106.839	112.9	98.905	110.243	102.259	107.195	105.38	116.199	102.429	110.517	124.584	113.785	105.296	117.4	112.703	109.484	117.876	100.639	112.284	113.8
Sobic.010G091900	(1 of 1) PTHR12300:SF52 - HVA22-LIKE PROTEIN A-RELATED	46.0871	43.6666	45.1674	49.4133	48.8324	40.7467	54.542	58.7622	61.1083	57.3679	57.5075	58.5731	44.6103	57.3527	62.3078	50.4351	54.4258	48.07	57.6725	49.9371	51.4399	59.0764	57.2856	48.4655	63.2794	54.9476	49.7689	53.5236	51.8539
Sobic.010G164800	(1 of 171) PF00847 - AP2 domain (AP2)	0.978329	1.56384	1.68659	0.908905	1.87887	0.347516	1.34032	0.871925	0.474569	0.420172	0.264758	0.655326	0.698538	1.85301	0.356922	1.90233	2.26683	3.26279	1.75889	3.07426	1.93142	6.65882	2.20432	6.33877	1.39627	3.53307	1.62902	3.75241	0.980451
Sobic.010G051300	(1 of 1) PTHR10992//PTHR10992:SF749 - ALPHA/BETA HYDROLASE FOLD-CONTAINING PROTEIN // SUBFAMILY NOT NAMED	26.4827	29.9025	25.7681	29.0093	31.9108	28.155	26.4265	29.2347	29.216	34.1587	31.8526	28.414	33.9641	34.2639	30.8372	28.4776	28.1778	24.2707	26.5781	33.999	30.6749	26.6414	22.74	36.7011	21.8853	32.1016	30.9103	30.9549	27.3443
Sobic.010G186300	(1 of 2) PTHR24343//PTHR24343:SF157 - SERINE/THREONINE KINASE // CBL-INTERACTING SERINE/THREONINE-PROTEIN KINASE 24	83.964	55.9685	70.0118	61.8696	75.1403	65.7774	87.1028	78.927	94.7249	92.3888	64.4549	72.2222	34.6747	59.0649	75.4556	41.8935	47.3859	44.3457	76.4187	39.4434	37.3026	38.5262	45.7144	31.5805	48.1475	29.5419	31.0165	38.27	36.416
Sobic.010G118000	(1 of 1) K17586 - PHD and RING finger domain-containing protein 1 (PHRF1)	10.0691	9.19678	9.68418	9.68925	9.05712	10.4133	8.61742	8.61161	10.3166	11.3914	10.4724	10.5876	9.90316	9.2116	10.2269	9.23786	8.67386	8.75617	9.94488	8.03753	7.63981	8.02034	9.14075	8.46128	10.0961	8.13486	9.10012	8.7794	8.86792
Sobic.010G246900		5.52398	5.18002	4.6814	3.96373	7.22931	1.40384	2.16578	1.02924	2.47417	5.81857	1.26939	1.34005	2.70784	2.49389	2.93557	2.47426	2.69951	5.0229	4.15456	1.129	2.31666	3.84093	2.0842	1.63678	1.74808	1.12984	2.51534	1.75505	0.80371
Sobic.010G161450	(1 of 1) PTHR31933:SF2 - O-FUCOSYLTRANSFERASE-LIKE PROTEIN	40.0923	35.3419	58.3644	39.541	44.6673	35.42	31.407	29.3163	21.1874	22.247	20.3151	24.1288	33.252	39.2394	23.4882	29.3009	21.5099	22.7064	15.6212	23.3023	27.0946	26.8443	14.9024	24.9307	13.1958	29.2724	19.3637	27.0865	20.0437
Sobic.010G008100	(1 of 24) PF14259 - RNA recognition motif (a.k.a. RRM, RBD, or RNP domain) (RRM_6)	94.1386	98.8585	91.0069	108.242	100.672	104.892	116.811	113.059	110.174	101.856	102.259	97.4584	104.606	106.154	103.392	110.201	117.728	110.593	119.375	124.98	116.836	128.767	105.531	113.465	116.045	123.59	120.647	130.913	108.878
Sobic.010G054600	(1 of 2) K10807 - ribonucleoside-diphosphate reductase subunit M1 (RRM1)	50.8363	37.1648	36.451	37.0769	20.9988	23.8444	44.7394	38.5859	38.644	25.3295	27.4952	21.056	14.8957	18.3476	21.4498	36.2869	45.0645	40.7762	60.9985	23.8298	21.9681	40.0275	22.9982	19.0729	21.0712	20.1976	20.1958	21.671	18.1102
Sobic.010G180700	(1 of 1) PTHR13832//PTHR13832:SF346 - PROTEIN PHOSPHATASE 2C // PROTEIN PHOSPHATASE 2C 22-RELATED	14.9814	13.7897	13.1592	13.6943	13.6557	11.6236	15.7591	16.4703	18.3898	15.7463	16.6792	16.3574	12.3669	13.1414	15.1503	16.4487	17.6552	12.6704	19.9256	15.2569	13.1198	15.1093	17.9325	13.1131	16.3095	15.4436	18.1787	17.7427	16.7826
Sobic.010G027800	(1 of 1) K14846 - ribosome production factor 1 (RPF1)	56.0968	56.9384	52.8735	53.6797	47.6132	46.2448	52.1845	54.9741	48.3429	43.4297	43.48	39.6723	33.3889	39.6642	39.7465	53.1815	54.8444	60.4994	61.3455	49.6486	42.3412	46.5292	44.9745	47.0094	43.7514	43.4129	34.3324	43.4143	42.1619
Sobic.010G080100	(1 of 60) PF00892 - EamA-like transporter family (EamA)	45.2934	41.088	56.3411	48.7992	28.7687	27.088	31.8615	25.3328	34.7884	60.7123	37.8028	39.0543	9.89191	8.8813	35.1639	31.0455	19.5239	35.123	42.8068	6.10923	9.10307	18.988	16.587	3.71944	18.8477	5.10128	4.145	3.91343	5.01749
Sobic.010G060300	(1 of 6) 1.14.11.32 - Codeine 3-O-demethylase / Codeine O-demethylase	1.42302	3.37856	3.08079	3.86698	1.00621	1.25106	0.584869	0.634127	0.832036	4.5646	1.28368	1.98222	1.35474	1.33233	1.9144	2.46438	2.86714	3.7212	1.8839	2.34762	2.46384	1.40719	1.54332	2.48509	1.93863	0.822818	0.888555	1.08131	1.16508
Sobic.010G196200	(1 of 1) PTHR10795//PTHR10795:SF381 - PROPROTEIN CONVERTASE SUBTILISIN/KEXIN // SUBFAMILY NOT NAMED	18.9231	13.164	13.9176	14.6749	21.7873	11.6814	16.7574	13.9209	17.5839	26.0667	16.1735	19.8801	6.90742	10.8745	21.4928	13.5954	11.4682	7.51512	17.3707	5.11734	6.32409	14.9569	21.948	12.0374	18.5965	12.4878	17.406	12.5916	19.7851
Sobic.010G265900	(1 of 1) PTHR21230//PTHR21230:SF27 - VESICLE TRANSPORT V-SNARE PROTEIN VTI1-RELATED // NOVEL PLANT SNARE 11	23.8099	27.0685	22.9009	22.1027	18.4784	18.5556	22.2635	19.1576	19.1228	17.2734	21.0686	20.8322	20.0457	26.2997	20.8014	26.4748	30.5836	25.1341	21.8272	24.5235	28.1687	28.9343	27.2672	33.7425	25.1399	33.6839	20.2198	28.5789	20.2414
Sobic.010G078100	(1 of 1) PTHR12280//PTHR12280:SF29 - PANTOTHENATE KINASE // SUBFAMILY NOT NAMED	26.8781	33.4005	32.464	27.6212	27.4946	25.9946	19.4595	15.7968	19.2652	24.0969	22.5596	21.0765	17.6637	18.0921	23.2894	23.9305	32.0997	28.6933	27.7786	22.5754	25.3663	18.0313	17.0815	16.0265	17.9485	14.0294	11.1363	12.9763	12.6965
Sobic.010G170600	(1 of 1) PTHR10015//PTHR10015:SF181 - HEAT SHOCK TRANSCRIPTION FACTOR // SUBFAMILY NOT NAMED	39.0365	20.9868	16.9306	21.3705	14.0864	21.5274	22.6246	24.6649	67.0005	51.6708	57.7437	118.79	38.3251	62.2863	57.6414	26.584	34.5937	26.9473	26.4791	17.0438	18.0658	19.8404	48.4271	22.4716	44.5288	22.7786	41.6342	30.0609	37.185
Sobic.010G090301	(1 of 33) PF04570 - zinc-finger of the FCS-type, C2-C2 (zf-FLZ)	83.9112	67.384	79.7114	76.8689	77.1926	69.2379	85.7345	91.2658	102.87	112.624	76.0799	117.779	45.958	49.2014	106.197	72.8856	56.6923	76.3883	90.3611	40.7832	40.5667	64.3536	44.2121	31.7784	51.0899	44.5683	34.2233	40.7323	28.6164
Sobic.010G031000	similar to Os06g0124900 protein	28.1658	26.4166	23.5015	29.8531	30.9276	33.3411	37.4319	31.8559	35.2714	29.4229	33.49	37.0237	39.331	29.9111	35.4042	29.799	32.8395	31.2827	28.275	34.5692	35.0093	38.0588	36.2528	29.5275	35.3846	40.4068	39.9301	36.2913	35.8209
Sobic.010G077300	(1 of 1) PTHR31618:SF7 - MECHANOSENSITIVE ION CHANNEL PROTEIN 4-RELATED	72.9455	82.9167	74.8988	79.6973	43.4733	41.5574	49.5663	63.4789	65.4519	61.4639	59.079	53.89	17.2012	35.8383	48.2192	54.6961	32.6	46.1311	78.0752	14.5169	8.00457	40.4529	24.6161	19.5559	25.1057	10.1198	12.8303	14.5538	16.3494
Sobic.010G151700	(1 of 9) PF11331 - Probable zinc-ribbon domain (zinc_ribbon_12)	8.74315	10.0407	11.7836	7.72942	5.06811	4.2074	3.64318	5.58788	4.90329	5.21322	5.20604	4.10357	3.94795	5.37769	4.60969	13.9433	12.594	16.6593	12.0306	8.82322	11.0755	8.31246	7.87937	8.96502	10.2313	6.87801	5.7477	8.34676	6.54004
Sobic.010G042900	(1 of 1) 2.1.1.165 - Methyl halide transferase / Methyl chloride transferase	40.4372	42.4168	48.876	48.6077	51.1957	55.0563	36.9877	49.3802	40.9072	36.1353	50.9759	43.5217	58.1589	59.6545	45.3547	73.2124	58.7943	55.0364	52.2022	85.2495	100.368	69.673	82.7418	81.298	82.331	68.13	69.3961	72.6336	108.778
Sobic.010G221600	(1 of 1) PTHR23089:SF3 - HISTIDINE TRIAD NUCLEOTIDE-BINDING PROTEIN 1	28.6943	31.2409	31.5578	33.4198	33.6799	36.0845	37.8857	41.5375	27.8596	24.2643	26.6067	23.451	33.9086	33.9072	30.6355	35.7565	39.1353	36.649	30.8334	48.9815	54.3518	51.3338	35.282	39.4017	29.2325	50.988	35.3033	50.8607	33.7608
Sobic.010G168900	(1 of 1) PTHR16254:SF30 - K(+) EFFLUX ANTIPORTER 4	30.184	25.0072	31.5664	22.2965	30.2621	19.72	25.4747	23.4799	18.0216	20.8495	14.5958	14.9636	12.9755	23.1712	17.2752	21.6636	20.2361	18.2835	24.8001	16.8257	15.5476	21.4063	17.2342	21.1097	16.1168	23.0048	16.9109	23.6147	15.3102
Sobic.010G215800	weakly similar to OSIGBa0118P15.3 protein	3.09896	2.68438	2.89759	2.70651	3.01282	2.39762	1.7884	2.09441	2.41593	2.5297	2.07748	2.598	3.35946	5.09845	2.33281	3.4566	2.89741	2.11296	2.79962	2.67908	3.16308	3.43777	2.91231	4.74893	2.76773	2.64841	2.51819	4.17045	2.80332
Sobic.010G232100	(1 of 5) K04551//K08770 - ubiquitin B (UBB) // ubiquitin C (UBC)	1139.03	1007.5	1032.7	1030.57	1049.19	1120.9	1298.22	1184.43	1595.71	1704.47	1436.59	1592.33	1402.82	1235.97	1509.62	1260.94	1386.18	1156.5	1591.18	937.68	1035.76	1179.14	1420.38	1099.14	1703.82	1066.07	1466.66	1091.96	1248.1
Sobic.010G094700	(1 of 1) PTHR15430 - FKBP-ASSOCIATED PROTEIN	29.9609	28.7018	30.0545	27.6095	33.5941	30.5576	26.797	26.7611	29.0567	33.8034	27.4339	29.9624	29.5215	28.7456	30.4118	31.19	23.4352	23.8633	28.8724	24.9809	22.5452	25.7492	24.4134	23.7104	23.5805	29.0865	28.8297	30.0385	27.7027
Sobic.010G109500	(1 of 2) PTHR33222//PTHR33222:SF4 - FAMILY NOT NAMED // PROTEIN CURVATURE THYLAKOID 1A, CHLOROPLASTIC	46.5437	100.581	109.625	104.539	64.5704	61.1359	71.6446	103.369	60.4963	28.7241	47.2616	37.8929	90.9564	96.0922	53.9129	169.693	103.97	158.826	108.511	157.915	175.12	210.367	74.0893	233.61	114.233	160.588	168.08	219.496	151.82
Sobic.010G116400	(1 of 4) K14207 - solute carrier family 38 (sodium-coupled neutral amino acid transporter), member 2 (SLC38A2, SNAT2)	28.8775	26.0015	29.7119	24.3877	27.6433	21.9186	21.6701	21.6946	22.0781	34.1869	24.2798	25.5714	15.7956	17.6684	26.9268	34.7585	33.4161	30.4087	35.6404	23.8204	33.5982	29.478	19.6749	18.61	25.4609	13.8174	16.3549	20.2978	17.7447
Sobic.010G087600	(1 of 6) PTHR11527//PTHR11527:SF166 - SMALL HEAT-SHOCK PROTEIN HSP20 FAMILY // SUBFAMILY NOT NAMED	1.21723	2.48812	1.97325	1.18002	2.16212	5.3577	5.95992	4.24503	8.58175	7.21656	11.8158	10.6833	11.9031	2.66545	7.28869	3.60174	3.09228	3.10215	4.46329	7.01245	8.46799	8.11887	9.23689	2.73246	6.69487	9.82453	23.7028	12.7537	17.8718
Sobic.010G062800	(1 of 1) PTHR11662//PTHR11662:SF153 - SODIUM-DEPENDENT PHOSPHATE TRANSPORTERS // GLYCEROL-3-PHOSPHATE TRANSPORTER 5-RELATED	6.90707	7.05295	7.63088	6.59841	7.51372	7.07736	6.51262	5.90914	6.56236	6.69464	6.13203	5.98076	5.41151	5.67074	6.19997	6.19113	6.58043	6.30137	6.7734	6.36731	5.94123	7.06662	5.91206	5.61617	6.03694	5.70678	4.96751	5.54702	4.53043
Sobic.010G232200		70.4715	71.819	67.7244	65.6927	70.8861	55.9526	42.1068	48.762	42.7004	46.3928	36.5669	38.0189	30.5048	41.1552	40.7168	61.8038	41.2744	59.0137	68.1491	41.1402	44.5332	51.2316	36.2497	34.0223	37.4586	36.9955	31.3217	40.466	38.3943
Sobic.010G250000	(1 of 1) PTHR13691:SF5 - 39S RIBOSOMAL PROTEIN L2, MITOCHONDRIAL	48.9816	46.1874	40.2691	52.6544	40.485	44.8948	52.5586	51.334	45.6883	40.4193	45.6802	36.9935	38.0196	42.5537	38.3869	38.844	49.7374	52.9927	52.3631	51.8895	41.6016	49.8031	36.1101	47.8393	38.6242	42.5701	35.4017	43.3742	32.4657
Sobic.010G152850		25.8919	29.0439	27.4993	25.3909	38.2256	26.4619	16.9893	17.8322	19.9622	31.0245	20.3743	21.4603	22.1028	22.6497	24.2367	29.35	15.6604	23.5146	22.7676	23.6842	26.2281	22.9046	14.3083	15.7886	18.0738	19.4147	23.6076	23.0932	22.4363
Sobic.010G106601	(1 of 1) PTHR10641//PTHR10641:SF627 - MYB-LIKE DNA-BINDING PROTEIN MYB // SUBFAMILY NOT NAMED	6.38453	7.11497	7.96344	5.27242	0.743117	1.34392	1.23104	1.50533	1.5567	0.973251	1.27985	1.22395	0.492444	0.763427	1.15025	6.60958	5.00255	9.22053	6.57016	0.743056	0.432946	2.99139	2.8031	1.89517	3.14472	0.527722	1.02908	1.02675	1.10025
Sobic.010G268100	(1 of 1) 5.4.99.23 - 23S rRNA pseudouridine(1911/1915/1917) synthase	9.00993	8.97456	8.01881	8.61161	8.4829	7.30573	8.23346	8.66864	6.79935	7.73241	6.59574	6.4776	8.06487	7.93972	6.91262	10.3955	8.33218	8.86731	9.59114	8.94338	9.80848	9.37996	7.26554	8.32547	7.3139	9.11112	6.55152	9.38793	8.01982
Sobic.010G163150		41.6768	42.7257	41.5404	44.0074	49.5533	43.4187	37.1664	20.6765	37.3714	44.921	32.4901	61.1857	35.322	38.4143	40.1827	39.5113	40.0095	39.6497	28.5713	22.5683	28.1389	21.8649	28.7123	26.9237	42.433	22.3132	35.9613	20.212	33.9082
Sobic.010G005600	(1 of 1) PTHR10174//PTHR10174:SF156 - RETINALDEHYDE BINDING PROTEIN-RELATED // SEC14P-LIKE PHOSPHATIDYLINOSITOL TRANSFER FAMILY PROTEIN	42.1486	47.3542	45.1879	42.64	55.941	49.8872	35.6376	38.9128	31.1696	34.2414	34.5691	29.0182	36.724	36.4226	34.203	48.6108	38.1304	41.6076	37.5972	52.9895	51.3803	43.6581	30.27	40.5826	27.105	40.6079	25.4532	47.0054	27.3757
Sobic.010G244600	(1 of 1) PTHR11178//PTHR11178:SF26 - IRON-SULFUR CLUSTER SCAFFOLD PROTEIN NFU-RELATED // SUBFAMILY NOT NAMED	4.62384	5.23287	5.49474	6.32783	4.13306	4.24873	3.81221	5.30541	5.29555	3.89439	5.31997	6.06971	6.2438	4.32646	6.36378	7.89059	6.08063	7.10739	6.95086	9.28049	8.72814	7.0595	6.21515	9.22193	6.52012	6.97677	8.14132	8.2052	7.49188
Sobic.010G241300	(1 of 4) PF13499//PF13833 - EF-hand domain pair (EF-hand_7) // EF-hand domain pair (EF-hand_8)	46.6658	37.6002	29.787	41.0012	38.6464	45.9938	26.2881	32.4762	53.4536	100.704	66.0059	121.053	24.7829	26.3656	66.1305	23.6613	24.6398	25.4425	25.1644	12.9704	11.1934	14.2225	35.4389	10.7747	52.9038	15.9768	25.6764	16.8856	23.845
Sobic.010G235700	(1 of 26) PF00646//PF08387 - F-box domain (F-box) // FBD (FBD)	9.94925	9.85806	9.99967	9.66919	7.0122	12.6381	10.1256	9.24271	10.1512	10.0754	12.4216	9.81376	11.567	9.53275	10.3708	7.44791	10.9775	9.76152	8.84248	11.4619	8.96395	8.82273	10.0529	9.9331	10.2169	11.4043	7.54758	9.72182	10.322
Sobic.010G214200	(1 of 1) PTHR24414//PTHR24414:SF31 - FAMILY NOT NAMED // F-BOX PROTEIN AFR	262.848	303.27	240.909	320.925	330.329	251.195	202.615	171.1	260.661	294.587	248.136	241.508	183.727	179.648	241.473	226.195	125.412	188.03	169.267	107.031	87.9551	122.884	133.112	148.661	165.744	121.869	75.2565	121.103	109.542
Sobic.010G029400	(1 of 2) K02738 - 20S proteasome subunit beta 1 (PSMB6)	56.2444	57.58	56.4219	59.0201	58.8172	56.6722	67.2882	66.4207	66.9626	57.7482	61.811	64.9014	54.0449	57.1231	61.6159	64.3671	66.8174	59.9133	67.2183	57.2713	52.7143	69.5653	71.2699	63.0933	71.1832	74.8668	62.0469	66.422	63.7333
Sobic.010G206000	(1 of 3) PTHR22950//PTHR22950:SF237 - AMINO ACID TRANSPORTER // AMINO ACID TRANSPORTER-RELATED	11.2177	8.88748	11.0935	11.6665	13.0784	9.51894	10.7835	10.8308	12.9991	12.2452	12.1524	12.2388	10.2839	11.4551	11.4439	9.93425	9.89867	9.00653	11.4182	9.43265	9.62438	10.4044	8.16305	9.96846	11.9266	8.16789	8.41951	9.67403	8.52074
Sobic.010G208000	(1 of 1) K02916 - large subunit ribosomal protein L35 (RP-L35, MRPL35, rpmI)	12.8428	22.7802	20.8381	18.2938	12.3726	14.3682	17.6045	24.3233	13.1277	10.2369	9.9485	14.623	19.8977	21.4092	13.3684	39.0842	25.4458	40.5917	28.8168	37.2638	36.2269	55.7173	18.2327	44.0833	23.2289	48.1565	41.8428	62.4844	36.5568
Sobic.010G225300	(1 of 17) K08770 - ubiquitin C (UBC)	96.7625	104.453	87.5233	107.081	87.5028	101.189	110.368	109.041	119.914	106.407	118.915	110.394	125.353	113.163	121.602	99.9694	116.55	111.548	112.53	112.121	100.381	127.272	120.313	115.913	121.741	132.346	123.748	119.953	108.188
Sobic.010G259700		1.26367	3.25995	4.55966	2.88984	2.88509	2.96947	1.43827	1.17574	0.505205	1.04369	1.19839	0.813903	1.34956	1.40177	1.34465	2.87457	1.92587	3.11088	1.17567	1.59515	1.53213	1.17774	0.523028	1.54173	0.914369	1.32133	0.404642	1.40692	0.69583
Sobic.010G039900	(1 of 85) PF03478 - Protein of unknown function (DUF295) (DUF295)	12.8577	14.2902	10.3691	12.2886	10.8113	17.0615	14.1327	13.5166	16.1047	11.1342	17.1536	12.442	18.0563	13.8371	13.2773	14.5183	15.9804	13.2682	12.8022	20.434	19.7414	13.5876	13.27	16.6326	15.8674	18.2904	13.9542	15.9361	17.2443
Sobic.010G176550		53.2873	57.299	65.0602	55.6006	62.9914	49.9551	35.7482	41.7838	39.1357	54.6564	38.6854	44.6278	43.3268	40.0845	41.7461	64.1071	39.5179	48.5631	48.8008	44.6036	47.0566	47.9269	35.2081	36.2475	39.4779	41.9918	45.2202	47.864	45.9757
Sobic.010G201388	(1 of 2) PTHR10641:SF483 - TRANSCRIPTION FACTOR MYB44	6.13502	4.21555	4.89563	3.41158	2.13193	0.754352	3.41859	2.02788	2.88196	2.2485	2.87356	4.06818	1.404	2.78059	1.99073	16.919	15.0946	21.3728	17.9042	9.97907	7.72013	21.4418	13.7477	16.2141	24.8269	6.28331	9.30907	7.42815	10.958
Sobic.010G235600	(1 of 303) PF00646 - F-box domain (F-box)	16.644	17.0449	14.8088	16.8066	14.4362	20.3765	15.5594	13.6741	15.9439	16.6602	17.8779	15.4469	17.2647	13.8697	17.7106	13.7012	16.7524	14.1074	16.0601	16.5016	14.7941	15.1133	15.9686	14.387	15.4744	14.3559	13.153	16.6505	16.9318
Sobic.010G188000	(1 of 1) K12852 - 116 kDa U5 small nuclear ribonucleoprotein component (EFTUD2)	28.8435	27.1059	26.4952	26.8906	22.6526	24.1639	28.9659	27.7588	27.5532	26.8725	25.0711	20.9781	17.7009	21.9024	20.9397	23.1266	27.4204	25.7841	30.3703	23.1419	19.4524	24.0253	19.1658	20.6482	19.674	23.1845	17.4835	22.6316	18.1068
Sobic.010G145900	(1 of 1) PTHR10666//PTHR10666:SF163 - UBIQUITIN // SUBFAMILY NOT NAMED	126.639	125.221	137.384	122.061	106.681	124.043	102.142	106.768	114.423	124.592	119.724	142.426	98.6283	106.328	115.798	105.724	95.4926	102.249	115.267	64.988	74.7304	76.2148	103.659	70.6219	104.35	62.795	82.2197	65.1934	88.3642
Sobic.010G262466	(1 of 4) PTHR10836//PTHR10836:SF58 - GLYCERALDEHYDE 3-PHOSPHATE DEHYDROGENASE // SUBFAMILY NOT NAMED	422.001	412.538	401.216	429.27	294.448	351.273	482.011	450.36	477.549	411.23	413.609	294.95	322.14	354.305	365.841	420.288	450.19	472.11	476.677	418.362	418.078	509.749	369.306	411.329	399.29	410.062	459.104	398.313	411.83
Sobic.010G236300	(1 of 11) PF02362//PF06507 - B3 DNA binding domain (B3) // Auxin response factor (Auxin_resp)	39.3314	39.7911	44.4127	50.5782	65.8862	36.4123	34.3576	40.8755	39.4872	54.8108	41.8092	43.2688	40.7815	40.2044	41.3673	35.4961	32.6959	27.0466	35.6706	29.9954	27.6043	36.1325	26.6254	46.6471	24.0328	27.9655	17.217	38.3322	19.8246
Sobic.010G188800	(1 of 5) PTHR10891:SF574 - CALCIUM-BINDING PROTEIN CML30-RELATED	55.923	50.0874	53.5918	56.065	53.638	52.4484	50.8506	55.3035	56.7603	61.9658	51.5112	63.0254	46.1213	50.33	56.4041	61.3434	50.1173	51.5492	57.444	37.6094	42.7707	48.244	47.0159	40.5103	55.9491	41.793	44.0897	40.6627	45.4368
Sobic.010G236600	(1 of 1) 3.4.24.59 - Mitochondrial intermediate peptidase	8.86578	10.4699	8.47541	7.7919	9.98932	8.64171	7.81504	7.66748	8.27017	9.22106	7.98034	6.81262	7.86156	7.92548	7.85044	8.7732	7.55221	7.00544	8.72237	6.68909	5.77108	6.14125	6.8677	6.77522	4.48131	7.30754	5.98917	7.4207	7.07292
Sobic.010G033600	(1 of 1) K10803 - DNA-repair protein XRCC1 (XRCC1)	37.3725	32.8465	30.3387	31.2006	33.9833	29.7914	32.4861	32.1156	35.2036	34.832	35.8829	33.9799	29.0563	27.9814	34.4782	31.699	34.7933	28.8265	37.9467	29.319	28.3306	28.3439	32.3648	29.6939	33.9425	30.7265	22.102	28.7433	28.0441
Sobic.010G058900	(1 of 10) PF03909 - BSD domain (BSD)	75.126	87.1253	80.0304	80.7829	86.8032	95.6617	75.5623	88.355	77.2081	74.1074	84.8664	75.2721	81.281	71.0664	76.9029	73.2662	69.0058	70.8594	65.5077	83.1711	77.8311	77.8356	69.7646	76.386	73.3747	72.6521	61.6232	78.6096	62.6298
Sobic.010G233100		26.4883	29.3578	22.9113	24.4254	20.9583	17.8371	23.0244	25.3295	18.8048	11.6787	16.3194	12.8697	12.5416	16.3757	17.8881	18.0133	22.9942	27.5672	27.5232	17.0604	14.1052	17.7737	16.7731	15.0056	14.6976	19.0721	14.8441	19.1488	16.2179
Sobic.010G164400	(1 of 1) PTHR10015//PTHR10015:SF152 - HEAT SHOCK TRANSCRIPTION FACTOR // SUBFAMILY NOT NAMED	6.71124	5.66364	4.86337	3.76438	3.6909	1.8237	2.17909	1.81576	1.72658	0.990805	0.938379	0.750948	0.598988	1.99339	0.795747	4.52665	1.97759	6.90126	3.96527	1.03688	0.769318	2.11653	1.25259	1.27393	0.963273	0.571872	0.70478	0.728523	0.558482
Sobic.010G234000	(1 of 1) PTHR10891//PTHR10891:SF624 - EF-HAND CALCIUM-BINDING DOMAIN CONTAINING PROTEIN // CALCIUM-BINDING PROTEIN KIC	1.818	1.19338	1.2377	1.33845	1.14984	0.584856	6.73895	2.11815	6.95281	11.1963	3.58938	27.5409	4.00035	4.25257	2.65929	6.54484	3.00638	0.866661	2.32103	0.395226	0.589811	0.6234	0.588305	1.14597	15.2709	0.563703	5.25728	1.63837	1.98892
Sobic.010G015800	(1 of 1) PTHR14155//PTHR14155:SF108 - RING FINGER DOMAIN-CONTAINING // SUBFAMILY NOT NAMED	2.55803	6.98551	5.95698	4.09568	8.30973	9.62778	5.12258	2.9797	2.34781	8.56107	5.15514	3.00769	7.3026	3.30345	7.06136	2.14967	5.35958	2.54396	2.38844	4.70323	4.7182	2.4292	1.8669	1.23974	1.41673	1.34162	1.17401	2.186	1.11036
Sobic.010G205300	(1 of 1) KOG3306 - Predicted membrane protein	227.548	231.126	235.775	242.608	232.383	236.603	245.701	266.363	266.635	256.139	260.966	264.373	211.682	243.19	258.799	231.96	254.79	244.838	255.722	205.677	215.794	255.676	257.016	219.801	286.667	212.458	183.62	211.663	209.426
Sobic.010G214100	(1 of 3) 1.1.1.95 - Phosphoglycerate dehydrogenase / Phosphoglyceric acid dehydrogenase	11.5136	10.9435	12.5458	10.7642	10.5342	10.4944	10.2344	8.90677	9.12199	10.3725	8.3859	10.9922	7.25949	9.34332	10.2828	11.7531	9.82654	10.0368	10.1474	8.01451	10.1333	10.5391	9.47321	9.59039	13.4425	9.8083	10.5421	10.6563	10.7531
Sobic.010G025300	(1 of 2) PTHR13105//PTHR13105:SF9 - MYELOID LEUKEMIA FACTOR // SUBFAMILY NOT NAMED	152.734	162.351	141.719	158.977	173.111	183.518	176.27	172.423	186.878	200.987	196.724	237.75	354.185	266.873	231.803	180.407	175.911	153.451	158.362	237.371	242.848	167.212	220.611	274.219	198.963	240.358	428.681	230.597	385.007
Sobic.010G019800	(1 of 12) 1.1.1.317 - Perakine reductase	4.61952	4.86679	4.07586	5.96767	4.89211	7.13259	5.01685	4.63656	5.46774	5.30391	8.22786	4.71236	5.9387	3.11346	5.08982	4.5896	5.43504	5.48647	3.83572	7.1698	6.82863	5.89378	4.45639	4.6596	3.51087	4.76137	3.42616	4.52047	3.80163
Sobic.010G082500	(1 of 1) PTHR33926//PTHR33926:SF2 - FAMILY NOT NAMED // PROTEIN TIC 22, CHLOROPLASTIC	15.265	12.7632	9.85369	12.0596	11.067	12.0774	16.3395	14.8212	16.5523	14.6213	12.6805	13.3616	9.74934	8.96317	10.7175	11.4512	12.9221	13.6292	15.4004	11.7102	9.50458	13.4545	9.77208	10.1618	11.9903	12.4861	11.7447	11.8259	11.4618
Sobic.010G255500	(1 of 1) PTHR11062//PTHR11062:SF103 - EXOSTOSIN HEPARAN SULFATE GLYCOSYLTRANSFERASE -RELATED // GLYCOSYLTRANSFERASE FAMILY 64 PROTEIN EPC1	14.9069	17.9795	16.3022	18.6346	16.8964	20.9587	13.109	11.4274	14.5486	15.7262	17.0847	11.834	10.5879	8.19754	10.2268	16.567	12.0296	18.5621	12.9601	11.7993	12.0779	9.95669	10.2623	8.00656	12.759	7.06212	5.34589	7.76614	6.00585
Sobic.010G138500	(1 of 1) PTHR27002:SF31 - G-TYPE LECTIN S-RECEPTOR-LIKE SERINE/THREONINE-PROTEIN KINASE SD2-5	3.02006	2.27177	2.61973	3.27763	4.5633	2.24306	4.91237	5.05694	6.7541	7.97885	5.89445	6.05217	3.67016	4.66832	7.06156	2.11318	2.19424	1.47983	2.2257	2.08974	2.14185	2.48505	2.28975	2.86286	2.38666	3.0079	3.40788	3.77508	2.18152
Sobic.010G095700	(1 of 3) K17822 - DCN1-like protein 1/2 (DCUN1D1_2)	705.181	760.812	671.188	748.148	748.907	873.648	806.62	843.02	765.681	639.939	783.764	778.016	913.06	819.077	801.371	792.407	757.772	820.424	706.244	1054.51	1079.22	793.585	874.767	864.294	864.747	903.087	814.468	776.843	854.456
Sobic.010G106300	(1 of 3) K10808 - ribonucleoside-diphosphate reductase subunit M2 (RRM2)	30.156	24.5433	22.9532	25.7906	13.5288	15.8799	27.9628	19.5033	25.3499	14.314	16.0732	16.6998	13.9579	12.9122	15.8128	36.6484	50.8315	52.7913	60.4333	27.861	28.7456	42.1052	18.8167	20.6501	18.2429	49.6995	103.818	34.3006	37.5244
Sobic.010G159700	(1 of 28) 3.1.1.32 - Phospholipase A(1) / Phospholipase A1	6.24704	6.76308	6.37098	4.8649	11.9004	5.54917	2.51967	3.63452	3.6893	6.38025	3.25425	3.44254	2.42648	3.68649	3.58459	7.48306	2.26632	4.60147	6.20085	3.81156	4.93586	3.88537	2.31482	1.92361	3.71104	2.62395	4.27875	4.46575	4.44619
Sobic.010G047000	(1 of 2) PTHR20902//PTHR20902:SF0 - 41-2 PROTEIN ANTIGEN-RELATED // TRAFFICKING PROTEIN PARTICLE COMPLEX SUBUNIT 5	93.5828	93.6871	93.5039	94.9298	98.4371	89.4437	105.264	107.991	92.9936	92.5245	90.5788	81.541	88.5	85.579	85.3289	85.0039	84.2777	90.5259	89.169	82.8785	75.4781	92.2425	88.4163	84.8887	80.0617	96.8896	67.9209	90.4226	73.6789
Sobic.010G276800	(1 of 3) PTHR23155//PTHR23155:SF411 - LEUCINE-RICH REPEAT-CONTAINING PROTEIN // SUBFAMILY NOT NAMED	73.0555	95.287	85.5123	92.6995	71.9952	75.4356	59.6542	61.4117	72.5606	93.8834	108.599	75.3329	128.145	98.5308	104.938	73.0505	93.7916	64.1951	53.9398	106.125	106.544	55.2975	78.7873	117.993	62.953	88.5823	51.2127	80.3626	59.2028
Sobic.010G031100	(1 of 7) PF03386 - Early nodulin 93 ENOD93 protein (ENOD93)	46.9225	9.78131	15.0247	7.7129	14.2034	4.31097	39.1554	108.418	147.593	181.881	159.947	321.887	78.2429	178.716	146.372	1.13455	84.4639	3.32465	56.1067	1.07099	0.46713	32.7923	224.786	37.8494	86.8211	33.1998	170.866	36.7721	123.679
Sobic.010G246700	(1 of 1) K14504 - xyloglucan:xyloglucosyl transferase TCH4 (TCH4)	14.8079	3.97343	5.04023	4.31851	9.99692	2.88953	3.01048	4.88707	15.6118	2.45766	3.14489	10.663	1.63435	32.3793	4.70536	10.8703	11.2813	8.71933	7.18294	3.79926	11.1346	5.81641	8.22457	9.39393	11.0341	3.47224	5.13734	7.09105	8.03507
Sobic.010G136700		15.8571	13.3887	14.4014	9.98586	18.7902	9.36037	8.93044	7.00442	7.1121	10.0764	6.75597	7.76994	4.67629	11.1643	5.05986	17.136	6.70653	10.746	11.878	6.39202	9.62736	7.01806	5.13047	4.91426	4.63362	6.92201	11.3368	11.5926	8.68703
Sobic.010G066400	(1 of 18) PF12854//PF13041 - PPR repeat (PPR_1) // PPR repeat family (PPR_2)	6.15957	5.8959	5.08998	6.32972	5.69807	7.03611	6.10136	5.1201	5.17046	5.5311	5.48645	4.70543	5.03608	4.69258	4.66817	4.69875	5.16729	5.55326	5.05175	5.37269	5.12204	4.72551	3.82241	4.16092	3.94558	5.11108	3.24492	4.54578	3.6519
Sobic.010G080900	(1 of 6) K15102 - solute carrier family 25 (mitochondrial phosphate transporter), member 3 (SLC25A3, PHC, PIC)	33.1055	36.4423	28.6075	35.8257	32.4176	43.8782	47.1718	46.5211	33.1119	22.7637	30.5023	26.6829	38.4835	40.1624	29.9793	32.2035	46.4487	33.9104	37.6249	58.9105	57.7939	56.2532	33.9229	42.6762	29.7349	57.6341	35.7361	49.3716	29.8211
Sobic.010G165300	(1 of 13) K10406 - kinesin family member C2/C3 (KIFC2_3)	80.7976	75.9127	50.2077	45.2037	47.2639	43.4155	48.5339	50.1726	56.0957	62.515	55.3187	38.1168	23.4264	18.7475	41.6734	63.1392	47.0538	54.3542	70.8279	41.935	44.0919	33.8473	32.7895	17.7062	30.0395	27.1523	33.8443	32.8282	24.011
Sobic.010G279200	(1 of 2) PTHR10438//PTHR10438:SF299 - THIOREDOXIN // SUBFAMILY NOT NAMED	13.7045	13.5922	11.1393	14.1709	13.8644	13.7372	19.2641	16.8112	16.0992	15.2521	16.2294	16.6049	14.6331	12.5664	13.8979	15.172	13.8691	13.7553	13.47	17.4684	13.4202	13.6474	14.2996	11.4984	15.4671	17.1015	15.4521	16.0654	15.7904
Sobic.010G108900	(1 of 1) PTHR10621//PTHR10621:SF8 - UV EXCISION REPAIR PROTEIN RAD23 // SUBFAMILY NOT NAMED	182.655	180.61	188.223	174.496	172.221	173.319	186.409	185.966	198.231	202.736	191.631	211.106	180.731	207.404	194.473	192.664	188.616	160.498	184.636	162.721	173.184	199.315	197.994	164.827	184.868	197.798	213.402	195.559	214.71
Sobic.010G159100	(1 of 53) PF04398 - Protein of unknown function, DUF538 (DUF538)	152.153	112.472	130.401	136.098	122.89	113.655	132.141	119.789	163.684	189.753	161.787	169.909	88.8999	98.0242	146.015	125.626	112.949	132.55	128.257	79.8152	79.9287	113.103	115.387	90.6356	129.057	84.108	90.4586	84.5515	85.2129
Sobic.010G038100	(1 of 85) PF03478 - Protein of unknown function (DUF295) (DUF295)	23.8269	19.999	18.6195	20.8979	23.352	19.2512	20.3605	22.7951	22.5002	22.432	25.1367	20.8786	18.102	22.2518	21.8546	23.0999	18.145	17.4955	19.2206	16.4692	17.3857	16.5497	15.5637	17.0896	17.3959	17.796	12.0734	15.3142	15.177
Sobic.010G165900		67.1814	63.5166	79.2484	61.9767	64.9409	54.0819	53.7516	59.421	58.587	51.359	59.4204	48.4308	45.3451	47.0387	52.7709	78.4815	57.134	71.7388	73.8109	46.5842	45.6231	45.0383	65.3561	52.7055	73.5297	51.3962	40.3256	59.46	46.4653
Sobic.010G278600	(1 of 1) PTHR34284:SF1 - FG-GAP REPEAT-CONTAINING PROTEIN	97.9079	101.175	105.177	98.6083	105.665	107.523	98.3187	100.399	104.167	103.615	104.704	89.6804	103.174	111.663	94.6733	105.696	111.28	89.1424	106.876	126.311	120.561	112.675	97.6446	122.316	92.2541	106.314	90.0068	113.117	100.571
Sobic.010G195100	(1 of 6) KOG0149 - Predicted RNA-binding protein SEB4 (RRM superfamily)	26.0335	32.551	29.6718	27.1878	34.2512	33.4559	23.1448	20.8345	22.0513	26.4048	23.8616	24.006	27.956	24.8746	26.1895	26.9867	22.5734	24.3995	20.9252	23	26.053	22.1821	22.3404	22.9199	23.9005	18.6559	16.8714	21.8174	19.3678
Sobic.010G047100	(1 of 12) K11253 - histone H3 (H3)	67.0319	35.3914	35.3935	37.718	13.0473	17.5754	43.625	25.6166	48.0518	20.574	23.5205	27.4418	12.908	15.8195	24.3428	54.6416	99.3454	86.2451	119.49	23.9778	25.0379	75.2457	24.5789	29.9296	23.5075	23.8255	25.872	32.2409	14.329
Sobic.010G027700	(1 of 35) K14488 - SAUR family protein (SAUR)	13.4581	9.11664	13.0539	10.2848	16.2202	3.54683	54.7782	60.5248	75.5867	93.0704	47.3862	108.588	4.30522	10.7456	82.6238	1.67073	21.7217	3.36373	48.1077	0.682103	0.552947	9.74636	32.8489	3.07653	85.1946	9.60056	60.5409	2.98467	7.22536
Sobic.010G267000	(1 of 6) PTHR24078//PTHR24078:SF231 - DNAJ HOMOLOG SUBFAMILY C MEMBER // CHAPERONE PROTEIN DNAJ	1.52095	4.67344	5.22667	3.1036	3.55638	11.085	1.76372	2.21311	1.80682	4.37423	1.20051	1.71178	4.71883	2.38505	2.13037	3.76282	9.38487	4.66624	4.20821	2.38969	6.64185	5.69094	10.1931	4.09689	17.8132	1.35553	11.0387	1.23828	19.6558
Sobic.010G239900	(1 of 2) PTHR10209:SF144 - IRON/ASCORBATE OXIDOREDUCTASE DDB_G0283291-RELATED	29.9157	31.5388	33.1885	32.0039	38.1186	29.2863	36.7753	41.774	35.5928	45.218	36.9716	40.7197	35.9788	36.4561	42.3857	41.6329	34.2711	33.8019	39.0377	38.532	39.3033	43.1181	36.904	35.4703	43.6584	41.6437	41.8717	44.6975	43.5296
Sobic.010G153900	(1 of 1) PTHR11558//PTHR11558:SF29 - SPERMIDINE/SPERMINE SYNTHASE // SUBFAMILY NOT NAMED	86.639	82.2928	81.4309	93.2664	68.8007	65.3909	76.0989	77.3289	81.0507	76.7459	73.2087	68.1012	51.0306	54.9175	65.7913	95.1667	72.6627	84.1813	91.3664	59.5983	59.4806	76.0264	51.1338	47.9037	62.1307	49.1468	47.4952	47.8364	53.996
Sobic.010G180400	(1 of 5) K10781 - fatty acyl-ACP thioesterase B (FATB)	51.6463	50.272	59.3213	49.1821	56.8773	52.3094	54.1028	50.9046	46.5956	61.5194	50.5729	52.4428	59.7596	65.8406	56.8673	58.1716	54.2405	48.0337	51.7932	56.07	61.4338	52.7131	47.8716	64.3966	44.3285	63.1221	54.077	57.1773	48.7326
Sobic.010G178000	(1 of 1200) 2.7.11.1 - Non-specific serine/threonine protein kinase / Threonine-specific protein kinase	2.45014	4.69979	2.47541	2.3218	2.66928	5.06527	3.5447	2.74517	2.2412	7.15553	8.31039	6.71401	1.6328	2.27816	12.7378	2.02479	70.1489	48.7806	17.5879	10.009	7.06836	17.3923	6.92124	1.78592	6.86653	1.19302	7.78856	6.8088	9.05009
Sobic.010G181200	(1 of 27) PF03101//PF04434//PF10551 - FAR1 DNA-binding domain (FAR1) // SWIM zinc finger (SWIM) // MULE transposase domain (MULE)	9.12952	9.59789	8.77123	9.96341	10.8425	9.79911	9.58411	9.7611	8.97526	11.2432	10.0315	9.03234	9.38518	10.7245	9.73129	11.3223	9.28582	9.3377	9.82655	8.99821	9.37252	8.36064	8.36714	9.07544	8.55207	8.87731	6.80574	8.93125	6.83837
Sobic.010G000100	(1 of 130) PF02365 - No apical meristem (NAM) protein (NAM)	14.8433	18.4847	16.1588	15.4173	15.4733	15.4328	11.9044	12.461	12.9639	17.9666	14.7907	13.987	15.5006	13.5098	15.6902	17.2343	14.0801	13.3586	13.954	11.5883	13.1672	12.1104	12.4366	13.6863	13.003	12.2657	12.2047	12.9504	12.4997
Sobic.010G004300	(1 of 1) PTHR12802//PTHR12802:SF57 - SWI/SNF COMPLEX-RELATED // SUBFAMILY NOT NAMED	114.53	119.759	121.856	123.034	105.115	116.696	103.09	110.071	102.045	96.3872	92.2406	89.1886	79.9515	93.0783	98.3255	113.024	104.609	110.197	103.457	105.922	101.018	97.8698	81.204	99.3857	87.7415	80.6762	68.4391	75.8485	71.9195
Sobic.010G004900	(1 of 2) K12863 - protein CWC15 (CWC15)	9.71761	8.5859	10.949	7.39365	6.1136	4.9992	9.36519	8.9238	6.93722	6.08638	8.38819	8.46816	6.11437	8.97928	6.74924	12.7599	13.6154	10.216	11.1178	10.8807	12.0837	12.7171	12.0576	10.9121	10.5702	17.7099	13.2832	15.8837	13.0429
Sobic.010G250800	(1 of 35) PF02485 - Core-2/I-Branching enzyme (Branch)	21.5093	16.8863	19.9118	18.6213	18.2215	17.4952	24.6151	20.6575	28.7522	34.3093	25.1259	24.851	15.7378	19.3356	23.8102	16.2727	20.8646	16.2026	22.2266	15.784	14.4604	20.317	18.854	16.3281	18.2389	21.208	14.4985	18.6283	14.3332
Sobic.010G157300	(1 of 10) PTHR14155//PTHR14155:SF146 - RING FINGER DOMAIN-CONTAINING // SUBFAMILY NOT NAMED	1.92924	4.14636	2.98338	2.88055	1.69616	1.87232	2.02479	0.921116	1.93375	3.07015	1.80248	0.597893	1.88586	1.55714	1.72818	2.30273	3.19296	3.06388	1.41893	3.2477	3.43904	2.52284	2.711	1.74385	3.15124	1.9291	1.05602	1.3837	1.35019
Sobic.010G269400	(1 of 1) PTHR20922:SF15 - A_TM021B04.14 PROTEIN	40.9497	43.3838	42.9739	44.2873	42.704	39.3473	39.8017	43.7367	47.0846	54.4212	50.2519	52.1283	45.9801	43.4329	47.346	44.7055	38.8011	41.586	42.5591	32.4062	34.0579	47.476	40.0311	41.5958	45.151	42.9159	49.3576	46.7286	45.3834
Sobic.010G204500	(1 of 2) K02735 - 20S proteasome subunit beta 3 (PSMB3)	64.3385	64.4788	62.2281	67.9119	65.8876	59.8534	69.1096	70.4149	66.9504	69.986	70.4037	65.4139	69.9136	67.7904	67.449	67.5754	69.9495	62.8732	68.1947	60.728	56.9777	71.3553	66.1327	60.9891	68.285	72.4791	69.871	68.3723	66.7249
Sobic.010G123700	(1 of 1) PF02810 - SEC-C motif (SEC-C)	41.1092	48.2606	45.2508	58.644	50.3682	70.1902	73.9605	62.1131	37.5901	32.8213	38.4734	29.6006	46.7658	33.5076	38.0122	47.3649	49.9635	59.1096	45.5616	88.2151	77.4298	72.2065	37.0293	45.5854	38.5566	58.5966	44.5539	46.5616	36.2474
Sobic.010G149200	(1 of 1) PTHR10794:SF58 - CAAX AMINO TERMINAL PROTEASE FAMILY PROTEIN	21.2286	25.5382	25.1179	24.981	22.7714	20.661	19.6651	21.7147	22.869	28.2974	23.4334	26.8948	23.3072	22.5132	27.3346	28.315	22.6439	22.2015	23.0253	21.2895	23.3552	23.8539	21.7485	24.6351	24.9744	22.9815	28.0368	24.6138	25.6348
Sobic.010G052400	(1 of 2) K11430 - histone-lysine N-methyltransferase EZH2 (EZH2)	7.79789	5.69603	7.87284	6.07362	5.31512	4.63578	4.71888	4.06862	4.62331	4.38273	3.7482	3.49824	1.7998	3.73827	3.5969	7.06554	5.8979	5.44832	7.25626	3.90085	5.04886	6.04148	3.26495	3.26805	3.11752	2.62302	2.18784	3.29236	2.14782
Sobic.010G132100	(1 of 1) PTHR12452 - 42-9-9 PROTEIN-RELATED	24.7545	23.0343	21.3504	21.8693	25.1229	19.5257	16.4714	19.3618	24.3943	26.5482	23.4909	26.1362	19.1854	16.9438	24.6375	25.1511	19.9561	23.3421	27.415	17.0965	18.4589	21.4829	22.1768	19.5335	30.208	17.5722	28.3309	20.0452	22.2218
Sobic.010G262500	(1 of 5) K00134 - glyceraldehyde 3-phosphate dehydrogenase (GAPDH, gapA)	309.571	284.618	263.52	337.06	224.807	263.761	309.921	257.498	323.776	301.492	287.831	267.435	175.744	240.108	257.468	248.014	300.297	324.991	340.753	270.558	279.561	348.063	248.826	244.55	281.071	212.963	239.165	209.735	274.477
Sobic.010G277200	(1 of 1) K10904 - TIMELESS-interacting protein (TIPIN)	8.6753	6.45318	6.90028	7.30751	6.25693	6.68501	9.48471	8.738	7.31219	5.6763	5.94915	5.68113	6.03602	6.34254	6.35737	8.31452	9.40937	9.5803	10.3056	8.55906	7.73401	10.18	7.57303	8.01184	6.94968	7.59726	5.4541	8.05531	5.48084
Sobic.010G205800	(1 of 2) PF01529//PF12796//PF13637 - DHHC palmitoyltransferase (zf-DHHC) // Ankyrin repeats (3 copies) (Ank_2) // Ankyrin repeats (many copies) (Ank_4)	39.0293	42.5964	40.4143	36.4449	40.7158	41.4699	30.616	32.3065	32.5107	37.759	32.5795	29.2708	30.3765	30.7954	32.1702	37.3298	38.4295	32.9899	33.6398	34.9376	35.9325	32.5741	27.3705	27.5519	28.2374	28.7743	23.076	29.378	24.566
Sobic.010G197000	(1 of 1) PTHR11851:SF152 - PROTEIN UCR-2.3	51.2815	51.3792	54.5397	45.6099	51.7901	44.8219	42.3563	46.4949	41.9526	49.5126	36.3602	34.4708	36.5192	40.85	37.8865	56.8475	48.707	45.0451	56.5816	43.0863	49.0768	47.3232	39.2979	45.8829	36.4945	45.3318	50.5951	59.0929	45.604
Sobic.010G231500	(1 of 3) PTHR18966//PTHR18966:SF250 - IONOTROPIC GLUTAMATE RECEPTOR // SUBFAMILY NOT NAMED	5.87322	10.1862	5.912	6.51876	8.36917	4.25689	4.96211	5.92739	2.93285	5.38128	3.48294	3.22154	5.10718	7.54633	5.0859	10.3681	16.3215	13.9348	10.5143	11.1917	16.3136	21.186	6.83172	18.9426	5.23832	11.8585	8.39591	15.4593	5.21413
Sobic.010G275700	(1 of 1) PTHR12802//PTHR12802:SF60 - SWI/SNF COMPLEX-RELATED // PROTEIN REVEILLE 1-RELATED	41.0032	45.0452	54.3043	39.5892	43.3733	40.5534	29.0061	26.4921	27.275	35.5917	28.3529	33.2873	31.3727	40.1906	33.0014	42.6961	30.985	31.5835	24.944	25.7047	34.8593	24.5302	32.3828	27.0147	33.6459	23.5536	29.6353	21.9901	32.0102
Sobic.010G214600	(1 of 1) PTHR11689//PTHR11689:SF67 - CHLORIDE CHANNEL // CHLORIDE CHANNEL PROTEIN CLC-A-RELATED	52.7093	58.5786	80.265	60.6384	44.8466	46.908	29.8563	23.1656	19.1709	16.7778	17.5562	11.0588	16.9651	22.4132	22.8737	61.4038	70.0667	74.3661	41.605	35.399	67.3556	52.0561	30.156	24.9991	38.3433	17.8856	8.00986	19.5372	13.0092
Sobic.010G253800	similar to 3-phosphoinositide-dependent protein kinase-1-like	21.5769	20.6825	23.335	20.3332	22.54	17.7182	17.7856	18.323	18.258	21.2812	19.4821	20.821	15.4869	17.1157	22.0281	20.8614	20.8119	19.4461	20.0241	16.9559	19.3913	17.4976	17.7812	16.3071	18.5685	14.3841	15.4773	15.9255	14.9597
Sobic.010G083500	(1 of 1) 1.6.5.9//3.1.1.1 - NADH:ubiquinone reductase (non-electrogenic) / Ubiquinone reductase // Carboxylesterase / Procaine esterase	28.234	24.7034	36.464	23.824	26.039	16.5224	21.8906	20.3823	19.7716	16.2431	15.8984	16.9471	12.4307	19.4503	15.2547	22.2821	20.2632	20.4507	23.1613	14.0649	13.2968	18.0816	15.1582	17.332	15.058	16.7521	14.81	18.5646	12.2204
Sobic.010G105600	(1 of 1) PTHR19965//PTHR19965:SF27 - RNA AND EXPORT FACTOR BINDING PROTEIN // SUBFAMILY NOT NAMED	53.1041	50.6389	50.6375	50.5035	52.7557	52.3973	47.9729	53.0421	48.429	56.9827	57.4612	58.6907	51.9274	51.2707	53.7948	48.8243	51.7379	45.1389	49.4509	44.424	46.4086	49.6333	51.22	49.1997	45.7658	50.8127	50.7627	52.3119	50.5
Sobic.010G195200	(1 of 2) PTHR10857//PTHR10857:SF32 - COPINE // SUBFAMILY NOT NAMED	4.73361	4.25978	4.2089	3.76368	3.04211	2.69237	3.13314	4.43693	5.35055	5.90876	4.87261	4.8543	2.95478	3.11275	4.51604	4.25278	3.57651	3.80072	5.19733	2.00763	2.28866	3.05802	4.27753	2.26379	5.68009	2.47458	3.79151	2.94752	3.81984
Sobic.010G118401		2.06431	2.17711	3.0197	1.59387	2.36701	0.53509	1.69688	2.27311	0.405956	0.748801	0.503289	1.22308	0.597544	2.30561	0.86507	2.23753	1.60186	1.97348	3.36482	1.13958	0.586257	1.69988	3.7431	1.97689	3.6375	3.02226	1.61519	3.17961	1.61749
Sobic.010G171900	(1 of 1) PTHR11709//PTHR11709:SF110 - MULTI-COPPER OXIDASE // SUBFAMILY NOT NAMED	36.3611	42.8124	30.2891	17.1663	22.1122	10.3547	6.99137	4.18937	8.22346	7.67807	4.38268	5.81579	2.43139	4.11121	4.82127	45.0844	15.7005	44.3587	24.09	6.6443	12.2098	13.1944	4.96146	4.2451	7.87181	2.09671	2.71068	2.51448	3.59688
Sobic.010G026300	(1 of 1) PTHR10264:SF69 - HYPERSENSITIVE-INDUCED RESPONSE PROTEIN 4	89.3031	105.319	82.5593	95.6845	94.6721	106.141	105.978	101.746	96.2346	94.3855	97.8821	89.8893	108.199	98.601	102.492	103.881	103.97	97.676	90.4325	133.306	129.228	108.147	91.8103	95.2224	98.617	107.428	98.7435	106.914	104.016
Sobic.010G236200	(1 of 1) PTHR19306//PTHR19306:SF1 - STRUCTURAL MAINTENANCE OF CHROMOSOMES 5,6 SMC5, SMC6 // STRUCTURAL MAINTENANCE OF CHROMOSOMES PROTEIN 5	19.425	19.5956	19.3368	16.1804	16.7763	15.7862	14.1234	12.9636	12.5856	14.4381	12.4354	11.0406	9.61118	12.9261	12.0632	21.3756	17.6913	18.7315	22.5963	15.0396	17.0063	15.3719	14.5135	12.4743	13.0516	15.1927	13.9733	16.0433	13.3492
Sobic.010G116600	(1 of 1) PTHR23308:SF2 - KANADAPTIN	35.3753	33.8931	32.4256	30.9007	34.4101	34.1144	32.9531	36.1237	29.6421	31.4047	32.2555	26.3776	27.6271	28.5024	28.5303	31.3222	31.3983	29.4452	36.8449	32.1062	29.6153	29.2401	30.1432	28.2223	26.6656	28.2354	30.9348	32.344	30.9301
Sobic.010G013800	(1 of 1) PTHR12136//PTHR12136:SF63 - STEROIDOGENIC ACUTE REGULATORY PROTEIN STAR // SUBFAMILY NOT NAMED	23.9676	30.1243	35.9232	21.2497	21.2709	20.8022	17.3842	19.7475	11.2382	14.9057	10.8016	10.4153	8.03546	11.4474	11.2482	27.1261	18.6408	28.7456	24.3208	17.6059	20.2763	19.5329	12.4615	10.759	11.9159	13.0548	9.86565	13.7133	10.7976
Sobic.010G052200	(1 of 1) PTHR10509//PTHR10509:SF23 - O-METHYLTRANSFERASE-RELATED // SUBFAMILY NOT NAMED	838.322	966.794	1458.36	871.938	998.48	580.28	581.984	508.175	435.788	464.279	391.109	427.411	440.98	665.098	425.047	805.617	468.258	693.074	586.958	351.772	285.001	384.708	286.567	386.349	291.517	404.12	270.299	374.585	213.075
Sobic.010G147600	(1 of 1) PTHR10994//PTHR10994:SF73 - RETICULON // SUBFAMILY NOT NAMED	358.652	397.817	390.738	379.362	362.362	340.249	394.529	391.727	414.441	419.979	376.451	437.307	485.216	524.57	459.506	513.556	450.179	487.887	423.379	426.139	427.901	416.407	491.562	464.692	528.101	445.53	516.48	407.697	607.342
Sobic.010G182600	(1 of 7) K03231 - elongation factor 1-alpha (EEF1A)	1471.11	1671.05	1504.19	1679.03	1530.06	2141.06	1904.6	1710.86	1479.83	1265.75	1621.65	1296.93	2043.36	1518.03	1568.33	1521.24	1740.2	1559.27	1528.59	2186	2071.3	1781.83	1503.53	1740.38	1471.21	1977.7	1412.18	1790.59	1550.96
Sobic.010G045100	(1 of 1) PTHR11362//PTHR11362:SF9 - PHOSPHATIDYLETHANOLAMINE-BINDING PROTEIN // PROTEIN FLOWERING LOCUS T-RELATED	13.8814	11.3624	16.6699	24.8371	72.1397	37.2008	10.8588	10.7256	20.0118	27.2048	16.4683	47.6523	18.0654	12.1934	34.1507	0.92114	0.850839	1.53202	1.4441	0.499039	0.579237	1.6206	0.415113	0.131543	0.71649	1.13356	0.737576	0.752259	1.25567
Sobic.010G086200	(1 of 1) PTHR31969:SF4 - GEM-LIKE PROTEIN 1-RELATED	36.2181	34.1128	34.0451	33.9115	28.5272	33.6934	32.0529	29.167	28.849	27.0005	26.2672	28.7965	26.3674	28.693	25.2296	30.7848	24.3912	32.4498	30.164	25.0235	25.6773	27.3755	23.2045	21.4377	20.9492	22.2495	25.3986	22.8037	27.1006
Sobic.010G181300	(1 of 1) PTHR11220//PTHR11220:SF35 - HEME-BINDING PROTEIN-RELATED // SOUL HEME-BINDING PROTEIN	6.76216	10.5232	11.2061	8.6301	10.7782	8.75969	4.82806	6.57651	4.2578	7.30525	4.75974	4.60398	5.27109	5.98914	5.06576	11.8123	5.18963	9.09331	9.91289	6.574	7.77277	9.33699	4.41268	6.07268	5.71546	6.10185	6.88885	10.5209	7.42489
Sobic.010G132900		14.6374	15.6969	14.2704	13.266	17.2091	13.1483	10.7785	12.5468	10.4836	12.1562	10.5049	9.72949	9.92611	10.8911	11.1903	15.9636	10.6608	13.2868	14.9093	12.815	13.7729	13.7956	9.83708	10.5496	10.4888	10.7162	9.98118	12.403	10.4821
Sobic.010G120300	(1 of 1) PF06792 - Uncharacterised protein family (UPF0261) (UPF0261)	30.0026	32.443	39.6513	32.8994	41.7427	34.2548	41.9607	38.5574	42.1067	49.0815	41.8608	46.5182	66.8621	68.269	52.5875	53.1215	38.3779	32.6067	42.6422	45.4338	50.3647	52.478	49.8402	57.2095	48.3254	72.8731	109.187	85.7377	96.402
Sobic.010G095200	(1 of 3) 1.8.5.1 - Glutathione dehydrogenase (ascorbate)	6.76855	6.73285	8.16055	6.64476	7.91141	7.17804	7.03362	8.48257	8.50387	8.65249	7.63035	8.11411	8.57937	8.4457	7.49149	9.89276	8.39795	8.82084	8.7113	10.3396	10.7632	11.5042	7.29812	10.8777	8.31845	12.7516	16.0916	14.4733	12.6331
Sobic.010G054200	(1 of 1) K02728 - 20S proteasome subunit alpha 3 (PSMA4)	70.2182	67.3188	67.6335	69.0707	58.6695	57.5903	66.0699	57.8173	73.3921	67.3341	70.3614	61.9905	53.8018	53.1996	58.7954	60.2352	71.1922	70.0288	70.0616	47.5922	41.061	63.6994	62.2589	54.6608	63.6543	56.6647	50.0921	54.3602	44.5424
Sobic.010G196500	(1 of 1) PTHR31065:SF12 - PLATZ TRANSCRIPTION FACTOR FAMILY PROTEIN	29.3196	32.6847	29.192	25.0048	39.772	59.7983	36.0463	36.6348	71.7147	96.8037	89.962	112.001	99.5983	38.4581	94.4588	28.9781	45.74	23.2533	35.4259	26.977	35.6982	25.71	62.0675	18.7177	82.5548	23.3163	70.5037	21.2737	80.9668
Sobic.010G044800	(1 of 1) PTHR11214:SF108 - BETA-1,3-GALACTOSYLTRANSFERASE 13-RELATED	29.3213	25.3613	27.4482	25.2057	27.0701	23.698	24.0152	25.2102	24.8967	27.0254	25.3665	23.9592	20.4102	23.0615	21.0884	23.6343	24.8764	22.2782	26.5713	17.7801	17.3456	22.2444	20.903	22.6207	19.8695	21.6307	18.1682	19.3083	17.7333
Sobic.010G113000	(1 of 1) 1.2.1.3//1.2.1.5 - Aldehyde dehydrogenase (NAD(+)) // Aldehyde dehydrogenase (NAD(P)(+))	94.2225	125.818	102.452	125.262	115.607	129.384	119.062	122.6	95.9497	105.248	98.6503	91.375	103.751	96.3063	105.923	102.61	89.2697	98.1516	88.6047	123.194	130.256	98.6919	57.5823	79.2868	54.5658	76.8513	59.0478	65.7883	54.2707
Sobic.010G256866		5.85933	6.62019	3.69417	3.75341	5.49439	4.12905	1.90326	2.46664	2.65233	3.70366	2.47228	1.98543	2.75534	2.56293	1.9394	6.66139	2.85617	4.91874	4.54114	4.25657	4.55899	3.43506	3.051	2.29619	3.21869	2.24331	2.78958	4.3087	3.34868
Sobic.010G178200	(1 of 1) PF01152 - Bacterial-like globin (Bac_globin)	72.7584	56.3491	58.0177	71.1153	51.7716	53.3807	71.2	87.8831	103.744	107.497	102.009	116.135	42.986	48.9864	86.8909	50.5816	54.8324	57.4021	69.3337	31.3976	34.1858	49.346	83.191	41.638	108.496	42.3389	76.5372	46.0299	70.1081
Sobic.010G250400	(1 of 1) PTHR10795//PTHR10795:SF431 - PROPROTEIN CONVERTASE SUBTILISIN/KEXIN // SUBTILISIN SERINE PROTEASE-RELATED	23.9921	17.4473	16.9801	20.9304	14.8907	13.3864	21.7564	27.5641	17.5417	13.1364	13.1499	11.1835	8.99453	17.6494	14.1261	25.6336	28.4001	25.6408	33.5232	28.316	24.5148	34.2017	24.0801	38.6977	19.2949	30.6261	18.8881	33.8458	18.2628
Sobic.010G043400	(1 of 2) KOG2789 - Putative Zn-finger protein	26.2072	25.8217	28.2044	23.4878	28.0515	27.3715	20.011	20.9848	17.3647	21.6307	17.7923	19.7291	19.3773	20.0337	21.4445	26.9587	21.6716	24.0379	23.0813	21.6484	26.6483	21.7629	17.2046	18.0061	17.1746	15.3311	15.4546	17.0826	14.9902
Sobic.010G012300	(1 of 22) PF06749 - Protein of unknown function (DUF1218) (DUF1218)	24.9309	24.4821	26.8994	23.1515	28.0163	27.1331	25.5667	28.4467	26.7424	31.4949	30.5116	30.6326	38.2501	37.0809	35.1068	29.0079	36.7709	26.7831	28.4617	40.9204	47.5676	38.8317	39.8594	49.2021	39.1347	48.929	46.4114	47.3065	49.5487
Sobic.010G019900	(1 of 6) PTHR11732//PTHR11732:SF12 - ALDO/KETO REDUCTASE // ALDO-KETO REDUCTASE 1-RELATED	47.0088	44.6961	52.8319	46.352	44.0381	43.3109	44.6049	47.244	38.9477	39.6076	41.6039	35.07	34.0137	35.7874	35.928	40.0259	32.9235	41.1849	38.7894	32.5794	31.9814	36.7412	26.3111	26.0719	27.4782	33.2702	23.9048	29.2159	25.6858
Sobic.010G196600	(1 of 36) PF14009 - Domain of unknown function (DUF4228) (DUF4228)	0.63087	0.34603	0.189695	0.293051	0.440574	0.33614	1.33966	1.80725	2.73235	1.69341	1.80213	8.49968	0.500497	1.15417	1.72619	0.894473	4.184	1.16889	2.68086	0.0550672	0.401763	1.37697	6.25858	1.43702	14.7846	0.703962	7.93815	2.5681	4.40309
Sobic.010G044200	(1 of 2) PTHR10219//PTHR10219:SF36 - GLYCOLIPID TRANSFER PROTEIN-RELATED // SUBFAMILY NOT NAMED	122.614	114.038	104.893	132.913	112.182	119.296	143.532	142.592	135.47	119.917	130.71	118.022	116.985	113.577	116.458	117.184	133.956	123.532	137.051	129.629	115.104	133.753	108.089	103.089	122.836	132.941	131.824	119.946	113.532
Sobic.010G209501		9.28032	11.4182	12.9431	6.07324	27.1848	6.25232	5.24025	7.00322	2.78547	3.96754	3.11707	3.01456	1.54411	6.93943	2.95865	10.8155	2.84167	5.78701	8.8656	2.34893	3.34126	8.92604	5.05128	3.18407	6.79355	1.99156	5.82838	4.47054	6.22419
Sobic.010G236900	(1 of 7) PF12023 - Domain of unknown function (DUF3511) (DUF3511)	607.829	767.28	823.839	789.669	967.033	1088.3	792.982	701.852	819.12	857.153	661.763	1043.92	1071.34	1032.56	1042.19	544.799	424.94	561.018	497.304	466.318	425.692	386.537	434.684	456.285	401.496	426.298	251.509	339.072	310.545
Sobic.010G064200	(1 of 11) K11000 - callose synthase [EC:2.4.1.-] Glc b1-3 Glc (CALS)	5.1857	5.44167	4.16744	4.15268	5.45666	3.94082	3.63785	3.83558	3.97488	4.3762	3.20975	3.48013	2.80251	3.35444	3.77698	5.6844	4.30803	3.87405	6.07315	3.75633	3.644	3.47983	3.00635	3.1773	3.04041	3.42877	4.09782	4.49021	3.97583
Sobic.010G016900	(1 of 1) PTHR24349//PTHR24349:SF111 - SERINE/THREONINE-PROTEIN KINASE // SUBFAMILY NOT NAMED	63.2241	52.3033	67.874	63.5535	54.759	54.5945	62.0774	57.1655	75.808	81.8672	78.9727	94.5441	54.6045	52.5696	79.2956	42.4293	51.9951	44.7533	52.4384	37.8257	36.5628	47.1848	63.1857	54.2482	65.9728	44.3003	49.6123	44.1767	49.9676
Sobic.010G167900	(1 of 1) PTHR10682:SF22 - NUCLEAR POLY(A) POLYMERASE	145.176	146.754	143.608	122.134	162.973	147.865	120.175	122.356	124.938	145.617	126.868	119.41	122.229	141.575	126.775	132.112	105.419	99.2349	120.813	108.646	120.799	100.867	118.475	102.731	103.79	116.631	144.96	128.917	138.758
Sobic.010G051200	(1 of 1) 3.4.21.112 - Site-1 protease / Subtilisin/kexin isozyme 1	14.6539	13.2931	14.1189	12.2843	16.1575	13.6474	11.9017	12.8617	11.6288	14.2676	11.608	10.4666	11.761	12.1412	12.2635	13.6172	12.1345	9.5988	14.851	9.8844	11.8659	10.8369	11.3219	10.9358	10.3667	11.8175	12.6314	13.3415	12.6234
Sobic.010G056100	(1 of 1) K15363 - fanconi-associated nuclease 1 (FAN1, MTMR15)	12.2364	14.6526	12.2663	10.6744	13.3243	14.4719	8.93202	9.07029	7.34121	7.52644	7.67049	5.98568	8.70768	7.29419	7.88366	13.7393	12.4245	11.6829	11.3708	12.4583	13.8959	8.14185	8.93306	10.4936	8.73594	10.4578	8.43691	10.7084	8.71526
Sobic.010G245800	(1 of 147) 1.11.1.7 - Peroxidase / Lactoperoxidase	13.3752	21.6572	13.1621	13.9062	9.56028	11.1255	6.60588	6.28142	8.12094	13.3855	10.5399	8.78307	5.28893	5.54099	6.97273	8.30571	13.5447	13.9975	12.8559	8.28588	6.43511	10.3393	8.48827	7.3858	10.0097	4.42342	4.72838	4.43007	6.513
Sobic.010G246000	(1 of 1) PTHR22937//PTHR22937:SF60 - RING FINGER CONTAINING PROTEIN // SUBFAMILY NOT NAMED	23.2018	21.6546	23.0635	19.9624	20.5534	17.793	20.4359	23.1456	18.3233	21.1319	14.519	19.2063	12.1229	15.7294	16.9958	19.3205	13.5392	16.1486	22.3858	8.64667	9.61543	13.2158	15.9368	8.85378	18.0492	9.40223	12.4268	11.7118	14.6915
Sobic.010G153100	(1 of 3) K14009 - B-cell receptor-associated protein 31 (BCAP31, BAP31)	90.0917	90.9463	90.5676	88.7365	90.269	82.3598	81.0292	84.7297	116.193	114.746	113.066	133.761	106.604	96.4455	118.823	90.0762	90.9757	83.2085	93.6133	74.8806	76.9831	87.5312	94.3034	84.4393	106.006	92.9701	103.866	93.3384	97.8028
Sobic.010G025000	(1 of 6) PF02301 - HORMA domain (HORMA)	9.17094	16.6972	15.6877	10.0538	5.6076	4.41591	15.0102	6.34852	3.77076	5.61634	2.68409	2.44482	2.76477	3.38633	1.98271	7.6449	4.42098	6.30251	6.84835	4.08439	3.55617	5.25797	1.5352	1.78811	1.90382	5.65632	5.52207	3.96737	2.93231
Sobic.010G217400	(1 of 47) PF00069//PF08263//PF13855 - Protein kinase domain (Pkinase) // Leucine rich repeat N-terminal domain (LRRNT_2) // Leucine rich repeat (LRR_8)	6.61024	5.76283	8.72826	5.50702	7.40619	4.20351	4.39418	4.84843	3.99568	4.36645	4.95183	3.10428	4.18966	6.60649	4.17443	7.96352	8.29507	5.25725	5.86226	7.50342	13.2261	10.1315	5.88601	9.41974	5.29972	6.52478	3.92359	8.32212	5.20759
Sobic.010G076000		3.1182	3.54464	6.04547	2.14027	1.7551	4.46357	2.90749	1.77765	2.03182	0.849494	2.85484	1.65792	5.31684	2.94501	2.37709	3.56328	3.89147	2.68099	5.15728	5.41112	5.86847	2.28869	3.8032	2.3558	4.1665	2.54941	3.69859	2.82916	2.39869
Sobic.010G256800		10.9587	9.52662	7.86489	7.5998	13.402	8.53822	4.56782	6.81179	5.69558	7.576	6.4583	6.02013	6.02843	5.77435	5.46904	11.8418	6.56148	7.86235	9.20056	8.5008	11.0363	8.15111	5.73658	7.48344	5.28164	7.04759	7.18903	8.50116	6.60505
Sobic.010G206200	(1 of 3) K02955 - small subunit ribosomal protein S14e (RP-S14e, RPS14)	189.907	220.671	202.456	224.862	184.847	246.606	259.346	256.188	207.027	139.742	186.117	169.891	211.661	206.76	178.533	203.304	232.084	241.412	205.775	248.256	228.771	257.166	202.385	242.448	190.062	243.676	172.952	207.841	165.94
Sobic.010G228100	(1 of 18) KOG0513 - Ca2+-independent phospholipase A2	14.0109	0.610569	2.10271	0.696078	2.01449	0.159685	5.19398	7.37713	15.8877	9.74744	4.0778	14.7027	0.0891617	4.64438	7.31201	1.21407	3.09467	0.454325	6.14738	0.601681	1.1213	5.51345	1.81414	2.32612	3.28089	1.99133	0.87897	2.69753	1.66264
Sobic.010G002100	(1 of 1) K15164 - mediator of RNA polymerase II transcription subunit 13 (MED13)	41.5463	39.8014	41.2912	32.949	40.733	34.4843	30.762	30.7014	32.7148	39.9102	30.7569	27.1072	27.1842	32.7131	27.9121	40.3579	31.8157	27.9743	37.0187	26.1827	30.123	27.0574	27.1841	28.1283	23.3886	26.8862	28.0279	31.6245	26.6673
Sobic.010G169100	(1 of 8) K14496 - abscisic acid receptor PYR/PYL family (PYL)	3.1704	2.29313	3.6037	4.17538	2.99266	2.84017	3.53684	2.39531	5.07	11.6336	9.09839	11.0108	2.7778	2.65452	5.44961	1.77829	2.73762	1.72528	2.52823	1.2955	1.03171	3.12861	3.26882	2.68057	4.57679	1.08146	1.22615	0.718566	2.50641
Sobic.010G222400	(1 of 110) K10523 - speckle-type POZ protein (SPOP)	24.1546	18.6529	19.8532	15.5294	16.8217	11.9866	18.6151	27.9198	33.3373	29.4152	25.5624	43.7037	11.768	21.2778	31.5678	18.989	20.8724	19.3841	24.0534	10.5459	9.07547	14.3086	36.787	10.6615	40.8171	15.6746	32.3068	18.0641	26.8664
Sobic.010G138900	(1 of 1) K11991 - tRNA(adenine34) deaminase [EC:3.5.4.33] (tadA)	14.2377	14.9346	14.3467	13.6134	14.2887	13.209	12.1946	12.6756	12.6521	13.5204	12.0547	10.0571	9.97285	12.887	11.3664	14.9829	11.9224	12.1696	15.8015	11.5468	12.0672	11.5495	10.4683	9.16324	10.792	11.0547	11.1398	12.1767	11.2669
Sobic.010G097400	(1 of 1) PTHR33639//PTHR33639:SF1 - FAMILY NOT NAMED // THIOL-DISULFIDE OXIDOREDUCTASE DCC-RELATED	5.84679	6.25991	5.40716	4.58744	5.48139	3.90066	5.55328	6.38068	7.09893	6.64697	5.93908	7.49476	6.31463	5.58361	6.56503	6.41889	6.03861	6.00823	7.95001	4.37446	4.45878	6.51317	6.22086	4.75023	7.79315	5.1436	5.96848	5.60016	6.22525
Sobic.010G043200	(1 of 1) K14512 - mitogen-activated protein kinase 6 (MPK6)	83.1151	83.233	87.1107	79.5334	73.4821	67.747	66.8699	77.3729	77.3795	84.8086	78.1293	72.6826	56.8862	58.8517	77.4716	70.0409	72.2175	71.785	78.9328	46.1225	48.7866	62.5055	65.173	49.8797	66.8088	49.1576	44.9792	47.5917	49.8424
Sobic.010G121300	(1 of 10) PF05627 - Cleavage site for pathogenic type III effector avirulence factor Avr (AvrRpt-cleavage)	143.265	142.47	134.687	157.201	156.07	161.705	159.248	172.291	180.987	182.728	176.375	194.027	168.627	171.963	185.237	154.05	169.062	146.951	148.243	157.437	164.361	182.202	185.565	169.853	198.672	185.32	177.018	170.71	194.405
Sobic.010G061100	(1 of 11) PTHR12161 - UNCHARACTERIZED DUF292	34.6262	33.426	31.6382	34.4738	32.4609	28.2912	30.6668	29.1912	33.622	38.1501	35.3657	31.358	28.5686	25.5844	34.2332	28.7099	29.411	26.0213	31.7026	24.8908	23.2155	25.981	24.1671	25.2555	28.2228	24.8792	23.2625	23.5655	25.5157
Sobic.010G104300	(1 of 1) PTHR11527:SF142 - 15.7 KDA HEAT SHOCK PROTEIN, PEROXISOMAL	27.5048	39.5825	23.045	27.0256	31.1565	45.0086	38.6081	25.9972	30.7223	30.9585	39.7825	59.8705	89.0124	91.3883	53.6593	34.1629	46.4237	41.837	22.9495	61.2092	61.5442	39.3468	81.5534	92.5261	39.7842	63.0761	215.328	69.785	139.658
Sobic.010G139301		17.2267	16.8289	17.3431	15.6099	22.0191	14.1402	9.10638	12.9715	11.6435	16.6878	11.241	13.5588	10.1686	12.2905	13.5013	17.0746	8.015	12.0678	16.0876	11.9338	13.068	12.9997	6.61748	6.16909	9.60751	10.0016	11.2712	11.0892	9.68971
Sobic.010G248200	weakly similar to Putative uncharacterized protein	1.35483	4.02081	6.3908	3.18605	2.47257	3.97034	0.713451	0.592956	4.11484	10.2396	6.846	9.90989	9.87515	2.48775	8.58231	4.88808	11.4201	4.68532	4.13114	4.33497	11.2637	4.57146	39.9055	10.8548	51.9213	3.69789	30.6545	3.81463	58.0536
Sobic.010G058500	(1 of 2) PTHR21136//PTHR21136:SF104 - SNARE PROTEINS // SUBFAMILY NOT NAMED	179.03	204.518	181.323	218.467	207.523	280.9	221.683	220.096	202.936	207.236	239.108	231.265	313.686	258.933	255.346	204.83	215.314	204.971	169.668	277.394	267.48	200.94	224.442	254.594	207.72	267.855	195.181	228.763	234.122
Sobic.010G236400	(1 of 1) K12847 - U4/U6.U5 tri-snRNP-associated protein 2 (USP39, SAD1)	45.5658	45.834	46.6923	42.8017	42.094	40.0989	40.1528	44.2371	42.7135	42.8892	37.6418	43.7572	35.3882	41.7464	41.4349	42.1148	42.1058	41.9189	44.0047	35.3589	37.5507	34.6679	43.3009	40.1291	41.1687	36.4621	44.1508	38.3944	47.1829
Sobic.010G019000	(1 of 3) KOG2325 - Predicted transporter/transmembrane protein	124.795	131.465	125.367	118.043	101.955	95.5283	83.5413	93.8644	68.1875	60.4895	75.9307	44.6659	47.109	65.0278	48.9169	104.686	80.4312	108.789	102.819	110.306	96.1933	108.802	52.8166	93.0557	49.0294	66.7214	40.4299	77.1482	49.0078
Sobic.010G187100	(1 of 1) PF14378 - PAP2 superfamily (PAP2_3)	23.9807	15.0065	29.7132	18.0057	28.9105	10.7066	10.9098	16.0031	9.54101	13.5843	7.59	12.6517	15.4988	30.4882	20.5145	21.9833	14.5784	17.6334	9.44719	10.4156	16.6674	17.6363	15.7675	46.0224	9.57559	25.8196	8.73084	22.0821	11.0545
Sobic.010G083700	(1 of 1) K13220 - WW domain-binding protein 4 (WBP4, FBP21)	64.7623	68.7444	67.8524	64.4847	74.8157	71.3875	71.0223	70.4244	67.2912	70.0852	75.0759	66.0087	77.434	66.3055	68.7373	68.9954	68.1316	65.4764	65.3924	75.8825	74.5118	65.4565	69.8321	64.7858	70.62	72.2267	67.2447	67.0211	72.7833
Sobic.010G017900	(1 of 1) K14788 - ribosome biogenesis protein ENP2 (NOL10, ENP2)	30.7359	30.948	27.5822	26.9132	27.0543	26.6058	25.642	25.4765	22.0504	24.3868	21.6777	17.5882	15.6966	18.7608	19.5658	21.6249	27.442	25.1261	28.8766	22.4501	18.9321	20.4829	19.7152	21.1663	19.4343	19.9631	12.4375	18.3723	14.5118
Sobic.010G118700	(1 of 1) PTHR35502:SF2 - MOVEMENT PROTEIN BINDING PROTEIN 2C	49.0205	44.9914	56.1412	50.236	58.8903	56.5858	60.1247	60.7346	70.3102	75.4118	68.0006	83.4372	65.9788	70.195	78.0662	34.9868	40.3838	30.5748	41.1985	33.6175	36.2147	37.0172	49.0121	33.9319	50.9182	45.1811	44.3939	38.0418	48.6371
Sobic.010G103200	(1 of 1) KOG2018 - Predicted dinucleotide-utilizing enzyme involved in molybdopterin and thiamine biosynthesis	9.38916	8.65563	7.47944	8.49521	9.2579	8.07945	10.9034	10.9207	8.5178	8.68326	7.75126	6.7155	9.27764	10.2856	7.85111	9.6236	10.0142	8.97811	9.10231	10.3321	8.03267	9.34979	9.36428	10.3116	7.42249	14.8415	9.73785	12.5033	8.33831
Sobic.010G144400	(1 of 1) PTHR20961//PTHR20961:SF5 - GLYCOSYLTRANSFERASE // GENOMIC DNA, CHROMOSOME 3, P1 CLONE: MRC8	34.2939	32.2112	37.9764	37.2447	43.9933	34.9321	34.3194	40.6549	31.6181	35.4208	30.5805	39.6645	46.6822	44.9705	37.9	33.886	38.7627	25.3191	26.016	32.2866	42.7038	46.0413	28.3538	46.5026	24.738	38.6154	30.929	46.39	28.856
Sobic.010G114900	(1 of 1) PTHR10997:SF9 - IMPORTIN-9	28.1435	28.6531	26.6125	24.5281	26.2081	24.6811	23.3713	20.7162	19.1296	21.815	17.7821	14.6501	16.3227	17.4043	17.6646	27.2064	24.0414	24.6303	28.8204	24.7907	23.8591	24.369	16.4863	17.3771	13.6007	20.9975	19.5191	21.2455	16.0428
Sobic.010G257500	similar to Putative uncharacterized protein	6.24021	6.58633	4.7472	6.08727	7.41935	6.55007	5.14233	4.13142	4.71889	6.28135	5.23511	4.8307	5.38383	6.20514	5.64883	6.7874	4.36909	5.20288	7.34334	6.27488	6.52732	5.00335	4.15508	4.01156	4.18989	6.34284	6.73026	7.92548	6.68369
Sobic.010G151900	(1 of 2) K03538 - ribonuclease P protein subunit POP4 (POP4, RPP29)	44.1132	48.4881	42.1509	38.6519	46.1596	38.8416	32.6008	35.6423	28.9648	36.2595	31.8028	28.3855	27.3038	31.1719	30.7424	41.7471	29.5834	35.6786	41.4715	31.7396	32.5372	30.8934	25.6544	27.6219	27.2882	27.8709	26.8359	29.4778	29.1407
Sobic.010G152000	(1 of 1) PTHR32285:SF9 - PROTEIN TRICHOME BIREFRINGENCE-LIKE 25-RELATED	40.3825	34.9752	34.0407	38.1829	40.7309	31.023	45.089	50.0966	42.5693	34.4788	38.9189	37.2985	51.1206	65.6591	39.8102	44.7529	48.2644	38.4638	39.7312	50.3915	50.4453	56.8093	55.0308	83.6054	43.5201	91.0112	63.3888	88.5516	55.1632
Sobic.010G182800	(1 of 50) PF00069//PF00139 - Protein kinase domain (Pkinase) // Legume lectin domain (Lectin_legB)	2.83113	1.33103	1.42541	1.13161	0.597742	0.631457	2.66096	3.29722	4.75645	6.69223	2.75187	5.43262	0.339521	0.14171	5.50466	0.426747	1.81297	0.310519	2.19524	0.183905	0.188683	1.12619	0.797091	0.0222182	1.94341	0.0534315	0.448488	0.0714712	0.447742
Sobic.010G023900	(1 of 2) K02969 - small subunit ribosomal protein S20e (RP-S20e, RPS20)	212.612	212.978	178.762	219.522	144.852	164.262	227.498	236.143	203.087	133.035	172.65	143.777	122.577	122.724	137.578	162.078	234.511	262.363	233.849	190.14	133.861	189.541	190.489	203.665	183.695	178.914	139.707	148.531	141.083
Sobic.010G114100	(1 of 2) PTHR12687:SF8 - NOC2P FAMILY PROTEIN	6.84966	7.43845	9.28278	7.93209	11.9251	7.7105	4.99606	5.65021	6.01685	6.31864	6.00487	5.37541	8.15122	8.22274	7.91921	8.2071	7.77512	6.33746	6.14946	9.19575	7.09616	6.2913	7.20242	5.56706	5.35106	9.62992	12.486	11.9387	6.62972
Sobic.010G186600	(1 of 1) PTHR33416:SF4 - NUCLEOPORIN-RELATED PROTEIN	29.2716	30.6299	28.7925	29.7464	25.614	27.7427	28.6558	33.3607	24.7235	24.0593	25.1167	21.5049	21.7144	21.4643	22.8828	31.3182	28.6103	28.0354	32.0382	33.7067	28.9346	29.8285	24.2177	26.6748	24.1715	26.2695	20.6244	29.0476	23.5335
Sobic.010G199600	(1 of 2) 3.6.1.13//3.6.1.22//3.6.1.53 - ADP-ribose diphosphatase / ADPR-PPase // NAD(+) diphosphatase / NADP pyrophosphatase // Mn(2+)-dependent ADP-ribose/CDP-alcohol diphosphatase / Mn(2+)-dependent ADP-ribose/CDP-alcohol pyrophosphatase	73.2557	50.0616	73.1451	62.7978	54.9012	46.3295	41.851	40.9568	57.6047	69.5491	68.4959	64.5659	45.0629	57.5502	69.627	45.6158	64.5242	50.3848	54.8346	41.8178	47.971	40.3369	62.7419	55.6751	73.4175	44.1823	34.65	42.9768	42.9489
Sobic.010G133450		25.6751	25.1619	23.4868	17.3859	32.641	18.176	11.4443	20.642	17.1657	20.7079	17.126	17.2863	18.361	21.6376	18.2503	21.9005	11.2326	17.1159	21.5729	17.7396	24.181	15.9792	14.654	11.7761	13.7824	15.187	17.5851	20.478	23.6858
Sobic.010G012600	(1 of 1) PTHR35464//PTHR35464:SF1 - FAMILY NOT NAMED // F18O14.9	19.8328	17.3214	16.6305	19.4073	18.9	21.0617	18.071	18.2378	19.8657	18.3039	23.028	17.7579	22.0551	19.2211	19.5406	14.8923	23.6124	17.4297	18.5161	22.4476	20.0917	17.4869	20.5105	23.8294	19.8739	20.1162	15.4507	18.3908	17.0431
Sobic.010G274600	(1 of 2) K14768 - U3 small nucleolar RNA-associated protein 7 (UTP7, WDR46)	9.48478	9.42445	7.99846	9.91736	9.05864	9.8397	11.0017	11.1319	8.82714	7.03748	7.97337	5.7903	8.25535	7.42952	7.03627	8.66326	11.8324	11.9669	10.0753	12.6911	8.26065	10.6384	7.67444	10.6071	8.32175	10.5121	7.10174	9.93244	7.3589
Sobic.010G085100	(1 of 1) PTHR24115:SF469 - KINESIN-LIKE PROTEIN KCA1-RELATED	43.0648	43.2372	43.8241	44.5218	41.1036	40.1966	39.2221	38.7113	35.1438	41.7122	34.8459	28.0448	30	33.9798	33.9129	46.7007	38.5424	37.7216	45.1379	38.6342	39.2608	40.3808	29.8631	32.4355	30.5018	35.038	31.9781	39.8484	30.5789
Sobic.010G033000	(1 of 1) PTHR11404//PTHR11404:SF17 - SUPEROXIDE DISMUTASE 2 // SUPEROXIDE DISMUTASE [FE] 3, CHLOROPLASTIC	4.44705	5.46809	5.66872	5.2438	5.85294	6.39961	6.24873	8.56555	4.85958	4.69317	4.32016	3.88843	8.45826	7.24002	5.16536	10.578	8.73026	9.31512	7.28695	13.2775	14.6505	14.1608	7.28577	12.1209	8.56232	15.9163	13.2691	14.7091	13.0599
Sobic.010G109400	(1 of 2) 3.6.1.7 - Acylphosphatase / Acylphosphate phosphohydrolase	15.9324	16.9297	14.6447	13.7187	19.2001	16.7021	16.1844	18.471	20.937	18.8451	20.8573	24.255	27.1295	22.5825	21.3246	17.08	18.4646	14.989	17.1484	14.6533	12.5593	19.9406	15.355	20.9815	18.4028	23.573	26.3967	18.9121	20.2369
Sobic.010G209600	(1 of 2) KOG4731 - Protein predicted to be involved in spindle matrix formation, contains DM13, DoH, and DOMON domains	2.39579	1.74169	2.72147	2.06349	2.50969	1.15242	2.01951	2.0971	3.2282	3.59654	2.55641	2.74559	1.16153	1.64723	1.826	1.56363	1.48053	1.52449	1.92523	0.441483	0.550961	0.853745	1.2309	0.572672	1.32756	0.519822	0.566653	0.662215	0.762219
Sobic.010G125700	(1 of 1) K06699 - proteasome activator subunit 4 (PSME4)	41.5319	42.6416	40.3571	38.8692	36.6369	39.6375	34.8947	33.2641	30.2625	35.3762	29.2955	21.1655	21.562	26.1967	28.7197	42.2584	38.5381	35.5072	44.7917	38.1011	39.8791	35.6167	25.2144	25.0876	24.3076	28.2069	27.3904	33.6229	25.1255
Sobic.010G120600	(1 of 2) PTHR11926//PTHR11926:SF352 - GLUCOSYL/GLUCURONOSYL TRANSFERASES // SUBFAMILY NOT NAMED	41.6924	63.8618	59.4098	85.8692	63.0781	49.8955	64.1854	65.5693	69.674	65.8419	49.2978	87.2598	40.5787	49.2509	63.1688	24.2163	7.44527	11.1878	18.6691	7.70855	2.97884	15.0516	4.75049	10.8283	4.35444	15.8482	10.6562	6.07618	8.40434
Sobic.010G087800	(1 of 6) PTHR11527//PTHR11527:SF166 - SMALL HEAT-SHOCK PROTEIN HSP20 FAMILY // SUBFAMILY NOT NAMED	1.88604	0.90833	1.21721	1.15389	0.771004	2.1569	4.95352	3.25054	3.49057	4.54398	6.59792	7.92043	2.46339	2.28712	4.15365	1.84485	3.19758	1.11575	4.48851	1.06004	1.62588	2.60641	3.50388	0.745121	3.62582	2.40787	6.58031	2.72147	7.63131
Sobic.010G096100	(1 of 1) PTHR24072//PTHR24072:SF174 - RHO FAMILY GTPASE // SUBFAMILY NOT NAMED	11.5173	7.44959	12.2643	9.20064	15.7726	6.44934	11.3819	10.5308	7.85408	6.63595	6.38589	7.78959	11.7852	21.7892	10.2537	10.5868	13.1546	8.56295	12.3915	12.083	12.7714	13.2145	14.0433	13.1451	8.70893	15.6944	13.8667	14.4931	10.299
Sobic.010G122100	(1 of 2) PTHR24351//PTHR24351:SF77 - RIBOSOMAL PROTEIN S6 KINASE // SUBFAMILY NOT NAMED	4.53721	4.17829	3.82563	4.15005	6.26371	5.00118	5.22916	6.23335	5.72108	9.0903	7.15908	6.96426	5.32514	5.58754	7.65079	4.90768	4.0839	3.2618	4.64053	4.26257	4.09591	5.18389	4.43589	4.83011	4.49099	5.46621	3.08002	4.87448	3.34834
Sobic.010G278100	Predicted protein	7.03805	8.04995	6.15927	6.29464	8.44552	8.8713	7.10215	6.95468	7.23387	7.27478	7.34383	7.14833	7.46911	6.10453	7.30543	6.15965	6.98438	7.40479	5.25364	7.39954	7.85206	8.02941	6.33215	6.19461	7.33422	5.91408	3.63736	6.30014	5.30127
Sobic.010G101800	(1 of 4) K01528 - dynamin GTPase (DNM)	141.572	146.556	144.404	126.128	124.62	136.188	114.774	128.256	117.553	122.053	117.992	101.545	105.982	114.629	113.861	132.761	125.352	109.238	134.139	110.645	114.437	101.472	104.212	108.163	98.8656	99.2162	97.829	107.283	106.059
Sobic.010G143100		25.7188	24.9922	23.8523	20.3912	27.5906	22.1237	14.5752	16.5698	15.8541	20.2948	13.914	19.4038	16.2248	18.852	15.8895	23.6406	14.9144	21.6427	25.3561	19.4742	20.8188	20.2438	15.3528	13.6982	16.651	14.7527	19.3484	19.8456	19.6673
Sobic.010G012800	(1 of 2) K08762 - diazepam-binding inhibitor (GABA receptor modulator, acyl-CoA-binding protein) (DBI, ACBP)	401.822	435.812	335.409	477.539	421.092	486.904	514.327	541.282	495.623	393.443	485.258	466.944	544.19	504.644	510.208	492.407	491.377	541.488	436.732	581.057	569.971	553.47	452.846	504.887	458.727	578.242	505.823	508.679	456.628
Sobic.010G173000	similar to Os06g0571300 protein	8.79476	8.87013	8.8051	8.69559	9.00698	7.82749	7.71401	8.69524	6.51161	7.35915	6.82551	7.13573	7.19166	7.55057	7.90941	10.8673	8.26596	7.49788	7.75728	7.17926	7.46259	8.22025	6.1465	6.34192	7.1477	8.28359	6.52628	8.48024	7.43865
Sobic.010G132500	similar to Putative uncharacterized protein	6.4454	6.0122	5.34317	4.61626	3.47005	4.02257	6.69131	8.6313	9.12871	6.28628	6.25437	7.66999	3.81979	5.80331	6.88576	7.30252	5.45839	5.8651	8.86404	3.79254	4.80788	5.81985	5.49222	6.18719	7.0466	7.22081	5.5974	7.2754	5.10096
Sobic.010G009600		7.51757	7.41252	6.31704	7.37579	6.68307	6.83103	8.00831	8.20033	9.03914	9.52232	9.6223	9.28861	11.9925	9.64262	9.09884	8.61752	9.41543	7.44346	9.67338	7.7147	8.03522	7.83035	9.66481	8.0631	9.05516	10.2518	13.7016	9.48386	12.7407
Sobic.010G260500	(1 of 1) K12868 - pre-mRNA-splicing factor SYF2 (SYF2)	86.9407	86.9652	83.1245	87.3092	87.1252	96.1461	85.9965	85.2837	89.9131	90.3617	96.3887	103.043	91.3242	84.6581	99.8826	85.3395	83.2976	86.1442	84.4384	80.2085	81.5991	72.2594	90.2881	78.5684	95.7238	80.1889	71.8879	73.7027	81.6347
Sobic.010G217532	similar to Putative uncharacterized protein OSJNBa0051O02.32	14.5452	14.1424	10.8324	23.2504	24.1051	16.9396	13.7886	21.357	16.7809	9.08989	19.5798	12.8335	16.6392	18.4058	12.3011	19.7563	15.8779	22.1635	19.7396	34.6925	30.6711	27.609	8.04132	23.6606	7.62468	7.94848	8.69113	6.11039	6.81776
Sobic.010G038200	(1 of 1) PTHR28637:SF1 - DNA REPLICATION FACTOR CDT1	12.2324	8.34425	6.54231	8.84353	2.90252	5.46992	7.55706	8.90884	5.14972	1.61774	2.67224	1.95941	2.64391	4.10587	1.77018	8.44159	13.1205	18.479	17.5802	13.4548	8.24542	17.1995	5.15276	4.88626	6.83379	7.55403	2.10195	11.7261	3.01628
Sobic.010G150000		5.54994	6.0919	5.90715	6.24558	6.70167	4.52848	3.77948	4.40527	5.26204	7.39261	5.42543	6.25725	4.50435	4.16838	5.52789	6.4626	4.88926	5.20996	6.23956	4.93767	5.67874	5.06431	4.00611	4.77229	5.87514	5.31431	5.06175	5.6465	4.56295
Sobic.010G008800	(1 of 1) K12668 - oligosaccharyltransferase complex subunit epsilon (OST2, DAD1)	68.219	66.9063	61.2663	70.5658	59.4729	63.1885	76.7803	70.9902	72.6719	66.213	68.5009	62.347	51.1195	55.0371	59.7825	59.4343	80.2923	70.58	74.0981	62.7805	54.5215	77.2364	66.1654	59.725	68.3251	66.1778	53.8978	58.6461	54.3313
Sobic.010G032700	(1 of 1) PTHR11006//PTHR11006:SF68 - PROTEIN ARGININE N-METHYLTRANSFERASE // PROTEIN ARGININE N-METHYLTRANSFERASE PRMT10	20.4497	15.5651	11.176	17.8685	11.7456	14.2292	20.8544	21.7282	25.0973	19.1091	20.7242	14.6526	10.557	10.2517	12.8459	10.6478	22.0386	18.8554	19.5338	14.3312	7.60075	12.2997	15.8332	13.3327	14.008	12.0459	4.92156	8.14085	8.2686
Sobic.010G059000	(1 of 2) PTHR22951//PTHR22951:SF29 - CLATHRIN ASSEMBLY PROTEIN // SUBFAMILY NOT NAMED	162.715	156.429	179.72	146.716	184.183	113.655	134.515	137.234	107.391	156.874	99.9869	97.6918	85.2126	137.423	113.019	148.689	118.53	121.197	137.625	92.7847	100.134	130.467	108.685	114.551	100.902	122.339	105.059	133.147	97.7549
Sobic.010G142501		19.3323	24.1807	16.9253	22.0537	22.7474	14.9	10.9391	9.7883	10.842	15.1092	12.8969	10.3487	8.18578	7.89615	14.352	17.1017	12.2741	13.4492	16.9742	9.60683	7.90232	10.4778	10.5683	12.6532	14.131	7.77144	10.6166	11.1761	9.65493
Sobic.010G012200	(1 of 1) 2.7.1.12 - Gluconokinase / Gluconate kinase	4.89528	7.65959	5.72683	7.16828	7.61188	7.49887	6.28744	4.96665	7.21526	8.23313	8.00386	12.052	9.05679	5.72911	8.31926	4.71753	6.91574	5.62369	5.49437	5.50815	5.71747	5.80572	6.55922	4.93649	6.97788	4.63222	4.90631	4.73274	4.08597
Sobic.010G094800	similar to Putative uncharacterized protein	244.784	238.56	233.007	239.65	212.585	246.093	232.961	242.745	199.828	196.082	206.483	191.996	205.001	209.586	192.151	208.702	193.268	223.152	195.764	244.412	217.291	240.106	170.099	206.394	170.234	213.369	172.366	206.058	176.754
Sobic.010G227800	(1 of 1) PTHR11706//PTHR11706:SF33 - MANGANESE TRANSPORTER // NATURAL RESISTANCE-ASSOCIATED MACROPHAGE PROTEIN 1	274.749	99.9015	175.017	178.888	129.043	136.126	274.367	286.699	328.123	438.531	251.334	446.872	100.397	113.603	377.968	125.064	143.314	106.024	222.949	51.6434	51.1148	102.609	171.59	40.3262	313.563	44.5731	182.505	45.686	188.602
Sobic.010G255100	(1 of 1) 4.2.1.24 - Porphobilinogen synthase / Delta-aminolevulinic acid dehydratase	63.2135	79.2964	82.8178	73.7273	76.8654	76.5828	79.0612	88.6031	72.2322	71.3655	70.0877	67.1688	84.9388	73.8815	67.8442	100.004	70.2806	89.1861	77.6182	102.584	91.9188	95.8044	64.4859	96.7439	65.9814	90.2333	104.83	106.813	91.5107
Sobic.010G255300	(1 of 2) PTHR10366//PTHR10366:SF343 - NAD DEPENDENT EPIMERASE/DEHYDRATASE // SUBFAMILY NOT NAMED	15.601	20.0177	22.6353	18.691	13.9152	19.2192	11.9006	13.7537	12.0074	14.2752	12.5425	13.1278	9.24792	11.0031	13.2365	23.5824	16.8131	21.7636	17.4338	14.0857	21.3651	21.583	11.3706	11.1257	14.6801	10.272	9.67304	11.9297	13.9869
Sobic.010G128900	(1 of 4) PTHR23421:SF58 - BETA-GALACTOSIDASE 8	3.12266	3.07631	2.22787	2.36371	4.18553	2.89655	2.26349	2.8508	2.30531	2.60223	2.5672	4.13583	4.60279	6.02142	3.58276	3.1222	2.25925	2.75419	3.47284	3.97704	4.01003	2.64408	2.72792	2.85953	2.77276	4.03447	12.7544	6.20166	10.6457
Sobic.010G208700	(1 of 5) 3.4.16.2 - Lysosomal Pro-Xaa carboxypeptidase / Prolyl carboxypeptidase	5.59658	3.89015	3.73205	3.39609	2.16695	1.88732	4.51891	5.37574	8.30639	6.34373	6.63341	7.64864	1.43317	1.92122	6.00907	2.9961	5.48104	4.10959	5.50217	1.40989	1.74597	2.96881	3.20191	1.59217	3.48819	1.72474	2.5576	0.922821	2.14511
Sobic.010G166000	(1 of 2) PTHR23139//PTHR23139:SF54 - RNA-BINDING PROTEIN // SUBFAMILY NOT NAMED	8.52985	8.2481	7.89104	7.15234	10.3725	7.21504	5.41956	6.26747	6.48415	7.78082	6.12946	6.87731	5.13776	6.27371	6.62426	7.63985	5.69077	6.76101	8.64175	5.62957	5.98975	6.38407	6.24449	5.2858	6.64341	4.89208	5.55198	6.24592	5.49363
Sobic.010G091300	(1 of 1) PTHR10774//PTHR10774:SF84 - EXTENDED SYNAPTOTAGMIN-RELATED // SUBFAMILY NOT NAMED	2.88702	4.23449	2.59219	3.22755	4.00147	3.38503	2.42604	2.78497	1.47957	2.14136	2.03847	1.3222	3.33991	1.96281	2.27376	3.69426	5.41175	4.01488	3.34375	4.86033	4.61691	4.46193	2.60433	3.04486	1.73725	2.81933	2.0177	3.31726	1.85651
Sobic.010G216300	(1 of 2) 4.3.3.7 - 4-hydroxy-tetrahydrodipicolinate synthase / Dihydrodipicolinate synthetase	65.2462	80.1064	72.5247	77.2732	66.731	87.0535	91.5842	87.0775	68.6641	51.399	71.3711	54.2286	90.0314	79.5568	68.8227	72.7997	87.5798	93.9994	79.1206	121.864	108.699	88.6865	82.3561	109.548	77.6253	116.932	99.8434	109.859	88.885
Sobic.010G135300	(1 of 1) KOG4735 - Extracellular protein with conserved cysteines	18.7713	18.7972	18.7214	17.8404	19.5167	17.6799	17.4355	16.0522	17.6607	17.802	16.9526	15.8742	13.7189	17.2296	16.5694	20.7662	19.6499	17.0835	19.8371	17.6721	16.5704	21.1869	14.8867	15.747	18.0982	17.4104	13.4557	19.1113	13.6071
Sobic.010G085400	(1 of 1) PTHR11945//PTHR11945:SF36 - MADS BOX PROTEIN // MADS-BOX PROTEIN (AGL33)	261.744	251.484	280.83	264.681	319.273	315.421	261.549	292.34	297.556	305.011	334.863	316.357	349.579	318.194	328.196	228.394	208.105	203.305	202.323	229.402	209.188	212.044	244.904	239.305	247.93	248.287	208.023	237.587	243.137
Sobic.010G116900	(1 of 2) PTHR11926//PTHR11926:SF136 - GLUCOSYL/GLUCURONOSYL TRANSFERASES // SUBFAMILY NOT NAMED	2.38249	2.68194	3.02699	3.17985	3.33939	1.18004	1.82051	1.23899	2.61602	3.8191	3.69297	2.32947	3.67379	4.16012	2.81572	2.5284	5.13834	2.3739	1.77697	1.65198	1.12192	3.87433	3.24997	6.7603	3.65717	5.20812	4.30487	5.09966	2.34202
Sobic.010G097200	(1 of 36) PF14009 - Domain of unknown function (DUF4228) (DUF4228)	8.38932	4.71777	3.82847	3.75916	5.70805	3.67948	9.24652	10.2691	13.3749	13.468	14.8923	18.9973	5.64979	3.90163	15.0327	2.78654	7.93515	6.9518	10.6607	4.26656	3.19528	7.58441	20.4654	4.97024	21.4983	9.58842	15.9862	8.08194	11.5569
Sobic.010G207100	(1 of 1) PTHR10108:SF701 - METHYLTRANSFERASE TYPE 11 DOMAIN-CONTAINING PROTEIN-RELATED	30.6051	27.6236	32.2505	28.2547	26.9374	29.3156	24.6307	31.0145	26.0633	22.1235	22.4699	24.8436	20.6406	21.9733	24.6566	45.2518	35.8691	42.4621	37.8798	29.8129	38.9462	42.4499	29.8419	26.9972	38.586	27.5571	30.2129	35.4693	34.3176
Sobic.010G095500		5.47836	4.62093	7.02517	5.20655	6.39285	4.6253	5.4304	6.39806	9.33736	9.3638	10.2744	11.3235	8.90418	8.34927	10.5352	5.82558	9.82049	5.08877	6.91294	4.72568	6.92637	8.84959	16.3574	16.7404	18.1488	16.623	10.3469	14.4737	12.392
Sobic.010G251100	(1 of 2) PTHR24031:SF294 - EUKARYOTIC INITIATION FACTOR 4A-1-RELATED	873.862	1093.29	938.191	1176.85	1246.3	1801.3	1208.86	1111.86	1015.5	1066.79	1348.18	1030.64	1944.85	1313.29	1256.68	984.545	1095.82	1028.33	872.389	2052.93	1572.94	1102.14	1186.52	1250.12	1080.2	1411.88	1093.03	1334.24	1316.51
Sobic.010G245000	(1 of 1) PTHR21392//PTHR21392:SF4 - UNCHARACTERIZED // DTW DOMAIN-CONTAINING PROTEIN	8.93216	7.76698	7.92271	8.55534	8.44595	8.56381	7.85129	7.51451	7.39483	7.49696	7.78416	7.6895	7.60365	7.57092	6.92114	10.503	7.20664	7.97525	9.10812	8.65226	8.51995	8.43633	6.36646	6.4419	7.66624	8.19494	6.64078	8.08008	7.49733
Sobic.010G149300	(1 of 9) K06689 - ubiquitin-conjugating enzyme E2 D/E (UBE2D_E, UBC4, UBC5)	745.118	733.303	803.136	720.119	705.72	842.957	698.419	655.12	839.377	918.415	972.82	1530.01	1654.04	1510.51	1201.96	666.094	676.171	686.119	611.992	681.25	670.619	670.225	1447.95	923.069	1217.52	1066.14	2201.93	1147.91	2304.88
Sobic.010G141800	(1 of 8) PTHR12606//PTHR12606:SF31 - SENTRIN/SUMO-SPECIFIC PROTEASE // SUBFAMILY NOT NAMED	12.9669	10.4292	11.1443	10.4535	14.333	8.91405	7.6367	8.74956	7.9384	11.6441	5.10847	7.41535	6.51886	8.7472	7.60694	13.7944	6.23943	9.46384	13.0064	8.51639	9.51109	9.29874	6.04932	6.81974	7.23947	7.22401	8.26411	11.2367	7.82937
Sobic.010G265800	(1 of 1203) 2.7.11.1 - Non-specific serine/threonine protein kinase / Threonine-specific protein kinase	10.045	8.23515	8.18078	7.68532	8.5143	5.4711	5.26725	5.18257	7.69793	10.2073	7.28461	7.13634	5.82841	4.59535	7.31741	7.65966	8.34686	5.33463	5.18926	3.87857	4.86677	5.76938	5.63005	6.10155	4.76597	5.56243	5.9927	6.64223	4.00415
Sobic.010G067700		91.1489	84.4565	102.485	83.5863	81.5792	85.5129	65.6535	64.7988	77.8495	104.352	84.5635	93.6973	65.0544	74.5458	89.7639	80.8291	67.6088	64.9749	69.9667	45.9321	67.6167	54.2214	70.6149	45.6752	81.2694	45.0504	63.0305	50.0096	74.9948
Sobic.010G023300	similar to Putative uncharacterized protein 131L1.10b	30.1155	21.6834	21.1199	24.5569	20.2826	15.2016	18.2151	19.6661	24.0674	32.7354	24.4751	44.4842	16.8834	20.5092	20.6218	29.1962	17.0948	20.2589	19.9018	11.7031	13.5379	13.0242	21.18	17.7926	25.0712	9.5716	40.2411	11.4706	29.4333
Sobic.010G057300	(1 of 2) PTHR31268:SF5 - GALACTINOL--SUCROSE GALACTOSYLTRANSFERASE 6-RELATED	3.33415	2.44372	2.24158	2.95458	2.99114	3.0246	2.6142	3.43956	3.39462	3.34121	4.72742	3.13918	1.68881	2.78216	2.30802	2.76365	5.09857	2.86846	3.5882	4.3968	4.87546	5.04497	3.24297	6.51711	3.72694	2.7474	2.25173	3.3409	2.20311
Sobic.010G204600	(1 of 1) K12197 - charged multivesicular body protein 1 (CHMP1, VPS46, DID2)	167.206	166.049	170.235	154.381	149.66	148.371	146.53	147.947	170.469	186.522	159.323	156.42	120.547	125.016	142.532	155.631	149.961	154.979	164.74	104.91	115.452	133.499	127.806	107.821	142.262	110.262	100.217	115.922	104.584
Sobic.010G225100	(1 of 12) PF04852 - Protein of unknown function (DUF640) (DUF640)	10.0992	11.1034	10.4982	11.483	13.2695	9.58682	8.13324	8.34483	10.9235	12.366	13.6085	9.33273	9.47769	7.95548	10.9571	8.74077	12.3485	12.4436	10.3132	9.22518	7.32205	14.0136	13.8128	15.4	13.5913	10.2799	9.23862	14.6571	9.54138
Sobic.010G165200	(1 of 1) PTHR33265:SF8 - F5F19.20 PROTEIN	207.063	232.078	292.128	196.517	139.515	123.908	183.402	134.751	88.7827	79.1288	52.7244	73.1081	38.4194	73.1738	66.5193	217.699	94.0479	352.922	196.535	62.29	55.6762	116.475	64.8849	30.5077	71.0939	25.1947	44.3887	27.1744	62.8171
Sobic.010G005500	(1 of 2) 1.18.1.2//1.6.99.1 - Ferredoxin--NADP(+) reductase // NADPH dehydrogenase / NADPH diaphorase	65.6415	78.9028	88.6325	81.9144	69.664	66.9646	79.583	92.8839	75.8745	82.2184	69.3723	68.3972	59.0535	67.5263	68.7324	96.7316	74.609	92.8305	98.1851	91.7326	91.087	132.751	69.6019	94.4159	98.1336	95.86	99.7978	119.946	93.0231
Sobic.010G040700	(1 of 10) 2.3.1.84 - Alcohol O-acetyltransferase / AATASE	3.06776	3.97995	4.4137	5.19505	6.18312	3.66225	3.55914	2.66983	3.71355	3.77333	3.11765	3.6357	4.99081	5.66675	4.60432	4.5069	9.2519	6.02411	5.23612	8.84684	7.49319	12.3711	6.11159	12.7963	4.74233	4.98706	3.5269	6.02796	4.23218
Sobic.010G133200		20.0503	25.5324	21.1833	21.9078	30.9107	23.4717	15.5486	19.6945	15.1177	20.4899	19.1486	17.0857	17.4074	16.9363	18.3256	17.675	14.7363	20.4333	21.105	17.3914	14.4954	19.7272	14.2912	20.9792	17.0157	16.118	16.8933	18.8905	17.5572
Sobic.010G244500	similar to Putative uncharacterized protein P0622F03.3	1.07334	0.433799	1.49481	0.603555	1.19341	0.501666	0.580459	1.33062	1.70291	1.11201	1.11263	1.84043	0.985985	1.65362	1.47704	1.87654	3.75609	0.894443	2.5945	0.572001	2.38343	2.11375	6.38321	2.47826	13.7063	1.60458	3.27088	2.12588	5.89396
Sobic.010G194700	(1 of 2) PTHR15348//PTHR15348:SF4 - AT-RICH INTERACTIVE DOMAIN-CONTAINING PROTEIN ARID DOMAIN- CONTAINING PROTEIN DEAD RINGER PROTEIN B-CELL REGULATOR OF IGH TRANSCRIPTION BRIGHT // SUBFAMILY NOT NAMED	24.3389	22.7006	24.1005	20.1573	21.6807	20.0716	19.2655	21.1398	20.552	24.2953	20.5058	24.1433	17.4471	19.4113	21.197	22.82	19.9066	20.5545	23.4144	17.1372	18.8651	18.5166	20.1688	15.2288	20.6687	17.0729	20.8716	19.6052	22.2108
Sobic.010G079000	(1 of 3) K18045 - tyrosine-protein phosphatase SIW14 [EC:3.1.3.48] (SIW14, OCA3)	80.1871	52.3296	64.0217	65.118	56.9486	45.2262	113.965	93.3885	159.508	176.737	135.14	124.207	37.466	40.8751	122.183	55.0172	63.7866	54.9277	132.964	30.8202	30.771	73.906	65.3492	44.7386	90.1368	36.2782	46.4645	34.7694	54.3115
Sobic.010G130601		0.622274	1.34576	1.27235	1.64763	0.9126	0.828901	1.12533	1.50533	0.90556	0.93539	0.673607	1.36416	1.55509	2.08938	0.964849	3.02498	1.19108	1.698	1.64763	2.60722	2.97217	5.32196	2.07172	4.7248	1.39272	3.18148	2.82586	4.99867	3.27403
Sobic.010G168200	(1 of 1) PTHR31284//PTHR31284:SF14 - FAMILY NOT NAMED // ACID PHOSPHATASE-LIKE PROTEIN	6.32263	5.94505	6.2889	7.31704	7.90659	6.99409	5.467	5.01381	4.95751	9.13759	6.51264	4.61618	4.79039	4.60521	6.68456	5.23777	7.22903	4.99688	4.52684	3.87277	5.80987	6.6189	4.37019	4.34106	4.08748	3.94148	4.39625	3.82354	3.19479
Sobic.010G226901		13.827	19.0002	13.5662	16.568	13.7772	25.4316	18.257	18.852	11.5433	8.69718	14.2212	8.53259	11.0386	10.7137	9.03634	12.4904	41.5031	16.4606	13.6234	37.6104	9.67225	20.6479	12.0604	16.1363	11.336	21.6557	5.9577	10.0694	8.13647
Sobic.010G060600	(1 of 14) K01507 - inorganic pyrophosphatase (ppa)	58.9414	66.2028	55.7213	56.956	41.4192	29.0296	46.3695	45.2228	30.2375	24.6878	23.7126	12.0494	15.448	34.5463	19.1499	76.3682	91.7013	99.6869	83.2609	99.9431	70.5709	118.448	38.6178	83.5779	35.2708	77.6779	42.8903	84.5588	32.5989
Sobic.010G129700	(1 of 2) PTHR19321//PTHR19321:SF11 - PROTEIN REGULATOR OF CYTOKINESIS 1 PRC1-RELATED // SUBFAMILY NOT NAMED	27.3184	21.9614	25.4656	23.3684	25.9186	22.7193	34.1326	33.7041	30.2963	30.0825	27.6089	28.8749	22.831	44.578	27.3889	28.6977	24.9751	23.8523	33.3217	26.4047	21.7488	33.0735	34.1941	36.6723	30.6896	38.1825	32.6857	35.434	32.4285
Sobic.010G171800	(1 of 1) K00423 - L-ascorbate oxidase (E1.10.3.3)	1.23259	0.434617	0.339739	0.483097	2.05782	0.0820933	0.833776	1.25873	2.8961	4.83878	3.97268	3.97573	0.244467	1.65809	1.41697	0.124829	1.4228	0.376301	1.92642	0.161385	0.39248	1.3177	0.89378	0.974872	1.037	0.28133	1.79292	0.1115	0.882328
Sobic.010G126000	(1 of 2) PTHR22847//PTHR22847:SF489 - WD40 REPEAT PROTEIN // SUBFAMILY NOT NAMED	36.9253	39.9479	39.3508	40.0592	46.4898	47.4713	44.6016	41.1588	39.8887	46.8429	37.3066	44.2414	44.3397	44.5184	46.5526	41.5391	39.6274	37.1205	38.8889	43.6838	47.0798	47.2659	41.8778	36.8038	42.4673	48.5451	47.8059	47.6614	44.0474
Sobic.010G231300	(1 of 3) PTHR18966//PTHR18966:SF250 - IONOTROPIC GLUTAMATE RECEPTOR // SUBFAMILY NOT NAMED	11.718	18.8139	17.4041	20.6115	25.3833	26.2061	15.328	29.3434	12.793	19.5052	16.9914	12.9247	21.4072	18.9011	16.1568	20.0123	13.1421	15.4682	12.5461	28.7135	30.198	21.262	9.23015	19.1268	10.6567	18.9727	10.4842	22.3908	12.6191
Sobic.010G041100	(1 of 8) PTHR13068//PTHR13068:SF17 - CGI-12 PROTEIN-RELATED // SUBFAMILY NOT NAMED	3.63219	3.89406	3.96035	3.66616	4.19602	3.14713	3.68328	2.44191	2.39939	2.51487	2.61815	2.3255	2.34297	2.8056	2.81744	3.09405	2.63319	3.15619	3.72834	1.68894	1.91319	2.72173	2.84249	2.37123	2.97291	2.14875	1.23323	2.10039	1.64022
Sobic.010G206900	(1 of 1) K03125 - transcription initiation factor TFIID subunit 1 (TAF1)	50.409	48.2143	48.6022	43.877	50.6898	44.0759	40.08	41.0955	40.2603	43.8934	38.7634	37.1299	35.8592	42.8148	39.3268	49.4169	43.1642	38.0871	49.4596	35.822	42.5658	36.7081	37.0336	36.4416	36.5124	37.4448	33.2052	42.5854	35.8903
Sobic.010G060000		8.06002	9.2733	10.3566	10.1159	8.54808	8.26899	6.83116	7.07505	8.95048	9.72907	9.30296	9.60286	9.2937	9.11573	11.1411	12.6548	10.4397	11.4343	7.80585	7.81325	10.0427	14.5572	12.5256	15.6606	13.2018	14.2602	16.7096	15.325	11.9872
Sobic.010G092400	(1 of 25) 2.4.1.43 - Polygalacturonate 4-alpha-galacturonosyltransferase	6.7851	4.11867	6.19808	6.56294	9.56685	3.20337	9.01328	8.45652	6.07079	4.39568	4.1321	3.70028	4.92299	14.5114	5.01346	3.75762	4.64344	3.8192	4.68853	5.24784	4.40307	10.7886	7.69734	12.5932	5.0703	17.7039	10.7908	15.4922	7.71588
Sobic.010G000500	(1 of 1) K02638 - plastocyanin (petE)	151.247	300.062	317.388	264.034	146.196	152.893	118.394	155.849	113.821	87.7682	99.479	73.3227	133.677	130.046	75.0624	475.394	220.456	473.598	263.187	346.533	421.164	449.346	101.063	313.654	190.555	163.907	198.558	312.305	233.842
Sobic.010G101600	(1 of 1) PTHR13697//PTHR13697:SF26 - PHOSPHOFRUCTOKINASE // SUBFAMILY NOT NAMED	205.126	186.605	185.04	193.597	172.437	164.64	219.338	213.012	195.776	185.314	184.481	157.85	143.683	183.585	155.269	155.645	167.68	155.899	186.531	145.913	127.156	161.452	171.013	133.89	155.066	165.462	181.148	163.715	169.765
Sobic.010G041400	(1 of 1) PTHR13697//PTHR13697:SF7 - PHOSPHOFRUCTOKINASE // 6-PHOSPHOFRUCTOKINASE 1-RELATED	114.044	118.266	104.165	125.394	121.567	150.74	141.186	178.479	129.72	113.149	132.159	119.767	145.512	125.816	126.707	109.926	106.26	97.0487	118.147	148.283	132.998	128.191	99.2254	101.797	102.479	126.816	107.607	131.984	117.225
Sobic.010G054300	(1 of 1) K17776 - metaxin (MTX)	19.0918	20.0093	15.5741	18.8841	15.0154	19.7246	24.8854	26.4036	21.1807	20.7144	18.5624	17.0171	18.4433	16.5924	18.7131	19.3717	24.9568	19.7817	18.8405	24.1404	18.1418	25.4752	19.565	20.893	16.8004	26.4175	19.3273	22.1194	19.3359
Sobic.010G001000		3.42862	3.09651	3.18703	2.85499	3.73351	2.88686	1.96241	2.59763	2.80713	3.30863	2.65759	3.13177	2.14584	2.51452	2.55577	3.51861	2.0383	2.65227	3.38718	2.02178	1.83574	2.38929	2.49392	2.15119	2.38901	1.49428	1.97028	2.45367	2.42706
Sobic.010G179300		5.71653	3.76958	5.22366	2.32782	1.94425	1.58228	5.21776	5.67138	2.836	1.51453	2.04261	3.08549	1.12643	3.90689	3.1825	19.1501	9.14317	12.3611	17.2181	3.20775	4.78704	11.5281	8.20146	7.36559	11.4144	4.22495	5.39424	3.80788	6.9353
Sobic.010G127100		15.5927	16.5018	11.6924	14.7098	15.0905	14.2913	10.5229	11.4173	8.78766	6.75187	8.42213	5.83189	9.81233	8.86668	8.39839	9.94275	11.4095	18.6118	15.1022	14.8876	10.2825	12.5878	6.57078	10.069	6.11922	8.61176	4.1524	8.04522	4.44405
Sobic.010G232500	(1 of 1) PTHR31235:SF39 - PEROXIDASE 3-RELATED	12.2513	6.45642	35.4875	8.41436	18.8084	2.78427	7.67415	3.12373	6.29286	7.16727	3.7222	10.4485	5.32742	35.7576	5.84133	9.06115	8.92356	8.90375	6.17116	3.17063	5.53962	12.4161	10.6241	7.58045	9.30171	8.94038	5.46227	12.4344	8.75853
Sobic.010G223700	(1 of 1) PTHR12802//PTHR12802:SF56 - SWI/SNF COMPLEX-RELATED // SUBFAMILY NOT NAMED	40.2961	44.1405	41.1677	40.5009	39.3191	42.6869	41.783	40.7792	38.1299	36.9334	40.8709	37.6481	48.8254	44.6862	41.246	40.7475	43.0675	39.1395	40.5192	49.9037	45.2345	38.2861	45.3999	50.3203	41.9819	43.6368	51.8245	42.8173	47.4228
Sobic.010G031900	(1 of 7) PF03386 - Early nodulin 93 ENOD93 protein (ENOD93)	12.5125	0.853071	1.00027	0.737512	1.66317	0	5.03393	44.4717	38.9794	41.5216	43.3075	70.5087	8.86208	43.9848	27.8584	0.459406	44.48	0.458446	12.6781	0.158384	0.361108	7.1126	92.7121	18.8287	22.3653	8.83518	96.3048	7.4684	66.4054
Sobic.010G009532		6.23735	10.6634	8.75233	9.87739	7.42485	11.0779	10.6427	11.9121	7.56405	7.71174	6.30857	7.94172	15.6324	13.3028	9.05053	21.0178	14.7569	19.2929	16.6817	22.5697	31.4164	27.4805	12.49	17.7955	11.8632	22.8932	26.9302	31.0842	23.9482
Sobic.010G122200	(1 of 55) PF13962 - Domain of unknown function (PGG)	1.26716	4.10356	4.1939	3.21066	5.06827	3.38057	1.70811	1.52309	1.18821	5.41842	2.21422	2.05994	1.66085	1.73941	3.15607	2.1915	2.93696	3.04933	2.88501	4.01901	4.91383	4.75081	2.70432	2.26964	1.80649	1.59106	1.97179	2.80879	1.88394
Sobic.010G205100	(1 of 1) PTHR12526//PTHR12526:SF406 - GLYCOSYLTRANSFERASE // SUBFAMILY NOT NAMED	17.0226	16.2186	16.0057	15.333	15.3455	14.0658	15.7418	14.8971	14.4353	15.7867	13.4539	12.4875	10.9298	12.413	13.1548	15.9694	14.1982	13.4787	18.0762	12.5132	14.4443	14.3525	11.1301	9.81058	12.1891	12.9749	13.0549	13.032	12.6902
Sobic.010G143200		21.0747	22.5264	21.483	16.2428	21.6971	14.3845	11.9633	12.7343	12.312	16.5396	12.1483	11.035	9.76553	12.0417	12.0961	19.6779	12.8051	14.8836	21.0221	11.1694	12.9698	12.41	12.204	11.7201	13.2426	10.6988	11.3371	13.4732	13.53
Sobic.010G102600	(1 of 437) PF13041 - PPR repeat family (PPR_2)	12.5583	13.5109	13.7269	12.1195	13.8666	13.4557	11.3434	10.8545	9.63885	10.3908	9.34865	7.96891	7.65592	7.90074	8.45758	11.6028	9.97734	10.0646	11.3938	9.68425	7.46909	8.09487	7.4385	8.08229	6.92776	7.04663	5.24041	7.39317	5.86953
Sobic.010G135000	(1 of 4) K00384 - thioredoxin reductase (NADPH) (trxB)	27.5107	29.5665	29.106	27.0966	30.8528	24.1961	23.5759	17.9412	32.7886	32.5321	29.7576	27.0618	22.8427	18.9694	24.683	24.2658	26.4103	24.1295	23.0719	16.8203	16.0057	20.1748	25.0923	20.819	28.757	19.4871	20.0116	21.4585	16.6812
Sobic.010G111800	(1 of 1) PTHR31079//PTHR31079:SF9 - FAMILY NOT NAMED // NAC DOMAIN-CONTAINING PROTEIN 8	47.4975	55.769	59.1799	48.7488	50.8669	52.8305	40.5518	45.5607	47.1066	57.5864	47.7738	56.0747	39.0354	43.9163	51.6506	48.8375	46.1741	49.9438	46.6486	34.1338	40.1135	41.5967	45.9084	37.7221	49.2887	32.2166	33.9038	33.9271	34.2364
Sobic.010G262100	Predicted protein	13.5278	12.1386	14.2285	12.5893	13.5136	12.5474	12.948	14.1454	13.7355	14.5644	12.6776	12.07	10.0697	11.1063	12.2289	12.3582	11.304	10.3795	14.4605	10.0135	10.2781	10.9698	12.2141	9.36053	13.6038	10.0422	11.7857	10.8884	13.4752
Sobic.010G215900	(1 of 1) PTHR33642:SF1 - RNA-DIRECTED DNA POLYMERASE (REVERSE TRANSCRIPTASE)	5.58695	5.59223	5.22646	3.85101	5.3491	5.32416	4.81473	3.56939	3.85079	4.81616	3.45926	3.34728	3.30045	4.22815	3.71675	5.06191	5.11393	4.74574	4.58532	4.61454	4.1223	3.21116	2.74755	3.58826	2.86446	3.55894	2.63717	3.57583	3.11776
Sobic.010G105200	(1 of 1) PTHR10799//PTHR10799:SF783 - SWI/SNF-RELATED MATRIX-ASSOCIATED ACTIN-DEPENDENT REGULATOR OF CHROMATIN SUBFAMILY-RELATED // SUBFAMILY NOT NAMED	117.258	124.503	113.505	98.4275	120.617	97.7324	80.3676	81.7346	86.0711	97.4325	79.2339	58.9388	65.5795	86.5378	76.3463	128.64	96.4987	91.7199	118.469	91.5133	108.538	72.7143	79.4212	79.3199	67.8073	77.8194	80.1594	99.6526	76.0883
Sobic.010G070500	(1 of 4) K02917 - large subunit ribosomal protein L35Ae (RP-L35Ae, RPL35A)	194.804	217.767	200.508	207.394	169.961	197.848	224.945	210.037	203.279	154.237	190.091	172.52	169.46	180.442	156.157	185.579	232.64	224.098	211.546	182.233	173.478	204.776	215.834	223.807	184.138	208.633	148.655	165.618	142.273
Sobic.010G140400	similar to Poor homologous synapsis 1 protein	13.6631	12.6625	14.2151	13.1244	14.8499	11.5712	11.5631	11.0461	11.9789	13.0179	11.9511	11.5531	10.5971	10.753	11.1976	13.3951	10.1584	11.5804	13.5806	10.7565	10.5499	11.8066	9.58956	10.6503	10.7681	11.4113	9.49036	11.953	9.92505
Sobic.010G239600	(1 of 1) K15216 - RNA polymerase I-specific transcription initiation factor RRN3 (RRN3, TIFIA)	848.146	963.264	1004.29	1022.43	1065.97	1467.08	1032.28	871.509	777.915	832.149	845.451	810.323	1144.3	1061.31	951.336	944.718	923.506	949.878	796.893	1197.42	1304.57	827.047	854.669	939.941	757.541	1005.54	751.193	962.929	867.773
Sobic.010G089300		3.66301	4.50404	4.18784	3.84249	4.76481	3.86056	3.0772	3.11343	3.62973	4.63529	4.25749	4.03527	3.36509	2.59913	4.23123	5.57677	3.12244	3.91551	3.91778	3.08844	3.89326	3.13062	3.08636	3.03594	3.56445	2.69499	2.10215	2.56711	2.86343
Sobic.010G103800	(1 of 2) PTHR33618:SF1 - 39S RIBOSOMAL PROTEIN L53, MITOCHONDRIAL	24.8239	32.1213	24.9265	25.9187	34.8311	37.6171	27.6441	24.7433	26.6714	20.0512	38.4859	30.2329	46.7053	29.8028	36.6967	23.4335	35.791	24.8575	19.6535	45.2449	44.1633	26.4569	35.1537	41.5008	28.2928	34.8387	24.3903	34.3636	31.0564
Sobic.010G265300	(1 of 1) PTHR23074//PTHR23074:SF20 - AAA ATPASE // GH08677P	36.8712	38.76	39.8752	35.1291	35.1495	33.0278	34.8864	35.4735	36.9791	43.2327	35.9744	35.3558	31.3384	31.1793	35.5709	37.7223	41.4184	37.9646	39.2137	32.7227	33.8658	35.5746	32.9804	30.596	34.8433	30.2916	27.2877	29.1058	29.0552
Sobic.010G120800	(1 of 37) 2.7.10.1//2.7.11.1 - Receptor protein-tyrosine kinase / Receptor protein tyrosine kinase // Non-specific serine/threonine protein kinase / Threonine-specific protein kinase	2.72267	2.89726	3.25873	3.99779	4.03469	2.88724	4.41061	4.19362	7.49633	12.221	8.2907	11.5006	2.49719	2.09249	6.05676	1.61407	2.54215	1.66439	3.02164	0.445171	0.938848	2.72611	2.22426	1.8555	9.52497	0.808369	4.07113	1.29755	1.312
Sobic.010G131300	(1 of 1) K10520 - ankyrin repeat and BTB/POZ domain-containing protein 1 (ABTB1, BPOZ)	4.82786	4.11186	3.46216	4.2287	4.96889	4.16843	5.24509	5.74972	6.24762	7.5976	6.98105	7.08071	5.521	5.16063	5.97978	4.99862	5.96335	3.99264	5.52456	4.44441	4.52496	5.27239	5.65078	3.93375	6.37986	5.37864	6.94168	6.05192	6.91423
Sobic.010G228600	(1 of 23) PF01423 - LSM domain (LSM)	18.8691	21.2436	22.3074	21.2058	25.0922	33.9962	22.2211	21.9728	25.8663	22.8355	28.649	29.0746	31.8285	23.9515	29.4235	26.4996	26.0787	23.3757	20.7863	32.3659	31.5693	27.6362	28.4645	22.8361	28.1519	26.1512	19.5116	28.3341	26.7581
Sobic.010G255900	(1 of 3) K17808 - mitochondrial protein import protein ZIM17 (ZIM17, DNLZ, Tim15)	4.37969	6.37394	5.97229	6.37548	7.01335	8.97763	7.45252	6.85484	7.85816	8.0571	10.0909	9.22409	8.00045	6.7367	8.21817	5.08529	5.50816	5.49755	4.95148	8.97052	7.08839	5.04	6.47303	7.51218	5.72771	8.01409	6.96748	9.32685	6.73955
Sobic.010G000800	(1 of 28) 2.3.1.48 - Histone acetyltransferase	27.5629	24.8746	26.0412	21.8426	25.5016	22.7925	21.8065	22.1618	20.4658	24.3753	19.6422	17.6618	16.8643	19.5628	18.2947	24.0775	21.5884	18.1888	23.4867	18.8946	17.9531	19.5827	17.6354	15.7598	16.8262	19.3198	20.2648	20.5974	17.9937
Sobic.010G028200	(1 of 2) K01711 - GDPmannose 4,6-dehydratase (gmd, GMDS)	11.8987	10.4383	13.453	12.8967	16.0475	12.6126	13.1877	12.7447	12.619	12.6291	12.6833	12.0282	13.2856	13.7128	12.0295	10.2778	12.7796	10.7102	12.2858	14.1778	11.1358	17.9251	11.4961	17.0597	11.6194	16.4002	13.8778	15.9575	11.8186
Sobic.010G030800	(1 of 1) PTHR23111//PTHR23111:SF38 - ZINC FINGER PROTEIN // SUBFAMILY NOT NAMED	1.58804	1.72069	1.90257	1.54739	1.97545	1.71211	1.51955	1.56381	1.79256	1.17224	1.63958	1.49588	1.79383	2.25909	1.35222	3.24923	4.04327	2.50769	3.24237	2.69653	3.92285	3.72036	4.72503	4.91099	8.55355	3.46604	5.86646	5.16485	8.67236
Sobic.010G090900	(1 of 4) PTHR13169 - UBIQUITIN-LIKE PROTEIN 3 HCG-1 PROTEIN	48.7894	45.8757	50.8831	47.0335	47.7773	46.7375	47.9277	40.523	48.8182	52.7822	44.3898	53.2801	43.6845	46.483	50.8403	45.5411	38.7942	39.6406	45.1616	34.6034	37.257	38.796	39.4971	34.343	44.4778	41.2948	36.3578	33.747	39.0459
Sobic.010G055000	(1 of 11) PF07714//PF13947 - Protein tyrosine kinase (Pkinase_Tyr) // Wall-associated receptor kinase galacturonan-binding (GUB_WAK_bind)	8.95372	6.92452	7.19156	7.67848	5.54993	4.88767	6.61345	6.43712	10.3455	11.9134	8.22032	10.3009	4.05308	6.21638	8.17333	7.54247	6.32854	5.82861	10.2723	3.69437	3.55718	5.94711	8.55973	6.14516	10.2668	4.01702	8.68719	5.59508	9.22399
Sobic.010G222100	(1 of 110) K10523 - speckle-type POZ protein (SPOP)	9.75735	7.59282	8.39177	7.74881	6.75231	5.4348	8.38453	8.79308	13.382	14.07	11.7092	12.18	5.62659	8.94168	11.6613	6.32716	7.49266	8.30403	9.74218	4.41461	4.00913	6.26626	12.1843	4.26675	13.5271	5.82026	9.60987	5.99757	8.5375
Sobic.010G016600	(1 of 2) 2.1.1.127//2.1.1.259 - [Ribulose-bisphosphate carboxylase]-lysine N-methyltransferase / RuBisCO methyltransferase // [Fructose-bisphosphate aldolase]-lysine N-methyltransferase / (dimerizing)]-lysine 6-N-methyltransferase	19.6263	19.1523	17.4391	18.3629	20.9076	18.4671	15.8723	17.3479	15.9074	17.2949	17.4184	15.808	13.187	16.108	17.1106	22.6769	18.9537	16.9042	21.5821	18.3301	21.4149	18.1873	14.6045	13.0503	13.4018	15.212	11.7466	17.6113	12.4466
Sobic.010G002700	(1 of 4) PF12576 - Protein of unknown function (DUF3754) (DUF3754)	25.455	28.1466	28.4292	24.9155	27.2702	24.2498	20.0212	22.0161	20.9076	24.6365	20.5448	17.7843	18.2225	20.5821	20.2369	31.315	20.7877	25.9264	28.2126	24.6691	25.9535	25.0463	18.5823	18.2824	17.5178	17.4529	17.578	23.1089	20.0315
Sobic.010G150100	similar to Os06g0523100 protein	35.2097	38.4328	39.858	38.2968	49.1623	38.9095	32.1773	30.5293	29.6587	41.6419	30.4467	37.3525	28.6423	33.8983	37.1444	42.3275	27.581	36.3205	31.9978	30.5288	38.2624	27.248	23.9894	25.4572	26.8612	25.8987	24.1613	24.7757	24.5417
Sobic.010G109600	(1 of 1) PTHR12121//PTHR12121:SF29 - CARBON CATABOLITE REPRESSOR PROTEIN 4 // PROTEIN ANGEL	19.1198	17.2584	17.7692	17.1028	18.411	15.6125	15.4021	15.4169	14.5754	15.1582	14.1038	13.969	13.076	13.0958	13.0509	16.061	14.0296	15.5523	16.9673	14.7161	15.0006	14.9173	12.7677	11.6221	13.565	14.8066	11.6058	15.7555	12.0626
Sobic.010G062100	weakly similar to Putative uncharacterized protein	34.8797	31.769	30.5017	29.995	27.19	22.1109	24.8159	37.0959	48.5687	47.5651	39.8367	41.7537	21.8299	23.587	41.402	41.9785	38.2416	33.3021	40.2271	17.3827	19.0233	27.6635	42.2069	20.9856	51.289	21.2659	31.9724	25.3066	37.4949
Sobic.010G259900	(1 of 3) K02908 - large subunit ribosomal protein L30e (RP-L30e, RPL30)	31.6974	37.2485	45.6761	35.4223	69.0142	76.5744	49.0193	46.3431	31.088	45.5626	37.7325	43.1941	65.4063	54.7225	49.2444	36.273	36.6992	38.0733	31.1435	89.4378	80.5516	53.1804	42.1995	35.0068	39.9356	60.3703	38.9131	57.8193	50.1571
Sobic.010G242200	(1 of 12) PF04784//PF14389 - Protein of unknown function, DUF547 (DUF547) // Leucine-zipper of ternary complex factor MIP1 (Lzipper-MIP1)	4.00489	4.56777	5.29233	3.91397	7.72585	4.97721	4.9167	4.71493	4.72518	8.00813	4.90766	5.91004	3.28042	4.23157	6.64134	6.49791	4.51661	4.60463	6.2226	3.03997	2.43454	4.80411	6.9789	5.37081	8.27001	4.31799	5.27893	4.7878	5.67411
Sobic.010G278000	(1 of 1) PTHR12265:SF0 - TRANSMEMBRANE PROTEIN 53	10.32	8.25975	6.57403	6.49252	7.81143	5.07571	7.45614	9.11306	9.95613	12.3102	8.25286	10.5676	5.68362	5.56282	9.68555	7.71802	7.2762	5.56335	7.65719	4.70283	4.10243	4.50765	4.976	5.19089	5.43272	5.24362	4.22552	3.80013	3.91262
Sobic.010G013900	similar to Putative uncharacterized protein	65.208	68.985	59.468	69.711	59.4274	73.2009	73.8393	70.7505	77.6797	62.0336	70.8962	66.5635	63.2606	61.414	66.8358	52.3255	76.396	78.019	70.0674	72.2558	56.1614	64.4966	69.1842	75.5379	70.9967	66.3013	63.2192	62.3388	60.5403
Sobic.010G021900	(1 of 1) K02830 - cell cycle checkpoint protein (HRAD1, RAD17)	5.43021	5.87181	5.27939	5.45476	4.19516	5.97953	5.35641	4.43631	4.98595	2.42934	4.5719	4.15405	2.85407	3.03879	4.086	5.27943	5.56162	5.71657	6.23482	5.4035	4.9279	4.03944	3.97182	5.5432	4.62358	4.10383	2.62008	4.07712	3.06112
Sobic.010G060900	(1 of 55) PF07893 - Protein of unknown function (DUF1668) (DUF1668)	20.2494	30.68	22.5962	31.7708	26.2438	32.5843	27.0881	26.971	25.3975	31.784	25.4302	22.5034	30.0067	19.37	22.322	25.4852	31.5506	29.5269	25.3547	35.3045	30.5188	26.2943	29.117	24.5403	25.1199	27.0355	18.2275	23.3372	22.6152
Sobic.010G218400	(1 of 2) K02145 - V-type H+-transporting ATPase subunit A (ATPeV1A, ATP6A)	213.539	231.268	193.258	239.903	212.711	276.786	253.327	245.971	232.736	229.066	234.274	205.246	261.281	218.72	247.541	241.508	224.262	226.1	221.055	276.489	285.622	238.935	177.263	182.779	182.634	212.124	224.775	206.773	209.02
Sobic.010G095600	(1 of 3) PTHR14155:SF123 - RING-H2 FINGER PROTEIN ATL47	30.3595	25.4478	26.6885	26.5513	32.7131	26.0174	29.7031	31.773	39.356	34.7815	33.8294	34.2548	19.7603	24.4133	31.9233	27.3402	22.5461	25.6809	35.7056	15.828	15.6495	24.7413	29.2925	23.2364	39.0603	24.354	22.3525	25.088	24.5201
Sobic.010G233200	(1 of 1) 4.4.1.19 - Phosphosulfolactate synthase / PSL synthase	232.076	286.007	232.257	236.756	239.519	289.141	276.7	209.673	284.025	296.3	303.448	390.399	479.784	516.892	406.006	320.866	257.178	245.176	254.068	250.61	291.442	221.926	410.707	291.562	330.975	313.002	683.447	311.539	618.586
Sobic.010G170400	(1 of 4) 5.3.99.5 - Thromboxane-A synthase / Thromboxane synthetase	31.0814	20.0169	20.376	26.8339	25.7232	21.5767	35.6616	35.1524	54.2338	58.8709	52.584	61.9951	25.9351	21.0112	48.3768	17.3264	28.0688	15.2635	29.9649	9.93191	9.25282	20.7725	29.7873	17.8596	34.2859	16.988	28.0217	15.1174	21.9915
Sobic.010G241500	(1 of 7) PF00069//PF13855 - Protein kinase domain (Pkinase) // Leucine rich repeat (LRR_8)	29.0191	27.6094	27.0182	27.8962	22.4266	20.6576	22.0234	23.1391	25.4454	29.2702	24.3801	24.8865	11.167	15.983	23.5242	26.0464	16.6636	19.7332	23.4004	9.3791	10.009	14.4256	21.8746	11.7149	29.0062	8.65528	16.2509	9.262	16.4438
Sobic.010G233800	(1 of 1) PTHR12903:SF1 - 50S RIBOSOMAL PROTEIN L24, CHLOROPLASTIC	5.71478	8.66885	7.87981	8.20586	6.11875	5.75344	7.66927	9.78849	8.43454	6.3224	6.75014	7.29646	8.32239	9.56148	6.91131	16.557	12.055	16.2416	13.7473	15.8909	16.0606	24.8089	10.5594	18.7788	13.0576	20.1972	28.6223	30.3151	19.9683
Sobic.010G210300	(1 of 2) PTHR10766//PTHR10766:SF57 - TRANSMEMBRANE 9 SUPERFAMILY PROTEIN // SUBFAMILY NOT NAMED	2.85656	1.66824	1.97287	2.06814	1.052	0.642108	3.02687	2.41518	2.15737	2.46805	2.01316	1.79386	0.42492	0.951064	2.46291	1.77646	5.11472	5.39042	7.27677	0.701278	1.78009	2.93453	5.86513	2.48523	7.199	1.84731	2.92634	1.75636	2.62393
Sobic.010G254200	(1 of 19) PF03110 - SBP domain (SBP)	8.93976	8.93739	13.0011	10.7251	9.63804	10.5459	9.02842	11.5149	10.5219	12.7919	11.6807	10.3661	9.91406	8.69231	11.1836	11.8262	8.93591	9.31599	8.65588	13.0531	16.6725	8.78545	8.38737	7.11351	8.63998	7.39959	7.44411	10.469	9.16022
Sobic.010G132600	(1 of 1) KOG2542 - Uncharacterized conserved protein (YdiU family)	54.8771	56.2516	53.687	58.0465	53.9689	59.5156	53.8115	58.2483	51.5987	48.4887	54.9699	49.1178	52.2282	51.231	49.83	61.6114	53.8046	55.9706	58.0062	60.4395	58.1572	51.5982	48.5425	48.9192	46.2204	46.4585	37.5636	47.764	43.9121
Sobic.010G193800	(1 of 2) PTHR10288//PTHR10288:SF147 - KH DOMAIN CONTAINING RNA BINDING PROTEIN // SUBFAMILY NOT NAMED	81.9285	82.0285	80.276	76.1908	72.6909	74.8474	62.6184	67.9725	66.8469	70.078	67.7963	64.6859	56.6277	55.4422	65.1539	72.085	73.4765	78.6184	75.1731	58.7477	57.6491	60.8895	63.0348	64.0069	69.6358	50.8023	41.18	54.2156	52.7338
Sobic.010G210000	(1 of 3) K12158 - ubiquitin-like protein Nedd8 (NEDD8)	174.691	186.928	180.884	185.871	189.5	178.224	197.088	195.512	208.818	202.091	202.225	206.562	200.081	206.49	215.735	195.244	193.316	206.356	190.635	178.766	173.079	198.033	208.619	174.735	214.107	205.71	180.99	189.494	196.692
Sobic.010G201700	(1 of 3) 2.5.1.3 - Thiamine-phosphate diphosphorylase / TMP pyrophosphorylase	10.3783	10.8599	10.4349	9.64188	11.4139	10.0001	11.2964	10.5259	13.2229	12.7664	11.7333	12.3785	13.2094	11.8021	12.4471	12.9107	10.6336	9.91052	13.0224	9.23023	9.95305	12.1725	10.8552	12.051	12.9751	12.418	16.1893	14.9917	15.8821
Sobic.010G043100	(1 of 1) PTHR12482:SF11 - HYDROLASE-LIKE PROTEIN	2.15334	2.75003	1.64287	2.48574	2.84489	3.59615	2.41733	4.21475	1.93764	2.1395	2.68178	2.59808	3.76728	3.81846	2.41836	4.19882	3.64248	3.06945	2.15895	5.67248	5.03505	3.81383	3.58291	4.18101	2.90854	5.16429	4.56097	4.55291	5.67686
Sobic.010G016300	(1 of 1) PTHR12329:SF11 - BAG FAMILY MOLECULAR CHAPERONE REGULATOR 2-RELATED	28.7247	21.1081	30.8509	27.5125	50.106	15.0682	33.3031	32.4475	16.7184	16.2597	13.0763	18.7644	25.9131	38.0467	20.9846	19.3612	25.9299	16.1648	17.0308	33.907	21.2259	67.4875	27.544	60.0122	20.5466	72.6241	34.9187	60.8596	27.0918
Sobic.010G264000	(1 of 55) PF07893 - Protein of unknown function (DUF1668) (DUF1668)	80.9217	71.1554	70.5825	70.6373	65.0335	67.3643	69.6128	63.879	75.3882	67.8737	72.8323	63.7974	58.4371	59.2209	63.0194	57.2287	74.9768	70.0648	75.8926	51.7504	46.5431	52.9778	67.103	61.7372	72.5848	50.3885	47.1453	54.7886	50.0627
Sobic.010G123901		6.7584	9.12032	6.66102	6.75845	14.2905	6.80191	4.14088	3.02761	6.0819	8.39872	4.03617	5.37303	4.72876	5.29326	5.96438	8.21344	5.23245	7.684	9.81868	5.89927	4.81214	6.32196	4.67184	3.86447	5.32823	4.30395	6.53608	3.83804	6.85369
Sobic.010G246300	(1 of 1) PTHR14155:SF78 - RING-H2 FINGER PROTEIN ATL43	1.13238	0.077437	0.346685	0.229533	0.560756	0.153582	1.52317	1.71699	3.10317	3.27171	1.07721	2.05928	0.049002	0.345649	2.02807	0.100086	0.767429	0.104038	1.19123	0.0431316	0.0393353	0.704337	0.872399	0.562774	1.72299	0.250627	1.33234	0.268196	0.530574
Sobic.010G150800	similar to Os06g0523300 protein	17.3989	22.8822	34.8469	3.5248	2.48902	4.32894	15.8771	13.3206	14.301	10.5339	21.5722	17.9578	2.18907	5.93893	11.36	1.11778	8.18479	14.6015	20.1439	1.12398	2.78228	13.1104	10.0525	2.87103	8.20432	2.23926	26.1486	7.82102	8.88839
Sobic.010G078300	(1 of 1) PTHR32285//PTHR32285:SF22 - FAMILY NOT NAMED // PROTEIN TRICHOME BIREFRINGENCE-RELATED	14.9365	8.546	13.1365	11.8573	10.161	7.22074	12.208	16.2005	11.8595	9.23537	7.98943	8.95895	5.39409	13.3855	11.4714	8.92101	17.8291	9.3886	15.3757	11.5537	11.5934	15.9431	13.9531	19.7493	11.1174	22.3064	10.9858	18.1116	9.31058
Sobic.010G140500	(1 of 2) PTHR22849//PTHR22849:SF27 - WDSAM1 PROTEIN // SUBFAMILY NOT NAMED	11.1332	10.3347	9.3537	8.61273	13.7213	12.1282	12.3081	12.9852	12.3299	21.1933	7.12718	15.3754	10.0894	9.26214	18.7531	4.9424	10.643	11.4654	13.4292	9.90054	8.05574	10.0885	15.6765	8.83429	16.2916	10.906	18.8665	9.40701	16.1425
Sobic.010G041500	(1 of 1) PTHR10159:SF358 - DUAL SPECIFICITY PROTEIN PHOSPHATASE DSP8-RELATED	3.06568	3.33456	3.2431	2.9162	3.31581	2.61728	2.255	2.6718	2.40674	3.1091	2.33717	2.4201	2.75534	2.89168	2.75335	4.18161	2.65141	2.93238	3.02359	2.91644	3.40448	3.05178	1.72089	2.40337	2.50976	2.98976	2.35579	2.89519	2.59314
Sobic.010G000900	(1 of 1) PTHR23315//PTHR23315:SF111 - BETA CATENIN-RELATED ARMADILLO REPEAT-CONTAINING // U-BOX DOMAIN-CONTAINING PROTEIN 14	22.0812	23.9689	24.9263	21.468	22.7661	21.8928	20.3124	20.1336	20.8307	25.5134	21.8469	18.59	17.8609	19.15	20.5776	19.7287	19.9223	20.4592	20.6176	14.8911	17.8243	16.8541	16.1233	14.3073	17.5612	14.3532	16.1399	15.9537	15.8194
Sobic.010G180800	(1 of 1) PTHR22891//PTHR22891:SF25 - EUKARYOTIC TRANSLATION INITIATION FACTOR 2C // SUBFAMILY NOT NAMED	8.45725	10.525	9.67088	8.48394	9.09381	6.85206	7.43243	7.18906	7.6016	11.6578	6.24912	7.27061	3.40409	4.71401	7.0727	9.25779	4.67343	7.78668	8.66557	3.49784	2.73256	5.14554	4.34769	3.58214	4.605	2.77814	4.06651	4.111	4.36689
Sobic.010G154500		59.7843	63.4153	55.3753	52.7841	47.3896	41.2176	44.019	46.0332	34.4658	35.2505	37.435	28.8767	28.2246	27.7158	31.7851	44.3003	46.6806	49.0197	47.3618	41.2915	37.0333	42.6825	36.1768	32.2153	34.4317	33.0272	20.4562	29.5486	23.3953
Sobic.010G006800	(1 of 60) PF00892 - EamA-like transporter family (EamA)	31.1707	28.3942	29.6438	33.3501	23.9147	18.6666	21.827	20.2542	21.0052	31.6768	17.8618	29.2067	8.05923	9.95128	19.9616	26.3204	14.0953	32.626	23.9651	11.4311	11.6771	10.1488	5.98089	3.39791	7.22789	4.15826	4.72366	5.92869	5.3206
Sobic.010G055500	(1 of 2) K12872 - pre-mRNA-splicing factor RBM22/SLT11 (RBM22, SLT11)	67.2916	72.447	67.3439	60.981	63.5346	76.5503	57.0499	59.8301	66.7076	59.0078	69.7924	70.3907	87.1312	71.6305	74.4439	67.9043	70.6362	66.4026	62.6335	76.7997	79.6105	57.1179	72.6339	82.9549	66.1328	73.7422	62.9551	76.0503	72.6142
Sobic.010G252700	(1 of 1) K03349 - anaphase-promoting complex subunit 2 (APC2)	11.056	11.7632	10.7337	10.4477	7.3899	9.45233	8.29366	8.25729	8.39386	6.80827	7.31706	5.14015	4.91232	6.39233	6.01407	7.89272	10.4828	9.72204	10.9661	6.4337	6.12628	7.88931	6.57945	6.43769	6.64497	6.50934	4.78898	6.0008	4.82034
Sobic.010G036000	similar to Putative uncharacterized protein P0036F10.27	70.3822	80.8353	88.1195	85.0264	75.9928	74.9736	53.6862	46.8612	68.2766	71.4713	80.6809	75.9663	62.4756	64.7996	84.4229	94.5198	74.1841	84.8059	58.6815	58.9889	74.1937	59.3208	61.0705	73.5227	71.7609	48.4427	45.5732	49.8045	46.2838
Sobic.010G100900	(1 of 1) PTHR11777:SF14 - ALANINE--TRNA LIGASE, CHLOROPLASTIC-RELATED	9.37107	11.0143	10.2778	9.20715	10.5228	9.3845	9.60809	9.49563	9.39921	10.7041	7.56399	8.0055	9.38672	10.2082	9.47711	13.5905	11.4695	11.8383	12.3053	15.5799	16.0682	17.1715	9.8793	14.6059	9.15993	15.0389	15.7958	19.4943	13.4102
Sobic.010G033750		4.50325	2.68119	2.59314	2.93182	3.56988	2.42722	3.48733	3.36485	4.95204	5.73123	2.58794	2.54107	0.641419	1.23495	2.42631	1.98626	1.76911	1.95047	4.62071	0.874184	0.498275	1.37549	2.6312	1.19695	3.50228	1.18526	6.06002	1.96291	2.98711
Sobic.010G199100	(1 of 2) PTHR22763:SF5 - E3 UBIQUITIN-PROTEIN LIGASE CIP8	28.0552	25.8284	29.1594	27.4681	26.1996	23.9606	21.5044	22.6838	27.0055	26.1274	24.1687	32.3211	21.8996	22.6586	25.506	25.7633	24.3099	23.4302	21.563	17.15	19.1521	23.8686	23.162	20.5026	25.5885	19.6838	20.8414	20.6866	23.6345
Sobic.010G163600	(1 of 1) PTHR24073:SF432 - RAS-RELATED PROTEIN RABA1C-RELATED	155.521	148.679	159.236	150.128	151.223	139.059	151.405	161.474	159.386	179.44	166.2	182.619	148.912	161.633	163.77	145.056	140.581	128.331	154.909	113.06	111.236	128.964	153.2	137.85	148.298	127.973	120.061	135.046	132.687
Sobic.010G035400	(1 of 5) PF09353 - Domain of unknown function (DUF1995) (DUF1995)	7.05235	7.62188	8.31873	7.29392	5.50066	7.5877	6.1044	7.50777	6.92435	6.4226	6.36176	7.74563	7.60374	6.9787	5.99826	8.88045	8.69672	10.1156	8.86564	10.324	11.0387	12.0266	7.08062	10.2191	7.60673	10.3845	10.4181	14.7023	9.5249
Sobic.010G006350		6.62604	6.9527	7.1995	3.88086	3.35316	5.66242	3.23642	4.80908	2.72838	2.06214	2.25228	1.92974	1.14277	1.40548	1.05103	9.21962	2.70875	6.8582	4.64578	2.74937	3.60817	3.96955	1.80845	1.49067	2.30499	1.79242	1.38094	2.36283	2.19972
Sobic.010G139500	(1 of 1) PTHR24092//PTHR24092:SF41 - FAMILY NOT NAMED // PHOSPHOLIPID-TRANSPORTING ATPASE 10-RELATED	25.5192	23.2412	31.388	19.176	32.9822	21.5594	20.6727	18.4837	17.5675	22.6135	16.0044	16.3798	17.3762	26.8004	18.2223	26.1136	20.7542	17.0292	20.8627	17.7614	20.9279	19.5843	16.8299	19.7948	14.9181	20.58	15.9978	23.2583	15.1125
Sobic.010G086500	(1 of 1) PTHR10551//PTHR10551:SF9 - FASCIN // PROTEIN SINGED	3.33127	3.96943	3.07411	4.10205	3.32418	2.69306	2.93899	4.35106	3.82094	4.28598	3.1605	3.59372	4.01554	3.61592	3.49673	4.69413	3.61634	3.23607	3.80189	3.6548	4.00522	4.35954	3.53466	2.79103	2.85041	4.5271	2.77128	3.7253	2.96025
Sobic.010G277800	(1 of 1) PTHR20932//PTHR20932:SF12 - LOC443603 PROTEIN-RELATED // SUBFAMILY NOT NAMED	25.1354	21.1288	20.242	22.3239	30.0685	16.1077	20.3157	21.1101	21.0249	22.6377	20.3547	21.6497	19.9349	26.463	21.234	15.0367	16.4206	12.8351	14.7619	14.1353	12.4892	17.1422	14.102	20.3824	14.1781	19.1969	13.4631	18.8104	11.0935
Sobic.010G183300		12.1874	12.0387	11.1658	12.14	13.9651	14.8159	13.0199	15.629	14.772	13.0147	16.0146	16.7787	13.6131	13.6649	16.2322	12.4318	14.2058	12.6726	11.7573	14.0791	14.5001	14.3224	13.5827	12.5609	17.8106	15.6926	13.4367	15.0924	12.4721
Sobic.010G091400	(1 of 1) PTHR23074//PTHR23074:SF87 - AAA ATPASE // SUBFAMILY NOT NAMED	15.8334	13.6172	13.6227	14.1292	11.742	13.4682	13.6123	12.0039	12.3091	12.1778	11.7956	9.31823	9.60226	11.2778	10.1736	9.77772	14.1172	11.3361	13.0681	11.7819	11.1479	8.35898	14.3977	10.8417	10.4362	13.4927	12.566	11.2944	11.3313
Sobic.010G068500	(1 of 1) PTHR10217//PTHR10217:SF531 - VOLTAGE AND LIGAND GATED POTASSIUM CHANNEL // SUBFAMILY NOT NAMED	12.6373	13.3335	15.4463	11.7995	13.3199	9.69946	8.83862	8.95261	10.4357	14.9423	9.98147	10.7136	10.1691	10.3166	10.4929	15.0376	10.3697	11.4885	12.1533	8.51098	12.0346	8.62385	10.4833	9.44201	11.499	7.66794	5.96503	9.53062	7.40338
Sobic.010G054900	(1 of 1203) 2.7.11.1 - Non-specific serine/threonine protein kinase / Threonine-specific protein kinase	17.6608	16.0461	15.5675	16.4032	15.8978	14.9926	16.5595	15.4604	21.6365	25.3664	22.6632	28.6767	14.8711	13.0138	24.3061	16.8153	14.6139	12.6387	17.4559	9.0545	11.5375	14.0558	25.5527	13.7062	28.9113	13.8415	23.2722	14.8077	27.7855
Sobic.010G146700	(1 of 2) PTHR22950//PTHR22950:SF240 - AMINO ACID TRANSPORTER // TRANSMEMBRANE AMINO ACID TRANSPORTER-RELATED	164.083	114.321	118.252	161.575	184.879	277.922	175.954	226.706	156.043	76.052	187.047	117.628	238.513	184.79	149.277	182.676	170.573	145.387	122.859	319.712	312.182	203.118	85.5084	141.168	66.0946	168.289	88.3636	207.107	122.487
Sobic.010G180600	(1 of 26) K14484 - auxin-responsive protein IAA (IAA)	6.20377	7.43388	8.82654	7.53828	7.21196	5.07917	5.9702	7.32068	7.90342	10.6413	4.77731	7.75709	4.65914	4.10348	6.93484	10.8724	3.62027	8.63994	7.53044	5.50759	5.11316	8.81593	2.59511	3.7147	3.90186	3.31545	3.82218	4.31163	3.29004
Sobic.010G147700	(1 of 1) K11274 - chromosome transmission fidelity protein 4 (WDHD1, CTF4)	5.40507	3.87961	3.45395	3.10491	0.88172	1.45975	4.68043	3.86638	2.15299	1.22271	1.59301	0.979883	0.569563	1.39603	0.707484	4.59311	4.63875	6.26312	7.2669	3.55252	3.47633	5.44309	2.81393	2.31409	2.65792	3.03365	2.37959	4.29974	2.10883
Sobic.010G268300	(1 of 1) PTHR13832//PTHR13832:SF237 - PROTEIN PHOSPHATASE 2C // PROTEIN PHOSPHATASE 2C 46-RELATED	126.712	118.118	120.712	111.164	109.904	110.077	106.872	112.829	130.793	131.465	127.079	136.771	106.962	121.97	126.248	114.976	117.723	115.556	119.229	92.9009	105.767	99.0019	115.752	94.6348	126.037	95.9241	83.8053	90.3094	97.5394
Sobic.010G026775		1.65949	0.713319	1.31163	0.925036	1.49004	1.81894	2.26053	4.34645	2.95709	5.34537	2.78011	4.54743	1.41059	1.53076	3.50283	1.44054	1.43296	0.670849	2.92927	1.7879	0.498219	1.77408	3.15708	1.39201	4.19857	0.808038	1.61486	1.13232	2.24008
Sobic.010G051700	(1 of 1) KOG1956 - DNA topoisomerase III alpha	11.0017	12.4663	10.7432	9.60696	10.9139	9.11536	10.2763	8.86223	9.32627	9.76728	8.9568	6.84578	6.89564	7.86245	7.27811	10.7957	10.2896	11.267	11.0681	9.73831	9.03422	9.15884	8.11342	8.30828	7.14576	8.91197	8.3975	10.2855	7.79414
Sobic.010G132200	(1 of 39) PF00280 - Potato inhibitor I family (potato_inhibit)	8.27625	6.67029	4.97715	6.86513	9.18575	3.14982	1.21485	3.63788	6.96419	9.20357	3.55515	2.60989	0.937989	0.763427	4.85262	5.38825	2.48142	2.98721	8.88904	1.65124	2.5412	1.47463	1.88862	0.897712	2.97215	1.07943	3.80314	1.92516	4.12594
Sobic.010G147833	(1 of 1) PTHR22844//PTHR22844:SF185 - F-BOX AND WD40 DOMAIN PROTEIN // SUBFAMILY NOT NAMED	12.6519	11.4575	11.9163	10.0669	12.2544	10.9795	10.2415	9.59788	10.2193	11.9721	9.42238	8.85044	7.93249	10.3378	8.75408	9.66074	9.18364	8.25424	9.88488	10.2342	9.57083	10.0222	7.5541	7.85251	6.49144	8.18846	7.80961	9.4442	6.73261
Sobic.010G226000	(1 of 4) PF16709 - Fused Ig-PH domain of plant-specific actin-binding protein (SCAB-IgPH)	34.2375	35.6457	34.1899	31.5651	36.1515	31.5839	28.7199	26.3877	26.2868	33.3539	24.8601	24.6408	23.5182	27.7779	26.4579	34.4018	29.6785	27.9237	34.2275	24.9206	28.7779	27.4164	22.6838	24.5912	22.6195	25.2003	22.855	25.6587	23.6577
Sobic.010G171000	(1 of 1) PTHR24092//PTHR24092:SF55 - FAMILY NOT NAMED // PHOSPHOLIPID-TRANSPORTING ATPASE TAT-1	51.3066	50.7129	55.8222	48.5628	50.8054	36.7648	37.0498	40.374	33.2091	42.1238	31.7025	28.0647	22.8364	38.0155	30.5462	56.5098	49.642	43.289	50.6492	38.8101	41.5545	43.3489	27.2353	37.8801	25.5133	32.4809	22.4118	39.1065	22.7972
Sobic.010G045400	(1 of 14) 6.2.1.3 - Long-chain-fatty-acid--CoA ligase / Lignoceroyl-CoA synthase	5.26422	5.29052	4.05869	4.60355	5.43261	4.81485	3.96517	5.08333	6.09962	5.83525	6.9789	5.87266	6.18843	6.81657	6.07781	5.15431	4.84519	4.12115	4.94637	5.67029	5.23229	3.7898	5.08156	4.71082	4.83914	6.43408	5.02473	5.71445	6.10253
Sobic.010G197800	(1 of 1) PTHR31833:SF2 - UPF0690 PROTEIN C1ORF52	31.3195	32.773	23.6392	31.5272	33.6231	34.8067	27.1396	30.7846	32.6288	32.1095	34.0562	35.2593	38.0279	41.3591	35.2072	30.5873	29.9134	31.9381	30.5054	35.6938	25.596	28.1916	36.5901	35.5719	34.3982	32.8755	30.0187	35.9168	36.3622
Sobic.010G246400	(1 of 23) K08235 - xyloglucan:xyloglucosyl transferase (E2.4.1.207)	24.1343	6.33952	8.62567	8.43807	2.56416	2.05931	6.88351	8.47475	12.6326	2.21321	4.49366	9.29647	2.86181	34.9937	3.91677	13.9867	23.7075	17.2298	21.0984	4.18328	4.71757	6.88637	12.3475	11.1296	15.6288	6.63897	10.6283	6.15338	11.3433
Sobic.010G265700	(1 of 1) PTHR38384//PTHR38384:SF1 - FAMILY NOT NAMED // MEMBRANE LIPOPROTEIN-RELATED	2.89827	2.51776	2.28734	2.48058	3.31495	2.20492	2.08225	2.62469	2.77541	3.07103	2.52525	3.03644	2.79268	3.33514	2.98339	2.98605	2.52125	2.6523	2.77877	2.22705	2.616	2.91543	2.64769	2.71464	3.2052	2.85208	3.24289	3.25349	3.36523
Sobic.010G112800	(1 of 2) PTHR30540//PTHR30540:SF37 - OSMOTIC STRESS POTASSIUM TRANSPORTER // SUBFAMILY NOT NAMED	4.72662	9.60978	19.8752	5.97026	4.75049	4.10179	2.10328	2.30953	2.08482	1.64679	1.59642	1.64344	1.21095	1.52361	1.33836	4.92874	2.73367	6.72932	3.35524	2.33257	2.09909	1.90769	0.729045	1.07497	1.09066	1.05919	0.334859	1.40879	0.50673
Sobic.010G037400	(1 of 1) PTHR10501//PTHR10501:SF19 - U1 SMALL NUCLEAR RIBONUCLEOPROTEIN A/U2 SMALL NUCLEAR RIBONUCLEOPROTEIN B // RNA-BINDING REGION RNP-1 DOMAIN-CONTAINING PROTEIN	22.9057	22.2188	20.5566	20.0606	20.9913	20.5929	19.6307	21.9911	20.1811	21.0727	22.3142	21.29	19.3931	20.7466	21.855	21.8711	20.3594	19.6315	21.3871	18.3554	19.392	20.7342	21.6677	18.26	22.9843	20.1194	22.8184	21.1847	20.6417
Sobic.010G016400	(1 of 1) PTHR12652//PTHR12652:SF16 - PEROXISOMAL BIOGENESIS FACTOR 11 // PEROXISOMAL MEMBRANE PROTEIN 11C-RELATED	124.851	123.417	119.636	127.342	136.524	128.759	145.571	133.321	139.347	147.126	152.891	142.499	148.826	138.655	143.826	127.334	125.861	116.981	117.994	134.704	122.304	118.7	129.295	127.676	119.073	128.134	121.99	129.447	122.728
Sobic.010G158766	(1 of 2) PTHR14155//PTHR14155:SF171 - RING FINGER DOMAIN-CONTAINING // SUBFAMILY NOT NAMED	11.7256	12.5319	19.1836	13.0925	13.313	12.2236	11.5842	9.82903	9.16013	11.8078	10.8402	8.08269	14.0837	12.7441	11.2592	13.8075	18.8193	12.8806	7.17774	8.54401	15.2013	11.8735	11.4255	14.0089	13.0401	15.8694	9.34321	15.5745	11.6129
Sobic.010G252200	(1 of 164) PF01535//PF13041 - PPR repeat (PPR) // PPR repeat family (PPR_2)	4.58351	4.23573	3.22056	4.6314	2.87094	3.91085	4.54452	3.83031	3.4382	2.99337	4.20572	3.05008	4.64847	3.53929	3.7926	3.77096	4.74441	4.58446	3.58348	4.27307	3.44558	3.99074	5.08499	5.15048	4.12298	5.71372	4.82812	5.18069	4.43109
Sobic.010G032000	(1 of 7) PF03386 - Early nodulin 93 ENOD93 protein (ENOD93)	11.8902	1.3831	0.393153	1.36657	1.02725	0.696667	5.23956	46.7161	34.4872	36.1497	54.8823	69.8295	4.37613	40.2606	21.8384	0.0993128	64.6661	0.578114	17.3498	0.0855972	0.468379	11.4008	100.623	17.4975	37.2553	9.74874	80.5756	9.13697	66.9065
Sobic.010G118300	(1 of 30) PF10250 - GDP-fucose protein O-fucosyltransferase (O-FucT)	24.3765	16.1376	27.2695	15.1863	23.3656	7.29607	20.8764	20.2794	14.7639	11.5473	9.74754	9.73964	9.32546	24.4302	11.2236	14.4093	15.0077	13.1788	15.0693	8.86024	6.79376	16.4715	20.753	22.4778	16.3235	35.3127	20.0869	34.1262	14.9552
Sobic.010G257300	(1 of 1) PTHR23024//PTHR23024:SF234 - MEMBER OF 'GDXG' FAMILY OF LIPOLYTIC ENZYMES // SUBFAMILY NOT NAMED	8.4675	7.91957	7.66528	8.35516	10.9416	9.74172	8.88886	10.4718	10.1097	10.8481	9.479	10.1811	11.3922	10.5403	10.7154	8.32415	7.7877	6.66793	7.92459	8.05959	7.85683	8.49486	8.66958	8.95446	7.63613	10.4716	8.04155	10.2065	8.47429
Sobic.010G028501	(1 of 1200) 2.7.11.1 - Non-specific serine/threonine protein kinase / Threonine-specific protein kinase	37.2533	37.6586	33.2934	26.1016	42.4752	25.9211	19.3988	24.4804	20.3954	26.7178	19.195	18.6605	15.0157	24.0545	20.2014	43.9894	24.8595	30.5088	41.7338	30.4703	39.1096	37.7658	17.4332	23.7863	22.2385	27.5924	29.0033	42.3512	27.0973
Sobic.010G202900	(1 of 1) PTHR23108:SF0 - METHYLTRANSFERASE-LIKE PROTEIN 22	4.33632	5.13445	4.93456	4.31345	5.46013	3.98304	3.43247	3.19734	3.67272	3.95046	4.13559	4.50767	3.80507	2.75283	3.74196	3.99234	2.9123	3.26098	4.18081	3.21158	3.62627	2.84077	2.73976	3.29617	2.55736	3.09252	3.19912	3.13812	3.62144
Sobic.010G171501	(1 of 1) KOG4452 - Predicted membrane protein	116.411	123.82	114.648	138.375	129.353	123.205	123.483	119.551	133.4	113.578	136.718	138.056	157.453	132.825	135.371	125.963	132.828	123.357	119.574	133.506	131.788	158.805	138.467	138.693	133.19	139.211	105.51	123.323	104.283
Sobic.010G114700	(1 of 1) PTHR19424//PTHR19424:SF0 - HEAT SHOCK FACTOR BINDING PROTEIN 1 // HEAT SHOCK FACTOR BINDING PROTEIN 1	63.8819	68.7329	62.7606	68.4986	65.783	61.0943	65.6578	76.5026	84.5295	81.2019	83.3422	85.8346	67.2572	82.964	79.4445	70.4976	61.8065	65.8848	68.7595	54.0891	54.3777	75.6828	72.6072	66.0443	83.353	75.6187	65.7032	69.7378	73.0077
Sobic.010G123400	(1 of 1) PTHR10774//PTHR10774:SF90 - EXTENDED SYNAPTOTAGMIN-RELATED // SUBFAMILY NOT NAMED	5.2524	4.55114	4.51011	4.81791	4.91707	3.37247	3.67809	4.05474	4.60961	5.37537	4.55215	4.45757	2.69798	3.46876	4.19629	3.40976	3.56997	2.99679	3.32517	2.82047	2.52776	2.58721	2.36107	2.376	2.47143	2.75174	1.90213	2.58377	2.02747
Sobic.010G243200	(1 of 1) PTHR13182:SF8 - ZINC FINGER PROTEIN 622	80.9184	84.9687	75.5444	76.1633	74.0818	89.6958	84.6122	86.0035	78.8958	58.8397	73.9235	66.2541	83.3021	67.8152	68.8543	70.234	89.6023	84.1899	80.4904	94.5506	79.9991	74.3279	78.223	82.5317	71.4253	82.0287	70.2868	80.2634	78.4978
Sobic.010G039000	similar to Putative uncharacterized protein P0710H01.6	34.9049	42.4785	33.3451	37.4949	36.9452	41.6841	44.134	43.9008	46.0772	43.5284	48.0503	52.2801	43.4845	39.7939	47.9747	38.8111	41.6652	46.0239	42.0142	42.2423	38.8715	42.9838	47.8698	47.6678	45.1107	44.2602	38.8706	42.6265	38.7155
Sobic.010G096000	(1 of 1) PTHR22939//PTHR22939:SF92 - SERINE PROTEASE FAMILY S1C HTRA-RELATED // SUBFAMILY NOT NAMED	43.6861	40.2869	37.7528	38.9119	37.6211	39.2405	41.6745	44.5526	39.0185	37.2749	36.5103	31.8157	34.1877	35.4201	35.3079	35.8374	39.5671	36.2024	41.0001	38.7035	38.7398	39.0832	36.0581	40.9044	31.4516	39.9615	35.5961	40.2603	37.4993
Sobic.010G192366	(1 of 2) PTHR22952//PTHR22952:SF207 - CAMP-RESPONSE ELEMENT BINDING PROTEIN-RELATED // SUBFAMILY NOT NAMED	12.8729	19.5529	20.8775	13.0688	24.9562	24.146	18.5299	16.3156	13.8653	17.5116	17.2872	13.7802	21.3496	7.7479	17.5318	14.7241	8.5673	12.4799	9.59637	14.9481	15.9138	12.1428	13.1634	9.14022	12.5266	10.4941	10.8452	15.8076	16.1365
Sobic.010G258500	(1 of 2) 1.3.1.43 - Arogenate dehydrogenase / Pretyrosine dehydrogenase	76.7035	77.8453	92.2289	66.1051	78.0897	55.8679	60.9498	54.1406	53.6442	52.4411	48.5106	48.969	52.3285	50.042	53.0042	80.1463	92.0753	91.128	90.2803	54.0336	54.9327	71.0109	73.6666	75.2552	73.9075	66.7284	75.5365	76.8495	62.6378
Sobic.010G229450		8.0131	21.4844	11.5933	6.87805	4.19702	39.7253	7.18346	7.91045	5.00964	15.3993	6.91415	9.3348	5.14791	3.44938	3.12465	6.70387	6.96105	18.3678	40.0019	5.47393	16.6127	44.5082	4.335	4.99667	18.9852	3.39282	6.46036	10.7155	18.2681
Sobic.010G020600	(1 of 1) PTHR27000//PTHR27000:SF84 - FAMILY NOT NAMED // LRR RECEPTOR-LIKE SERINE/THREONINE-PROTEIN KINASE ERL1-RELATED	5.47985	1.56993	5.37228	1.80969	6.14398	2.73729	5.92973	5.3508	2.90737	3.27894	2.16267	2.68519	0.577391	5.14166	3.14979	2.59274	1.33699	1.16819	1.65132	1.42003	2.35833	1.92224	2.46189	1.96479	3.40219	2.19749	1.53911	1.65753	1.02664
Sobic.010G277000	(1 of 2) K12589 - exosome complex component RRP42 (RRP42, EXOSC7)	12.8266	13.0448	12.4059	13.0479	9.62871	8.23355	12.7805	13.3263	10.8007	9.88959	10.2487	8.96956	8.4472	9.36348	9.73737	12.1651	13.2667	13.2898	13.3435	10.1263	10.2348	14.8719	9.11968	11.7522	10.5185	10.9111	10.565	10.3291	8.88882
Sobic.010G041000	(1 of 1) K04485 - DNA repair protein RadA/Sms (sms, radA)	5.17122	4.31538	5.00169	4.20373	4.22079	4.70702	4.72014	3.75836	4.10985	5.82995	3.74159	4.24131	1.60256	2.74082	3.38017	3.52197	4.65603	4.07206	5.54657	3.38539	3.77694	3.54734	3.31503	3.15203	3.33375	4.20974	2.94767	2.65472	2.22105
Sobic.010G004600	(1 of 3) PTHR12718 - CELL CYCLE CONTROL PROTEIN CWF15	34.015	30.1628	25.2154	24.6396	35.3675	21.6231	24.0849	25.6203	31.769	33.0867	29.0132	30.2241	29.2567	31.4231	25.6486	38.6778	24.5128	24.2507	39.962	30.2495	27.7479	30.6933	27.4364	25.4007	34.2468	27.0577	33.9334	31.5318	40.8632
Sobic.010G186500	(1 of 11) PF06886 - Targeting protein for Xklp2 (TPX2) (TPX2)	83.9537	80.901	92.513	78.2541	80.0242	73.4133	70.0342	71.973	69.2393	84.7287	65.7992	63.0089	50.5424	64.8842	67.1029	65.6548	60.5754	64.3622	78.9452	49.7517	51.3345	54.8996	55.8047	51.7457	54.9352	50.1306	48.8825	49.6058	48.7778
Sobic.010G238800	(1 of 1) PTHR10896:SF17 - BETA-1,4-XYLOSYLTRANSFERASE IRX14-RELATED	225.456	160.345	270.889	154.668	216.99	134.866	143.765	165.322	140.787	125.249	126.439	121.934	115.27	191.971	121.629	163.823	162.691	146.509	143.581	135.08	141.337	146.138	136.947	164.736	135.225	154.127	123.03	162.966	123.921
Sobic.010G217900	(1 of 1) K15455 - diphthamide biosynthesis protein 3 (KTI11, DPH3)	80.7154	79.1511	66.836	79.2196	59.4631	56.1416	79.2592	83.9244	81.3722	62.5415	73.518	74.2542	58.1811	59.4646	48.3894	75.3481	92.1525	93.155	92.9384	82.2571	60.9194	91.5334	90.1651	94.0253	79.8673	98.1545	75.8172	83.7255	75.3368
Sobic.010G101500	(1 of 1) K03872 - transcription elongation factor B, polypeptide 1 (TCEB1)	104.298	95.7845	98.8881	103.203	98.5213	89.9508	106.944	106.563	118.983	115.926	114.55	121.033	102.65	105.733	116.373	97.3832	94.348	96.9714	100.622	73.9195	81.7437	97.5236	95.3375	87.5935	108.379	93.5575	88.0045	87.0135	97.3566
Sobic.010G121100	(1 of 7) PTHR23155//PTHR23155:SF556 - LEUCINE-RICH REPEAT-CONTAINING PROTEIN // SUBFAMILY NOT NAMED	2.28037	2.06896	2.82694	2.14643	2.21067	2.20624	1.80049	1.45168	2.19362	2.08332	2.16534	2.5854	2.73749	2.58323	2.40826	3.26967	2.76076	3.30529	3.21705	2.80764	3.83122	3.336	2.42169	1.84282	3.08521	3.12898	3.67896	3.35483	3.42583
Sobic.010G266300	(1 of 1) K13249 - translocon-associated protein subunit alpha (SSR1)	289.553	280.004	277.939	280.94	227.904	224.661	270.78	304.438	277.118	247.548	244.206	218.957	164.91	202.989	215.004	252.717	283.009	278.962	337.405	207.359	197.677	297.376	225.919	224.211	241.296	188.038	167.798	193.099	173.223
Sobic.010G229400	(1 of 2) K14066 - geranyl diphosphate synthase (GPS)	19.5626	19.8727	18.135	19.4854	18.8726	21.19	20.5086	20.6574	14.5208	14.9023	13.6828	11.3005	12.2073	10.2517	12.8706	16.3194	18.8507	18.0904	18.9818	19.9375	16.6315	17.2763	12.1953	15.1079	12.3648	13.4755	9.43677	13.1639	10.6549
Sobic.010G187000		13.6559	12.3959	12.1922	13.0284	15.1304	11.4739	9.15292	10.3651	9.06282	10.4328	10.6604	11.0823	9.87548	9.49593	10.4911	14.3619	9.52416	11.0408	11.4344	10.0128	11.1384	10.6123	8.63716	11.1662	8.38197	7.60839	5.12809	8.72327	6.65478
Sobic.010G206600	(1 of 1) PTHR22773//PTHR22773:SF84 - NADH DEHYDROGENASE // SUBFAMILY NOT NAMED	24.1733	34.0946	38.4706	31.4274	25.7085	52.0698	25.2624	22.1447	25.5868	16.3009	24.0666	26.9946	37.7124	25.1263	22.1822	32.0646	22.1251	35.4535	29.5596	34.1208	31.9624	34.0366	28.7746	42.379	32.7742	47.0998	56.3101	53.4415	50.6461
Sobic.010G222900		20.685	13.4277	13.9471	14.0676	11.3183	13.3896	14.3527	16.0446	15.1976	10.8308	14.6834	10.7406	11.0096	12.3869	10.9339	17.3281	18.0072	15.1797	19.777	14.9892	16.4816	16.0415	15.2428	14.7118	12.8528	16.8886	13.1061	18.0708	12.8086
Sobic.010G273700	(1 of 130) PF02365 - No apical meristem (NAM) protein (NAM)	4.54414	2.90699	2.80487	4.90259	1.95432	1.81768	3.02331	3.18971	11.2476	13.7357	5.12095	11.6975	4.05967	1.72091	7.52344	1.39276	5.42357	2.37029	3.11019	0.893331	1.884	1.73803	1.47886	1.72682	2.72315	0.68131	1.78521	1.04153	0.829907
Sobic.010G120200	(1 of 3) PTHR11926//PTHR11926:SF295 - GLUCOSYL/GLUCURONOSYL TRANSFERASES // SUBFAMILY NOT NAMED	3.14265	5.15049	10.7743	2.86507	4.53811	0.563372	2.34185	2.28107	1.83177	1.73443	1.05978	1.98525	0.384466	3.71706	1.70104	1.92747	1.65694	0.979528	1.95855	0.21535	0.308622	0.784968	0.592622	0.297339	0.428704	0.929573	0.666886	0.605768	0.693808
Sobic.010G110000	(1 of 3) 6.3.5.4 - Asparagine synthase (glutamine-hydrolyzing) / Glutamine-dependent asparagine synthetase	31.6576	39.9641	34.869	36.1711	39.2152	41.5437	44.4674	29.7165	24.8418	35.7905	28.5003	26.9797	36.4944	30.4366	32.4065	33.1336	30.6513	30.916	26.1012	34.5033	36.5249	28.6715	24.7129	30.9823	18.7084	33.1729	21.6827	28.6859	23.6979
Sobic.010G210200	(1 of 2) PTHR10766//PTHR10766:SF57 - TRANSMEMBRANE 9 SUPERFAMILY PROTEIN // SUBFAMILY NOT NAMED	4.8864	6.07805	4.53304	6.56519	3.74147	3.43251	3.60239	2.92934	3.68983	4.54071	4.13118	1.92144	1.98176	1.5705	3.87717	3.38196	9.0395	6.33346	7.1985	2.74276	3.97703	3.60749	4.10075	1.99649	5.09608	1.69378	2.66181	1.7126	1.92931
Sobic.010G228400	(1 of 1) PTHR23012//PTHR23012:SF25 - MEMBRANE ASSOCIATED RING FINGER // RING/U-BOX DOMAIN-CONTAINING PROTEIN	114.234	108.431	110.943	98.9015	94.0994	92.88	82.8952	90.8687	100.037	108.152	88.5727	95.8722	74.4787	75.5601	98.1423	110.956	71.0806	83.5615	88.1032	76.2705	73.0445	75.0302	51.8327	55.225	57.6136	61.6304	45.7779	61.5819	59.0996
Sobic.010G049100	(1 of 2) PTHR10909:SF250 - PEROXISOMAL ACYL-COENZYME A OXIDASE 2	209.055	179.773	191.621	172.937	173.778	173.183	192.425	187.012	203.658	207.809	186.435	179.366	147.857	162.73	198.635	164.478	165.6	154.017	185.109	125.036	128.014	133.88	152.539	111.289	154.073	120.221	128.964	122.588	126.403
Sobic.010G163100	(1 of 6) K02868 - large subunit ribosomal protein L11e (RP-L11e, RPL11)	30.7598	35.2849	32.7254	29.3572	29.1054	30.0686	25.2059	27.677	22.4962	20.4034	26.6655	19.5931	22.8422	19.087	25.3415	27.5263	31.6645	33.754	26.1645	34.0792	26.8165	22.7263	28.9025	31.3832	25.7762	20.6788	21.8463	19.1696	21.6926
Sobic.010G143800	similar to Os06g0468400 protein	10.5265	10.0808	11.2351	9.98493	9.7574	9.46411	9.59083	10.6993	8.72588	10.1055	8.61792	7.71631	8.65288	9.0131	8.53591	8.94416	7.81522	8.98447	9.36854	9.44158	7.10646	8.67171	7.13046	8.31043	7.54039	8.66821	6.6783	8.05634	7.63652
Sobic.010G099800	(1 of 1) PTHR31933//PTHR31933:SF4 - FAMILY NOT NAMED // O-FUCOSYLTRANSFERASE FAMILY PROTEIN	9.44003	9.8578	8.9959	8.10817	10.0885	8.2025	7.67771	7.91638	6.81216	8.24504	7.18916	6.82355	6.25421	7.75997	7.41782	8.29543	6.721	6.56816	8.55414	6.10394	6.83263	7.51071	6.28203	6.44167	6.87186	7.92241	5.90478	7.0648	6.38389
Sobic.010G273800	(1 of 1) PTHR10357:SF110 - PROTEIN T04A8.7, ISOFORM A	125.129	117.823	86.4702	122.385	84.739	103.727	164.872	196.877	165.312	100.192	146.448	124.712	158.422	170.814	146.336	230.204	289.897	183.012	300.547	290.83	280.874	359.651	356.821	459.193	284.321	403.017	440.247	393.242	363.577
Sobic.010G002500	(1 of 1) PTHR31851//PTHR31851:SF16 - FAMILY NOT NAMED // MEMBRANE PROTEIN OF ER BODY 2	42.5413	48.4265	66.836	38.5098	36.7125	31.9635	25.4777	29.5368	28.3495	26.3131	25.3622	21.9663	20.6919	22.4159	22.8046	64.2072	38.396	54.3894	44.9027	41.3632	46.3255	28.2727	25.369	29.4449	30.0654	19.876	20.3805	25.8848	31.7064
Sobic.010G005200	(1 of 2) PF05684 - Protein of unknown function (DUF819) (DUF819)	6.10749	7.70887	12.5928	6.24709	12.0235	11.3496	5.25535	3.96463	3.94044	4.28021	3.22966	4.47945	5.40626	4.62355	4.28075	7.55035	5.3344	7.72309	6.69738	5.89309	7.57301	5.99853	3.27813	4.35555	3.71813	3.40602	2.42512	4.99687	3.00437
Sobic.010G257600	(1 of 2) PTHR10743 - PROTEIN RER1	57.7511	49.1502	46.3653	48.4499	52.5726	45.3168	55.8422	56.4275	55.6449	53.1566	51.9647	55.3643	31.2753	44.1468	50.8599	49.7951	66.6299	54.6895	64.8123	45.0005	36.2224	59.4064	52.3441	50.7586	54.1683	50.9989	39.6911	47.1625	35.1444
Sobic.010G267700	(1 of 56) PF00069//PF00560//PF08263//PF13855 - Protein kinase domain (Pkinase) // Leucine Rich Repeat (LRR_1) // Leucine rich repeat N-terminal domain (LRRNT_2) // Leucine rich repeat (LRR_8)	179.276	151.53	157.702	183.754	133.655	115.294	138.972	107.678	138.867	182.816	138.018	110.674	41.6712	48.6719	96.9264	118.486	101.195	135.194	162.523	49.7762	39.3264	88.1517	59.3603	35.9817	78.1967	27.7986	35.017	34.7087	41.3442
Sobic.010G172500	(1 of 2) K02147 - V-type H+-transporting ATPase subunit B (ATPeV1B, ATP6B)	722.863	833.897	715.288	940.096	1064.85	1506.34	1159.65	990.375	762.083	732.013	786.971	698.747	1116.59	859.461	875.788	930.975	875.664	870.083	777.864	1603.09	1672.03	1110.53	763.598	825.471	689.003	960.82	867.202	906.017	932.318
Sobic.010G175500	similar to Putative uncharacterized protein P0566A10.17	377.642	431.888	440.407	365.963	312.145	262.041	262.595	226.008	319.434	352.366	322.681	283.582	302.369	306.549	316.218	431.785	379.967	403.834	364.213	252.015	283.301	281.248	341.383	396.446	345.538	289.041	272.769	298.549	257.766
Sobic.010G083400	(1 of 2) PTHR23024//PTHR23024:SF199 - MEMBER OF 'GDXG' FAMILY OF LIPOLYTIC ENZYMES // SUBFAMILY NOT NAMED	31.628	16.0709	23.1912	17.714	17.9266	8.44318	22.592	22.5538	22.3637	15.308	15.2242	20.0443	8.45767	17.7464	18.4871	10.5944	13.3463	11.7397	15.2237	5.96005	4.12275	15.2418	9.96466	10.5209	9.21429	13.1473	9.36072	10.1391	6.13275
Sobic.010G143600	(1 of 13) PTHR23336 - ZINC FINGER CW-TYPE COILED-COIL DOMAIN PROTEIN 3.	15.5192	12.3572	11.1022	12.8164	13.8816	11.1121	13.4637	12.1173	17.6212	17.6043	16.1287	15.2844	11.436	12.6825	15.6001	12.8161	17.4006	12.2679	16.0869	10.6223	11.6683	11.3189	15.2572	11.8794	14.3306	13.0322	15.992	13.6255	16.2022
Sobic.010G081800	(1 of 1) PTHR22952//PTHR22952:SF161 - CAMP-RESPONSE ELEMENT BINDING PROTEIN-RELATED // SUBFAMILY NOT NAMED	6.68585	4.09277	6.75904	5.36652	3.42958	4.47801	6.16605	6.94728	6.31077	4.4176	4.34515	6.53093	2.38838	3.14263	4.72507	3.29279	4.89043	5.13423	6.47036	3.27163	3.97823	6.22225	6.69454	2.15883	10.2289	2.84015	4.61407	2.58716	5.6839
Sobic.010G188400	(1 of 1) PTHR10857//PTHR10857:SF37 - COPINE // SUBFAMILY NOT NAMED	45.731	52.1896	54.9902	46.3427	46.6366	48.2028	39.9285	42.7531	44.7485	54.3365	45.3391	46.9264	44.167	44.956	49.7166	80.8028	67.2424	71.4669	68.0323	47.5727	62.0575	59.1175	57.4363	55.2606	66.6351	51.7598	61.9827	55.5101	64.8797
Sobic.010G206300	(1 of 3) K01870 - isoleucyl-tRNA synthetase (IARS, ileS)	59.1024	54.4091	53.0309	47.3337	48.6673	50.2444	54.3915	54.5975	55.1737	59.5022	48.2515	44.6055	38.4763	42.3863	45.3337	45.6602	56.4376	43.3961	58.3538	42.3317	38.3789	42.9123	47.9671	40.841	37.6389	46.2963	49.2477	44.7218	44.9476
Sobic.010G076200		1.13222	1.53002	0.843585	1.15334	2.58622	2.70778	1.63737	2.52844	1.29563	1.01987	0.996044	1.4552	2.77581	2.2851	1.74183	1.47827	1.99456	1.46829	1.00812	5.43858	5.85961	4.08754	1.50011	1.55198	1.12711	2.86872	1.56297	2.8214	2.11085
Sobic.010G046500	weakly similar to Putative uncharacterized protein	11.4989	15.2965	12.1945	13.8828	9.84366	18.3523	15.8698	18.2386	18.4522	16.2152	17.6387	16.8279	21.1669	15.3515	16.2714	17.0871	15.0184	14.1738	14.6887	15.7819	15.3714	14.8799	16.8578	16.8448	18.4944	14.9007	17.4062	18.5797	16.8799
Sobic.010G067500	(1 of 2) PTHR11802//PTHR11802:SF32 - SERINE PROTEASE FAMILY S10 SERINE CARBOXYPEPTIDASE // SERINE CARBOXYPEPTIDASE-LIKE 29	66.5724	58.4237	48.5122	58.7909	57.3629	77.6468	85.6662	96.0967	74.9963	65.8983	81.0784	62.4046	73.3496	43.2634	68.5803	56.5486	51.6673	53.869	64.0249	88.3675	78.5739	63.6497	55.2961	47.2139	60.4678	62.5951	61.2937	61.0308	65.7637
Sobic.010G225201		42.9117	50.3347	45.1514	44.054	50.4494	47.2417	43.9526	34.2747	40.1124	44.2843	48.2896	38.9708	46.1428	34.3661	43.9815	44.3465	50.1962	50.8556	44.2004	48.2464	43.3511	51.4855	47.7773	52.7562	44.8813	44.4949	32.0344	45.1072	32.0215
Sobic.010G243400	(1 of 9) PF07800 - Protein of unknown function (DUF1644) (DUF1644)	38.3718	35.6821	35.2561	34.8962	37.2931	35.6909	33.3203	36.102	34.6131	38.4122	34.415	35.6634	32.7026	35.7027	36.1397	35.053	31.9599	31.2339	31.5442	28.6402	29.4172	31.4452	31.9505	31.4836	34.2486	31.973	33.5504	31.8298	32.9575
Sobic.010G107100	(1 of 36) PF14009 - Domain of unknown function (DUF4228) (DUF4228)	9.39265	9.06294	6.58502	13.9116	5.46049	7.86062	7.3705	5.46803	14.1934	14.7665	18.1287	10.6457	6.76888	4.23375	10.8692	8.34696	12.2365	8.25	6.52638	6.19835	5.82503	6.90446	6.08579	6.1401	9.29944	4.58944	4.48497	3.66557	3.99543
Sobic.010G042100	(1 of 4) KOG3214 - Uncharacterized Zn ribbon-containing protein	651.639	659.028	597.405	713.383	652.037	752.628	748.288	777.376	843.919	825.339	870.257	1007.36	914.785	913.148	996.278	672.172	696.867	740.068	682.254	728.82	690.712	683.528	828.03	770.956	876.47	816.977	758.271	723.261	880.421
Sobic.010G052500		2.69717	3.43937	2.88852	2.8147	2.9286	2.48048	2.29809	2.38344	2.1251	1.69261	1.69981	1.95742	2.69672	2.14714	2.17919	4.22079	2.71716	4.63018	2.68121	3.04447	3.94122	3.85773	2.93232	3.2168	4.20655	2.74355	3.49553	4.03749	4.48299
Sobic.010G263900	(1 of 55) PF07893 - Protein of unknown function (DUF1668) (DUF1668)	70.1336	78.4569	70.6505	70.6412	62.833	70.531	66.8313	65.9665	63.2979	60.0161	66.9975	53.9225	58.1083	52.1744	60.634	64.5583	70.6012	76.5053	69.6383	68.894	60.4098	60.7884	64.3044	64.5101	59.2901	58.5174	51.3465	56.3926	49.7846
Sobic.010G248600		2.53453	2.84906	3.27762	2.62909	3.11416	3.16797	2.3967	2.7417	3.03071	4.39913	2.99115	4.80425	4.08199	3.5192	5.07525	3.42759	2.13096	2.58072	2.99005	3.35344	3.73183	3.25961	1.98024	2.12216	2.80012	1.9254	4.1539	2.85473	6.99804
Sobic.010G020800	(1 of 1) K14270 - aminotransferase (ACS10_12)	41.6601	52.9894	47.7745	53.2799	80.6791	72.1146	59.9424	69.8991	67.5104	96.2996	82.7467	87.1162	77.9653	54.4692	72.6242	68.8939	56.1156	59.8935	63.5924	85.3654	77.1491	66.2871	61.3579	80.0861	56.449	75.0315	67.1869	103.966	62.0549
Sobic.010G027500	(1 of 2) PTHR24115:SF533 - ARMADILLO REPEAT-CONTAINING KINESIN-LIKE PROTEIN 2	39.4361	31.1147	41.8131	28.7494	41.8094	27.4615	30.6304	34.4462	25.0059	32.6085	20.8925	24.8936	22.0962	40.7157	30.3186	32.8217	27.1594	21.5869	31.0581	24.5752	28.3599	29.2029	24.7982	30.8343	22.4369	35.8498	23.0162	33.9493	20.8487
Sobic.010G205500	(1 of 14) K01507 - inorganic pyrophosphatase (ppa)	138.087	160.995	141.674	137.337	104.846	127.621	120.509	109.072	112.58	104.165	111.09	73.8393	98.1527	91.3144	104.334	130.97	141.945	149.782	148.596	123.894	120.629	118.176	81.9815	95.0375	83.4745	99.059	73.998	79.8106	73.0895
Sobic.010G249200	(1 of 1) PTHR10071//PTHR10071:SF175 - TRANSCRIPTION FACTOR GATA GATA BINDING FACTOR // SUBFAMILY NOT NAMED	59.3052	61.7669	59.7258	68.5415	61.3319	60.3758	68.3813	69.3054	68.9946	62.5589	69.2187	67.4109	72.8536	74.0218	70.115	56.67	73.4898	59.8877	58.3662	71.2591	71.4248	70.3018	76.1967	83.0204	69.0305	82.7276	85.1545	78.5466	90.4152
Sobic.010G250200	(1 of 1) 2.6.1.85 - Aminodeoxychorismate synthase / ADC synthase	34.8529	30.3567	31.5143	27.3879	29.2761	23.7545	21.487	23.9655	25.5904	30.532	24.0419	23.0827	18.7896	20.5908	23.1831	28.4199	23.7696	22.881	29.0501	17.6601	18.6998	19.874	22.716	19.4172	22.8919	21.2699	20.1013	22.648	19.9697
Sobic.010G218300	(1 of 35) PF02485 - Core-2/I-Branching enzyme (Branch)	6.56813	5.65067	7.64502	6.42862	5.58905	5.69588	5.88988	4.92924	5.8863	6.52483	4.50019	5.82353	4.56136	5.55939	6.52642	6.57771	5.24881	5.05145	6.3088	4.16622	5.74069	5.15816	3.44922	3.2467	4.56395	4.1501	2.68969	4.13993	2.86445
Sobic.010G172400	(1 of 1) PTHR10766:SF1 - PROTEIN TAG-123	117.292	111.923	119.368	123.958	115.244	122.796	132.881	139.844	111.895	117.538	116.822	88.1671	116.076	126.057	107.798	113.393	126.672	107.189	123.968	148.602	132.165	140.609	119.275	130.555	119.605	144.709	119.202	143.945	122.715
Sobic.010G033300	(1 of 1) PTHR31727:SF2 - PALMITOYL-ACYL CARRIER PROTEIN THIOESTERASE, CHLOROPLASTIC	56.6624	51.8691	55.4617	47.8455	49.4497	39.3496	43.4546	37.1404	34.411	38.7759	32.9744	35.8188	41.3	68.9964	39.4052	48.3825	46.1927	43.8227	47.4747	43.8376	45.6966	45.2959	48.2384	52.6507	35.2522	46.2122	58.9925	43.9871	47.6129
Sobic.010G082800	(1 of 4) PF02672 - CP12 domain (CP12)	3.5157	11.6441	7.57349	4.82621	4.89213	8.72313	3.96827	3.60767	4.25441	10.5357	4.02346	8.33983	4.99552	3.45596	2.96727	18.1108	5.65624	19.9396	13.4819	3.71002	12.0301	15.8193	6.72321	12.0057	27.2923	6.25981	10.3656	16.12	19.8892
Sobic.010G082850	similar to Putative uncharacterized protein	8.04221	7.7327	6.42774	8.6043	6.00588	7.07725	6.39751	7.33268	7.22697	5.62662	5.56973	4.88148	6.97711	5.22637	5.15821	9.2692	7.84046	6.7381	8.0901	7.66299	8.05414	12.619	7.22368	7.19622	8.17925	7.7371	6.68573	6.64609	5.57119
Sobic.010G099200	(1 of 1) PTHR16007//PTHR16007:SF9 - EPIDIDYMAL MEMBRANE PROTEIN E9-RELATED // SUBFAMILY NOT NAMED	6.83847	7.38724	7.76196	6.59266	9.1732	7.02311	6.50094	5.79064	5.80602	5.69601	6.01578	5.70401	7.05078	8.1318	6.45142	7.85873	7.6977	7.25406	6.2838	7.06046	7.41142	8.89422	6.08282	9.13608	6.97195	7.21243	6.80063	7.58626	6.74727
Sobic.010G234700		0.976801	0.204104	0	0.302495	0.454772	0.346973	0.624507	1.52003	1.18457	4.95262	3.03507	10.3102	0.904097	3.85441	2.32627	0.791399	2.40543	0.109687	0.851464	0.113684	0.518388	1.39234	3.39438	0.549381	1.90104	0.462412	4.86709	0.883619	4.25364
Sobic.010G279700	(1 of 2) PTHR12174//PTHR12174:SF45 - SIGNAL PEPTIDE PEPTIDASE // SUBFAMILY NOT NAMED	135.041	134.642	127.916	132.612	130.895	116.372	110.262	106.877	121.503	135.702	111.325	118.336	102.914	122.502	131.645	140.607	111.785	123.782	132.44	92.6771	105.002	109.655	123.897	97.2537	131.42	97.4146	105.041	102.263	111.162
Sobic.010G126100	(1 of 1) PTHR13683//PTHR13683:SF371 - ASPARTYL PROTEASES // SUBFAMILY NOT NAMED	5.489	5.0681	6.21058	5.53979	10.2847	8.03525	4.30269	2.05335	6.54379	10.7998	10.6049	9.58819	10.1011	7.16159	7.88373	1.71926	4.56056	2.40194	1.34569	4.75666	5.91913	3.20625	2.56903	2.86439	2.4504	2.70371	2.08792	2.61067	2.3393
Sobic.010G042800	(1 of 1) K02737 - 20S proteasome subunit beta 5 (PSMB5)	191.148	194.249	193.222	197.319	184.569	174.624	196.423	211.823	212.18	200.493	201.592	196.288	198.36	219.143	202.866	206.765	222.228	198.429	199.226	190.282	196.158	211.093	227.092	227.858	226.836	236.781	219.397	217.907	212.472
Sobic.010G216400	(1 of 4) PTHR15664 - C20ORF30 PROTEIN	6.79477	4.0801	6.55414	2.34379	6.58924	2.25826	5.25355	5.43905	6.29366	4.29787	4.06604	8.20362	4.32315	11.8156	5.461	3.06595	4.74414	3.19552	4.68408	1.93785	2.05648	2.0857	5.42974	4.08644	5.6627	6.26488	10.3491	6.06138	8.16274
Sobic.010G235500	(1 of 303) PF00646 - F-box domain (F-box)	3.50042	3.35566	2.89447	2.53429	2.89335	3.54076	2.73125	3.39477	2.98474	2.61326	3.28099	3.18486	2.89636	2.63104	2.66884	2.39289	3.15443	2.30774	2.76223	2.85015	2.25968	2.22189	2.45547	2.86543	2.71434	3.44547	2.99603	3.08733	3.21535
Sobic.010G182000	(1 of 2) K03066 - 26S proteasome regulatory subunit T6 (PSMC5, RPT6)	7.49108	5.60034	5.39119	5.21963	3.85928	6.83772	5.52681	5.70695	7.02077	4.87864	6.50828	7.23511	4.82261	5.31277	6.58038	5.52201	9.64974	6.4537	7.70739	6.56024	5.9535	5.61243	7.68143	4.59999	6.22896	6.16647	4.37429	5.16567	4.21958
Sobic.010G032100	(1 of 7) PF03386 - Early nodulin 93 ENOD93 protein (ENOD93)	0.261844	0	0.0699854	0	0.182861	0	0.143492	0.592674	0.877012	0.905901	1.96836	2.04626	0.692442	2.55488	0.742996	0	3.22403	0	0.142654	0	0.111168	0.155514	3.93315	0.530167	1.13244	0.566654	9.61174	0.252656	6.2479
Sobic.010G257400	(1 of 2) PTHR21162:SF0 - P53 AND DNA DAMAGE-REGULATED PROTEIN 1	27.7581	30.9974	32.9093	32.8249	31.2101	34.0031	31.6836	33.2211	29.1007	28.9523	32.6235	35.2794	40.2369	34.5155	34.938	32.3849	39.1493	37.4308	31.9392	41.287	38.9662	33.2359	38.9927	47.3979	38.2273	38.2631	33.0143	35.4699	32.7007
Sobic.010G164200	(1 of 1) PTHR11362//PTHR11362:SF33 - PHOSPHATIDYLETHANOLAMINE-BINDING PROTEIN // SUBFAMILY NOT NAMED	5.71781	2.70169	2.93747	0.160163	6.04983	4.71529	1.20455	2.45103	2.83732	3.45523	5.8318	2.677	1.77801	4.45266	4.00956	5.48223	1.18677	1.91651	1.18342	4.18337	9.74377	1.93516	0.956591	0.785382	1.28614	1.95868	0.978605	7.61039	0.894703
Sobic.010G275500	(1 of 1) PTHR11216//PTHR11216:SF77 - EH DOMAIN // SUBFAMILY NOT NAMED	92.4352	90.5717	97.9603	82.4417	89.2057	82.7038	76.9315	76.828	70.6289	84.9204	70.2843	51.6604	58.65	71.7102	62.4133	85.0546	73.804	66.9863	83.6783	66.3708	70.4938	65.3753	57.7426	59.7864	56.6731	58.5612	56.0182	66.95	57.9775
Sobic.010G181600	(1 of 2) K13137 - serine-threonine kinase receptor-associated protein (STRAP, UNRIP)	185.897	199.542	176.233	209.291	218.283	275.381	232.423	231.118	203.399	197.832	240.385	207.431	316.64	237.179	244.657	189.254	213.713	180.969	176.065	325.287	301.879	213.198	246.568	266.191	223.433	284.756	243.282	237.684	259.355
Sobic.010G063566	(1 of 2) PTHR13847:SF184 - FAD-DEPENDENT OXIDOREDUCTASE-LIKE PROTEIN	5.70046	6.32043	5.39536	5.8858	6.44859	6.07463	5.62752	6.90634	5.32281	5.30549	4.75627	4.6774	3.79424	4.81266	4.82155	6.91095	7.7728	6.83512	7.60692	7.53238	6.19697	6.25641	5.26365	6.06442	4.9964	6.85516	4.79502	7.40162	5.24647
Sobic.010G223900	(1 of 1) PTHR12419//PTHR12419:SF6 - OTU DOMAIN CONTAINING PROTEIN // SUBFAMILY NOT NAMED	83.1482	85.9537	77.1882	86.7924	78.4674	76.6362	75.9678	88.3945	89.4667	101.557	92.3262	83.6234	72.8389	75.8897	93.245	86.3442	78.8654	74.7564	83.7107	71.1673	68.938	75.3685	72.2772	66.7498	81.7329	76.7599	61.5841	75.8111	67.7326
Sobic.010G275100	(1 of 3) PTHR17985 - SER/THR-RICH PROTEIN T10 IN DGCR REGION	0.488734	0.229774	0.940524	0	0.204787	0.104163	0.160697	1.83565	1.98128	0.577229	1.65328	2.09817	0.290801	1.45165	1.56016	0.178187	15.9523	0.197571	2.85169	0.0511927	0.0466868	0.679229	33.7506	0.395825	28.9155	0.505696	18.1993	0.106107	22.1457
Sobic.010G002400	(1 of 3) 2.3.2.5 - Glutaminyl-peptide cyclotransferase / Glutaminyl-tRNA cyclotransferase	34.8273	35.175	35.5304	36.7369	40.0521	34.5119	35.7168	34.7491	32.9155	39.0158	29.2939	34.2183	33.2731	34.5656	30.7878	37.779	31.6529	29.7838	31.7076	32.58	32.296	32.8575	28.9524	28.8217	30.9506	32.4325	28.493	31.7433	30.0035
Sobic.010G029900	(1 of 1) 2.1.1.233 - [Phosphatase 2A protein]-leucine-carboxy methyltransferase / Leucine carboxy methyltransferase-1	40.861	41.2701	39.5577	39.6289	42.2908	42.177	42.4976	48.8784	41.2861	44.5231	40.5605	43.4764	43.1331	40.1856	44.9003	43.6526	34.2836	37.9501	44.7561	40.0655	36.4723	41.9383	37.6961	41.1778	38.2646	41.994	39.0591	44.634	42.0976
Sobic.010G007400	(1 of 2) K02739 - 20S proteasome subunit beta 2 (PSMB7)	110.268	115.376	113.429	111.736	120.115	107.862	127.354	123.275	126.006	139.192	126.803	138.425	130.438	122.518	131.767	117.554	112.648	107.996	115.142	110.084	105.313	114.063	127.681	105.35	128.483	124.472	122.519	114.698	129.885
Sobic.010G041600	(1 of 3) K05759 - profilin (PFN)	836.803	794.404	764.996	860.21	736.411	717.907	956.744	968.639	1020.25	1069.03	1000.28	1153.31	811.707	815.072	1030.65	813.852	761.151	824.611	826.445	644.705	691.469	878.44	802.523	646.787	925.048	760.152	888.585	713.362	848.16
Sobic.010G021800	(1 of 1) K01583 - arginine decarboxylase (E4.1.1.19)	73.6196	48.5426	61.4627	48.8961	53.4769	44.678	51.6317	47.4295	47.9562	75.2356	40.4787	54.7131	19.0267	27.1826	39.8223	35.8128	90.7222	65.5369	97.0658	33.9895	28.4783	33.2117	33.769	42.4882	37.8718	23.4161	15.9084	20.5829	14.0405
Sobic.010G046700	(1 of 3) PTHR24223//PTHR24223:SF192 - FAMILY NOT NAMED // ABC TRANSPORTER C FAMILY MEMBER 10	57.4005	64.7842	42.8356	62.8653	31.3019	38.2804	39.1939	37.9436	72.9141	71.7935	79.0941	45.4097	36.6586	24.3229	67.6725	60.5459	81.1316	53.0533	63.3278	24.8382	19.9441	21.5425	50.6851	30.6971	44.7034	44.6331	38.842	34.8803	32.393
Sobic.010G190600	(1 of 2) PTHR10634//PTHR10634:SF30 - AN1-TYPE ZINC FINGER PROTEIN // SUBFAMILY NOT NAMED	929.462	1129.54	1234.51	1203.96	1485.63	2141.48	1242.31	961.304	1107.72	1195.72	1544.8	1703.13	2842.76	2189.56	2120.88	1115.52	1232.95	1111.38	740.241	1836.13	1836.03	902.602	1704.93	2257.44	1444.01	1844.47	1290.58	1545.63	1705.59
Sobic.010G170300	(1 of 3) PTHR10353//PTHR10353:SF78 - GLYCOSYL HYDROLASE // SUBFAMILY NOT NAMED	61.7254	69.2056	54.4451	80.049	37.4642	35.4235	57.8009	62.5943	82.3982	59.7583	66.9569	59.3013	47.3003	41.7349	62.7444	52.8576	76.9265	69.1962	88.4512	42.7455	27.8894	58.3918	56.7801	74.0312	61.3283	61.0015	67.7232	51.8631	54.5991
Sobic.010G134400	(1 of 2) K14457 - 2-acylglycerol O-acyltransferase 2 (MOGAT2, MGAT2)	22.1471	24.0358	19.6777	22.259	22.9031	22.4407	20.1543	18.8934	19.657	23.331	26.3553	22.4637	28.7337	21.9369	22.7978	26.2627	22.7319	28.6978	20.1682	35.1798	37.1837	25.0317	19.876	26.2712	20.0274	22.8749	22.6376	22.0338	23.172
Sobic.010G033400	(1 of 2) K12850 - pre-mRNA-splicing factor 38B (PRPF38B)	62.0597	60.2628	64.0181	53.2784	67.0643	57.9221	39.7866	49.9363	49.608	58.2856	51.8653	53.2467	47.2315	53.2501	50.129	62.2811	43.4105	47.6357	56.1615	46.0813	46.6838	45.9741	46.3799	46.1719	50.1053	40.6457	41.4737	48.8112	50.1639
Sobic.010G132700		31.4964	25.3041	35.322	28.3359	45.5451	40.6606	16.6694	12.9617	21.4195	62.4777	17.9484	54.0487	12.732	13.9577	28.951	57.3166	14.6551	36.4651	25.9086	18.268	19.8149	14.8808	9.00407	9.44978	11.2875	5.58165	10.5042	12.3251	15.3565
Sobic.010G237000	(1 of 1) KOG4766 - Uncharacterized conserved protein	670.035	599.009	662.109	689.502	798.974	832.45	757.844	710.164	779.734	894.915	796.082	964.667	821.805	806.822	822.003	598.172	579.236	620.308	628.154	576.311	600.431	549.717	739.882	578.843	822.973	684.248	717.123	695.967	892.248
Sobic.010G171600	(1 of 2) PTHR24361//PTHR24361:SF318 - MITOGEN-ACTIVATED KINASE KINASE KINASE // SUBFAMILY NOT NAMED	14.9709	21.2367	16.44	19.145	17.8069	14.6929	14.5124	16.5549	14.0013	20.2368	17.7464	11.4773	12.2201	14.3653	15.35	17.759	21.471	17.6215	19.8185	21.9809	20.6254	20.4469	15.8358	15.7096	15.6998	15.586	13.351	16.8124	13.1823
Sobic.010G128000	(1 of 5) PTHR13683//PTHR13683:SF290 - ASPARTYL PROTEASES // SUBFAMILY NOT NAMED	1.34361	1.46614	4.70845	4.71567	1.42486	3.95956	3.27247	0.92926	0.96557	0.997377	0.38905	0.621217	0.315836	1.37098	0.60517	0.846679	1.83818	3.85573	3.38349	2.50199	6.14811	1.29453	0.167349	0.16793	0.387395	0.201923	0.715618	0.288104	0.463091
Sobic.010G094900	(1 of 1) PTHR23257//PTHR23257:SF481 - SERINE-THREONINE PROTEIN KINASE // SUBFAMILY NOT NAMED	51.2836	47.9595	51.1379	49.2859	47.4653	49.7867	41.6009	46.122	44.3735	51.0974	44.5157	39.9284	34.6349	36.9589	44.6742	42.3554	45.8199	40.4029	48.1783	37.8141	42.0231	37.1765	38.165	32.7245	37.4796	35.3065	27.9216	32.8981	29.821
Sobic.010G263800	(1 of 2) PTHR13465 - UPF0183 PROTEIN	54.8934	55.1534	60.8759	52.4198	64.0264	55.3621	48.205	47.3357	54.0295	58.3415	52.4583	61.7228	61.8553	64.165	59.9035	63.8936	57.3423	49.933	51.3103	50.6979	59.6266	48.6979	51.945	51.763	47.9626	56.08	48.3459	54.6836	52.1272
Sobic.010G001100	(1 of 1) PTHR10799:SF620 - DEFECTIVE CHORION-1 PROTEIN, FC177 ISOFORM	26.2726	25.1267	25.0657	20.6741	27.646	21.7401	20.38	18.7464	20.7121	24.7687	19.2833	15.8923	16.2879	21.1065	18.2985	25.4801	19.9828	17.9728	23.3706	18.8427	21.3487	18.1383	17.0373	17.5811	15.0598	18.9401	17.1614	21.0438	18.0788
Sobic.010G237900	(1 of 3) KOG1457 - RNA binding protein (contains RRM repeats)	24.5037	26.045	25.156	21.6933	27.1364	22.27	21.28	22.3434	23.3569	25.5574	19.0214	21.2428	19.6229	20.2796	21.9127	24.546	22.8778	23.5553	25.2025	19.3304	21.367	22.725	20.1527	19.375	20.2694	20.3016	21.9215	24.2808	19.1919
Sobic.010G003300	similar to Calmodulin-binding protein-like	13.3615	11.7917	10.4527	13.2944	13.4926	12.6246	15.4278	15.9306	22.0837	19.6653	20.6716	20.3368	18.2248	24.5665	17.8927	13.3827	18.993	13.8754	15.1711	16.6494	13.7913	19.7013	23.9328	21.5082	20.7012	26.7579	28.0728	25.2288	23.7849
Sobic.010G070600	(1 of 2) PTHR16088 - YY1 ASSOCIATED PROTEIN-RELATED	10.6896	8.70843	10.0087	8.54832	8.95697	6.75514	7.38024	9.58991	8.93172	9.23887	8.66987	8.07438	5.28481	8.69207	7.04021	10.3035	8.32854	7.96538	11.505	5.75623	6.49866	7.73018	7.16733	7.62533	6.60825	8.10529	7.01883	9.15095	6.91009
Sobic.010G102366		15.3086	14.7146	13.1066	13.5895	18.0632	13.7073	11.1587	12.7509	12.1638	15.9216	11.7151	12.3007	9.76266	12.2535	13.299	14.7857	9.49648	13.1717	15.3766	10.5225	10.3504	10.3092	8.86998	10.1387	9.77548	10.1561	10.7723	11.8963	9.52353
Sobic.010G065900	(1 of 5) PTHR23213:SF190 - FORMIN-LIKE PROTEIN 17-RELATED	6.02995	4.64341	6.03337	4.50941	4.65578	4.09919	4.34777	4.26886	5.05213	5.52552	4.54853	4.34458	2.98474	3.62503	3.81663	4.35899	5.02728	4.57052	5.41623	2.94025	3.32699	4.50133	3.40882	3.71009	3.7179	4.11308	2.78847	4.78229	2.84662
Sobic.010G089800	(1 of 1) PTHR13315//PTHR13315:SF3 - METALLO PHOSPHOESTERASE RELATED // SUBFAMILY NOT NAMED	7.88357	7.85422	7.93467	6.32153	7.91345	6.98463	6.07941	7.57653	6.03349	6.73631	6.52308	6.54384	4.68717	6.14159	5.21622	7.51351	4.49616	5.52723	6.42157	5.2305	5.09046	6.14009	4.92711	4.37634	4.88291	5.75207	5.02539	6.04276	5.02139
Sobic.010G057500	(1 of 1) K11138 - telomere-associated protein RIF1 (RIF1)	3.52258	2.60698	2.92927	3.19432	2.30407	2.25408	2.52152	2.49998	2.43521	1.98158	2.36422	1.2701	1.24354	1.32772	1.66791	2.18145	2.69122	3.36413	3.98331	1.72129	1.41683	1.72976	1.50485	1.2456	1.7221	1.12843	0.679285	1.3356	0.94107
Sobic.010G066300	(1 of 10) PTHR21659 - HYDROPHOBIC PROTEIN RCI2 LOW TEMPERATURE AND SALT RESPONSIVE PROTEIN LTI6 -RELATED	47.5522	47.6726	45.0857	42.3923	51.8836	45.8363	39.1786	38.3115	45.1288	43.9426	46.6603	54.2689	52.4495	49.0232	52.7864	50.9832	46.9089	42.1012	39.6318	37.6154	49.0265	41.2871	48.7496	43.4339	50.6186	43.1355	46.0895	40.5721	47.8755
Sobic.010G219400	(1 of 1) 3.1.21.7 - Deoxyribonuclease V / Escherichia coli endodeoxyribonuclease V	9.02077	9.43837	9.20103	8.79145	10.8238	9.69143	7.77863	8.68899	7.40025	8.94176	8.42995	8.89947	8.96327	8.66094	10.029	10.4971	9.11731	9.08683	9.06301	9.69587	10.2364	8.38308	8.69928	7.98336	9.13663	9.92236	7.56379	9.15226	8.68898
Sobic.010G136250	(1 of 2) PTHR10896:SF16 - BETA-1,4-XYLOSYLTRANSFERASE IRX9-RELATED	84.8692	79.0092	60.4562	75.7961	81.0542	69.2655	60.4891	62.3891	44.4591	38.0587	45.6465	29.9933	28.0544	38.2731	35.9388	63.3375	59.7129	72.8373	70.429	62.1747	43.3511	63.9069	40.7724	47.3067	36.6228	44.1738	21.3159	38.7521	22.7821
Sobic.010G239500	(1 of 5) PTHR10666//PTHR10666:SF155 - UBIQUITIN // POLYUBIQUITIN 4	985.29	899.887	854.615	965.586	770.435	781.571	1096.08	1203.5	1175.98	918.895	1015.11	906.197	797.882	892.645	935.493	955.697	1021.73	924.326	1154.73	741.252	658.484	967.09	935.308	794.673	1068.34	852.542	993.991	892.713	796.153
Sobic.010G190400	(1 of 5) PTHR10593//PTHR10593:SF27 - SERINE/THREONINE-PROTEIN KINASE RIO // SUBFAMILY NOT NAMED	3.46128	3.97956	3.80948	3.94228	4.06744	3.57026	2.05183	2.78962	3.95534	5.80684	3.34251	4.57014	2.812	3.05874	3.69321	4.16602	1.76582	3.26262	3.31814	1.68494	1.94464	2.69813	1.81315	1.94298	2.16987	1.9244	1.72549	2.51692	2.3705
Sobic.010G139000	(1 of 1) K13123 - G patch domain-containing protein 1 (GPATCH1)	29.6866	33.0497	28.9852	26.6123	30.0907	28.2868	25.1127	26.5137	27.5122	30.7673	27.2383	24.749	29.4078	29.9699	26.0977	36.4335	29.4082	28.9811	33.3412	32.5694	35.3664	30.7087	27.1243	29.2216	24.759	30.7266	36.3844	36.4683	35.5566
Sobic.010G011700	(1 of 8) 2.1.1.274 - Salicylate carboxymethyltransferase / Salicylate O-methyltransferase	1.98327	2.33984	3.33055	2.97239	2.92034	3.01068	1.99169	1.91765	2.82974	3.33478	1.95785	4.1102	4.62007	3.47937	3.3106	3.52443	1.76236	2.36362	2.44946	2.04799	3.47631	2.92031	2.35008	2.19723	3.67775	3.40499	5.38473	4.59014	3.62625
Sobic.010G250600	(1 of 36) PF14009 - Domain of unknown function (DUF4228) (DUF4228)	9.36667	13.3707	20.1967	15.4539	18.0987	16.3945	12.8059	10.0101	15.6386	20.0358	19.1317	22.0542	30.1764	15.8879	23.2168	8.13931	18.8722	10.2264	8.06697	9.17572	8.06675	12.9189	35.8405	17.3929	31.736	26.7033	33.0864	28.6857	25.8733
Sobic.010G214400		8.23145	7.81702	6.87437	5.37345	10.4275	4.89587	4.06878	4.52636	5.7705	5.5495	5.1065	3.77188	2.40821	5.65056	4.764	9.27245	3.05801	6.4672	8.31351	5.1847	4.98959	5.37932	3.94531	2.8239	5.45529	4.69382	6.83033	5.99655	5.93151
Sobic.010G105400	(1 of 1) K06678 - condensin complex subunit 3 (YCG1, CAPG)	2.95394	0.955713	1.45171	1.35003	0.316092	0.643107	1.61878	1.13233	2.2451	1.61993	0.744966	1.7988	0.359084	1.23056	0.956009	1.79495	4.71974	2.48778	4.88247	0.723625	0.910253	3.39562	0.496691	0.836051	0.618164	0.570308	0.811355	1.13782	0.690635
Sobic.010G136200		30.2471	31.8356	30.9754	28.8208	31.4589	30.7165	28.2424	31.3905	26.2702	27.6622	24.8691	23.0669	24.0275	24.6429	25.6636	27.8405	26.4189	27.4551	31.2492	27.428	27.0569	26.672	23.9036	23.768	23.4091	25.8563	25.9523	27.6688	28.0429
Sobic.010G211700		13.6682	6.74201	14.6428	8.639	8.68468	4.61635	5.64838	6.18116	12.189	6.25515	10.8475	6.61764	3.28864	17.7476	10.6952	5.62773	9.70636	4.67997	6.59198	1.95585	4.92302	3.91252	11.3782	8.16628	13.0824	6.9099	5.42687	6.64836	7.21784
Sobic.010G166500	(1 of 1) PTHR22950//PTHR22950:SF208 - AMINO ACID TRANSPORTER // SUBFAMILY NOT NAMED	7.80747	14.4739	15.4552	8.4074	10.7809	11.8339	5.98023	7.62479	7.59296	8.60515	8.72364	7.06397	10.5932	6.60715	9.93968	12.5793	16.3563	12.9714	8.23641	13.3202	18.1087	9.12121	9.05526	10.0298	5.87072	9.43205	8.61198	10.7385	5.9858
Sobic.010G052866	(1 of 1) PTHR11620//PTHR11620:SF16 - 60S RIBOSOMAL PROTEIN L23A // SUBFAMILY NOT NAMED	3.19147	0	11.0641	1.04647	0.393316	9.80276	0	0.717066	0	0.403138	0	3.08663	0.670219	8.0005	0.256839	8.21344	0.567374	1.51783	0.920501	0.196642	8.07004	0.200697	0.189399	11.5934	0.365364	12.3405	0.213133	12.0236	10.4821
Sobic.010G168800	(1 of 1) 1.13.99.1 - Inositol oxygenase / Myo-inositol oxygenase	9.89834	14.5974	2.71397	16.4143	12.6066	5.6267	24.2735	86.8772	19.9993	3.19804	16.1619	7.80469	28.1054	27.0808	16.8349	101.262	185.795	92.3274	68.4343	371.249	348.761	368.452	97.7368	431.367	93.6705	364.444	204.513	458.471	141.803
Sobic.010G176900	similar to Putative uncharacterized protein P0633E08.7	34.8834	13.8348	50.1188	12.9001	44.9307	3.68838	23.5532	23.0708	9.6787	8.33612	3.33041	7.14132	11.3552	57.2835	8.83919	26.5083	15.766	11.852	17.783	9.28397	10.7359	17.9351	19.6368	21.3401	7.10595	31.3437	26.1657	26.9488	20.9579
Sobic.010G209400	(1 of 1) K03130 - transcription initiation factor TFIID subunit 5 (TAF5)	38.8514	41.9773	42.7818	38.2345	39.7035	42.6741	39.3096	42.3545	37.6282	36.4549	40.6195	30.6094	35.067	35.4561	35.5124	40.9767	42.1325	37.0596	41.3175	44.2701	43.4005	40.6999	37.0142	41.0073	32.6548	37.9197	28.5441	39.0713	30.3486
Sobic.010G233900	(1 of 2) PTHR10353:SF46 - BETA-GLUCOSIDASE 41-RELATED	3.72094	3.89468	6.55652	2.28326	2.80708	1.21566	1.32164	1.80337	2.26018	5.1296	1.94073	1.92318	0.847331	1.2458	1.76671	4.15915	1.25722	3.36586	2.16233	0.481175	0.665548	1.23593	1.61435	1.51919	2.30213	1.08112	1.62543	1.31315	2.17032
Sobic.010G055600	(1 of 3) K11996 - adenylyltransferase and sulfurtransferase (MOCS3, UBA4, moeB)	22.5999	20.628	21.6098	22.0595	21.2621	19.4548	21.8417	20.6107	21.9724	21.4378	20.163	21.4493	17.7053	18.7329	18.7766	21.701	18.8918	20.6801	22.5277	18.8339	18.1114	20.8733	19.2809	18.2171	19.7645	18.0105	17.0164	19.6831	19.4548
Sobic.010G137100		36.8841	35.9967	34.6045	32.42	39.1928	33.7507	22.827	23.7522	22.3915	24.4729	21.8229	24.8813	18.9764	20.5361	21.8364	29.2749	24.3711	29.5828	32.6327	25.71	24.4598	23.3281	16.5928	16.1436	18.6837	16.7587	14.493	16.0315	16.8694
Sobic.010G193900	(1 of 1) K14662 - protein N-terminal asparagine amidohydrolase (NTAN1)	32.4872	45.841	41.5909	33.3684	35.0485	45.5849	32.645	32.9583	37.6483	40.7414	40.1449	42.7975	49.2111	32.9838	40.1765	50.8855	28.3381	35.078	33.2547	37.0793	58.008	29.7263	29.4239	24.787	29.7658	30.0933	37.4949	33.931	51.6068
Sobic.010G256600	(1 of 1) PTHR20961//PTHR20961:SF34 - GLYCOSYLTRANSFERASE // SUBFAMILY NOT NAMED	47.2158	43.6586	70.5933	51.5299	65.707	37.9086	40.0222	31.7834	38.0215	48.9668	40.0102	51.1099	55.2542	58.4156	41.4199	33.5155	34.7004	30.1521	25.0471	20.5264	28.2373	29.9239	27.6145	34.9131	27.1709	29.6174	31.1687	40.8568	27.7946
Sobic.010G221032	(1 of 39) PF05678 - VQ motif (VQ)	9.45774	10.6272	11.9417	8.85951	5.22089	4.26561	3.48393	3.94724	6.8123	6.32039	7.43418	4.37321	5.79089	3.8263	4.04461	13.2108	8.55922	12.7311	7.23504	3.86396	5.79189	5.13932	4.09776	2.02619	11.2654	3.77394	4.8563	5.75101	6.5314
Sobic.010G030401		3.08717	3.19801	6.10461	3.20838	7.07081	5.01836	2.9893	2.26508	3.1546	4.55068	3.02087	2.84378	4.48327	4.29086	4.6531	5.65952	6.53637	5.18234	1.64199	4.08319	11.1464	4.531	3.9064	5.66804	3.66603	4.04465	4.0989	3.69201	4.2138
Sobic.010G105100	(1 of 2) PTHR10209//PTHR10209:SF148 - OXIDOREDUCTASE, 2OG-FE II OXYGENASE FAMILY PROTEIN // SUBFAMILY NOT NAMED	19.5397	15.5721	15.9925	15.2088	13.9786	15.5913	12.9866	13.3491	17.066	19.3679	19.131	16.0414	10.1518	8.15478	14.6485	14.7402	14.8834	15.7497	18.297	10.8076	11.6546	12.0749	12.0923	9.48064	15.6054	9.63032	9.49557	8.97583	8.8273
Sobic.010G247800	(1 of 1) PTHR23163:SF3 - E3 UBIQUITIN-PROTEIN LIGASE BRE1-LIKE 1	56.6983	54.0598	51.8605	45.2105	53.8839	49.115	42.1913	47.1985	42.8349	51.2333	42.7157	39.4935	36.6357	41.1769	39.9501	50.3335	48.3546	40.5956	51.4339	39.7249	43.5025	37.9232	36.5153	36.8075	33.3263	37.548	32.5305	43.4591	35.0187
Sobic.010G099900	similar to Os06g0239700 protein	8.12846	9.78927	10.0136	8.78737	8.87612	8.8545	9.63779	8.02842	10.7706	12.5888	10.0285	12.5995	10.0248	8.99147	12.0716	9.65893	9.84297	8.57994	11.4173	8.10138	7.90597	9.12864	8.184	8.02953	10.8979	7.31614	8.70621	10.5884	8.37531
Sobic.010G074600	(1 of 16) PF07911 - Protein of unknown function (DUF1677) (DUF1677)	8.81369	7.6884	20.9228	10.6845	17.2885	6.26971	7.69238	5.80986	6.23606	6.19277	3.55218	5.73381	7.78709	9.06374	6.95068	7.34724	6.05545	8.35722	3.52085	4.88892	8.29767	5.83168	3.57545	4.69	9.17386	3.12985	3.70793	2.66532	5.96923
Sobic.010G141966	(1 of 8) PTHR12606//PTHR12606:SF31 - SENTRIN/SUMO-SPECIFIC PROTEASE // SUBFAMILY NOT NAMED	7.2524	5.98993	8.19242	6.82881	9.59914	3.49869	4.75312	4.86644	5.0427	5.31403	2.82907	2.90941	3.09065	7.08761	5.36328	7.50363	4.44293	6.04186	8.79395	5.23547	5.24276	5.71014	3.26287	4.81207	4.14853	6.50197	4.89567	7.50032	3.42009
Sobic.010G083000	similar to Putative uncharacterized protein	62.1903	59.5829	62.569	58.2014	50.0238	55.6045	57.5165	57.8481	57.3602	50.3301	51.395	52.2338	49.1155	49.739	53.1658	68.1303	51.5399	65.5491	65.947	49.8357	50.5496	59.857	54.113	48.6822	55.9539	44.3408	38.9012	46.1374	44.5997
Sobic.010G049000	(1 of 9) PTHR23273//PTHR23273:SF5 - REPLICATION FACTOR A 1, RFA1 // SUBFAMILY NOT NAMED	11.348	12.7808	9.17193	10.3161	15.7575	11.6621	7.90717	9.74461	9.5207	14.4446	11.3057	10.2382	8.41119	7.79553	11.2403	14.4519	9.07266	11.4827	13.3842	10.3533	12.8379	10.0004	7.69341	8.19997	9.02136	8.14583	7.39132	11.0322	8.15825
Sobic.010G073800	(1 of 2) K09705 - hypothetical protein (K09705)	11.7533	11.0921	8.78327	12.6455	12.8779	12.8241	15.1136	15.9821	17.9663	17.6535	17.6577	20.9584	18.1775	15.9595	19.548	12.0519	12.9287	13.4504	11.5047	12.2658	11.4958	14.6206	13.4924	14.8953	16.609	19.883	16.7039	14.7755	17.4455
Sobic.010G166400	(1 of 1) K15463 - tRNA A64-2'-O-ribosylphosphate transferase [EC:2.4.2.-] (RIT1)	10.5375	11.188	9.89879	10.4615	11.2278	13.0422	10.8121	11.0065	12.7328	11.12	12.5751	11.8299	13.8558	10.9579	12.3555	9.88567	10.5085	9.90799	10.2189	10.0129	8.93858	8.16184	10.8992	10.3449	10.6058	10.8599	10.0438	9.96128	12.3765
Sobic.010G244701		4.58801	4.82313	3.39321	4.16978	5.1942	3.4619	4.0759	3.01143	3.49533	3.61047	3.39325	2.78518	2.74686	2.72328	2.15727	4.12123	4.01914	3.85917	3.04606	3.28342	1.8511	3.96043	3.24872	4.41398	3.49401	2.98329	2.71761	3.77397	2.69269
Sobic.010G263001		14.8036	10.3665	12.7256	14.0629	18.1618	11.8433	10.1954	11.6597	11.0903	13.9854	12.2712	12.4662	9.41666	12.1709	13.9885	12.426	13.3011	12.8942	15.389	13.3176	13.844	10.5981	9.68752	7.74091	11.3772	10.3361	9.79116	11.5818	11.6948
Sobic.010G018900	(1 of 18) PF01535//PF13812 - PPR repeat (PPR) // Pentatricopeptide repeat domain (PPR_3)	29.233	28.3765	22.6914	27.9593	21.2554	30.2717	29.7469	32.5861	29.6773	24.4211	25.5713	25.4774	24.6165	21.4266	25.5162	23.5972	31.4636	25.7328	27.8455	29.2535	25.2264	24.4562	26.7146	29.6068	22.4007	25.8511	17.7085	22.429	18.1882
Sobic.010G101000	(1 of 1) PTHR10173//PTHR10173:SF38 - METHIONINE SULFOXIDE REDUCTASE // PEPTIDE METHIONINE SULFOXIDE REDUCTASE B1, CHLOROPLASTIC	38.7943	41.2584	38.5463	36.125	35.8366	38.8449	37.4838	42.2821	45.1524	42.814	43.7533	41.3414	39.3291	35.1055	43.8364	43.9352	42.5503	44.1023	40.8899	37.8256	41.7627	46.5022	38.5326	43.226	44.3539	41.6929	38.3615	45.8715	41.2686
Sobic.010G057900	(1 of 2) K03065 - 26S proteasome regulatory subunit T5 (PSMC3, RPT5)	180.705	195.659	186.31	186.092	195.506	205.8	215.299	221.296	205.941	217.263	224.672	193.611	238.066	213.066	224.65	200.829	193.335	186.667	184.742	232.475	209.617	202.128	216.727	188.943	206.737	237.161	211.008	223.179	227.237
Sobic.010G167500	(1 of 5) 2.7.10.1//2.7.10.2//2.7.11.1 - Receptor protein-tyrosine kinase / Receptor protein tyrosine kinase // Non-specific protein-tyrosine kinase / Cytoplasmic protein tyrosine kinase // Non-specific serine/threonine protein kinase / Threonine-specific protein kinase	26.7035	27.1807	33.36	27.9432	22.6928	19.8269	15.6506	14.0011	20.3347	26.0838	18.318	19.2276	13.4141	14.5925	15.6508	19.264	23.4121	25.0665	19.5759	11.3239	12.5702	19.2721	19.3612	16.0195	19.2642	9.80717	14.353	12.169	15.0093
Sobic.010G041700	(1 of 23) PF00643 - B-box zinc finger (zf-B_box)	37.1918	38.3719	40.2387	36.6514	28.3976	30.2296	28.1977	33.5871	34.6378	33.3177	34.7451	33.4877	24.4078	28.4208	30.1149	40.4971	36.3328	39.1136	35.6795	36.2782	35.5279	32.522	36.1315	38.0946	39.9043	28.9996	28.2946	32.2176	33.3335
Sobic.010G178800	(1 of 1) K15275 - solute carrier family 35 (UDP-galactose transporter), member B1 (SLC35B1)	87.447	77.1896	87.305	86.2101	71.1776	74.8873	76.2495	81.1382	85.5207	74.8515	74.9385	74.2162	59.9725	75.7449	67.1383	77.3968	70.2303	75.6681	75.3756	58.3676	67.1304	62.4037	74.2214	62.6004	89.3365	60.7502	60.0158	61.0369	85.121
Sobic.010G174900	(1 of 32) PF00069//PF00954//PF01453//PF08276 - Protein kinase domain (Pkinase) // S-locus glycoprotein domain (S_locus_glycop) // D-mannose binding lectin (B_lectin) // PAN-like domain (PAN_2)	3.14007	3.69545	5.14123	2.45613	2.40865	2.69854	2.45627	2.19241	7.68613	6.67772	7.13628	7.02247	4.94214	6.33118	7.23382	4.83783	6.00014	3.69552	4.78782	2.03711	3.01894	3.81171	10.7505	3.72241	11.0198	5.42536	8.41778	7.466	10.6805
Sobic.010G264150		12.8659	16.3929	12.2057	9.99209	18.0508	8.87326	4.72943	5.33758	5.46964	10.4615	3.75566	3.64443	2.78688	3.92041	6.487	11.6654	5.35925	10.6943	13.3541	5.23915	5.08182	4.57448	4.87116	4.24412	5.45803	2.39324	4.36557	6.77913	5.12234
Sobic.010G220500	(1 of 1) 3.5.3.9 - Allantoate deiminase	117.256	118.212	118.479	122.519	110.528	79.3159	109.049	118.718	170.666	236.837	188.229	257.366	116.111	108.994	210.061	108.946	101.855	78.4889	163.745	44.493	39.1385	79.4683	157.872	114.487	144.686	72.3906	137.241	71.1955	102.81
Sobic.010G135600	similar to Putative uncharacterized protein OJ1230_H04.6	2.15106	4.07585	3.2536	3.08846	3.61897	2.1186	1.84856	2.48975	3.18452	3.32441	2.35203	3.00678	2.0556	1.22059	3.15096	2.02004	1.51033	1.84454	1.88571	0.751046	0.996278	1.89891	2.86064	0.824877	3.20321	1.82501	2.81211	1.80435	2.44969
Sobic.010G219100	(1 of 1) PTHR27001:SF190 - PROTEIN KINASE DOMAIN-CONTAINING PROTEIN	35.9208	31.836	35.0143	32.8692	31.1153	27.8866	28.5904	32.1242	28.8809	29.8168	25.6364	23.9954	23.502	25.6719	24.2494	30.0321	33.3531	32.3224	32.4387	29.1937	26.7206	29.3331	27.1141	30.6111	26.9106	29.2212	22.8143	31.2571	19.6258
Sobic.010G247400	(1 of 2) K14561 - U3 small nucleolar ribonucleoprotein protein IMP4 (IMP4)	51.7699	52.1	49.3287	53.5501	49.0285	60.6312	48.5943	44.9038	36.565	33.4446	38.1531	33.8038	36.06	34.1077	33.9208	46.2549	53.3294	50.1458	50.7007	51.8533	42.0422	45.3867	43.4319	44.8802	38.7292	39.6728	24.4503	40.2725	31.6031
Sobic.010G035200	(1 of 1) PTHR31745//PTHR31745:SF2 - FAMILY NOT NAMED // SINGLE-STRANDED DNA-BINDING PROTEIN WHY1, CHLOROPLASTIC-RELATED	10.7995	9.83251	10.2992	10.473	9.5611	10.2201	12.0738	10.1585	12.2728	9.34556	9.94191	9.99332	9.25507	10.1476	9.11485	10.627	12.1989	11.0975	11.3413	13.7179	11.0092	15.7024	11.1392	14.0336	11.1559	16.0649	14.6624	15.2882	10.6008
Sobic.010G194100	(1 of 1) PTHR10209//PTHR10209:SF114 - OXIDOREDUCTASE, 2OG-FE II OXYGENASE FAMILY PROTEIN // SUBFAMILY NOT NAMED	0.753358	0.910759	2.20054	0.649905	2.74331	2.06436	1.26802	1.2789	0.484767	1.57924	1.74751	0.720901	4.82407	0.857068	1.83231	2.04909	0.86736	1.34145	0.703598	3.23158	5.75722	2.30109	0.832426	1.77958	0.523634	1.59394	2.68804	2.99856	3.04308
Sobic.010G195000	(1 of 3) K18442 - brefeldin A-inhibited guanine nucleotide-exchange protein (ARFGEF, BIG)	15.2873	14.0588	16.265	10.8623	14.4673	9.31263	12.2786	11.4561	11.949	13.372	9.90703	9.37043	9.53246	15.6314	9.9993	11.5176	11.1315	8.50243	13.7409	7.27074	7.96336	10.2444	9.82247	9.27419	8.70444	12.1202	11.7609	14.5913	9.45044
Sobic.010G023800	(1 of 1) 2.5.1.19 - 3-phosphoshikimate 1-carboxyvinyltransferase / EPSP synthase	202.77	197.185	262.112	170.839	183.777	142.107	153.861	159.169	112.692	89.5129	101.219	78.9965	102.954	144.204	94.4471	191.843	179.572	214.006	168.219	173.341	156.086	138.347	142.873	162.751	134.116	143.13	119.203	160.951	110.802
Sobic.010G249600	(1 of 3) 5.3.2.1 - Phenylpyruvate tautomerase / Phenylpyruvic keto--enol isomerase	4.27183	4.76363	3.60931	4.64927	4.21603	4.34531	4.1064	6.11313	4.25691	3.0325	3.67836	3.99872	4.09625	4.17168	4.04111	5.92091	4.92589	5.33409	4.65654	6.24957	6.5089	9.64316	4.57686	6.79082	4.24278	8.16545	5.91194	8.757	5.13656
Sobic.010G161525	(1 of 1) PTHR23105//PTHR23105:SF51 - RIBOSOMAL PROTEIN L7AE FAMILY MEMBER // SUBFAMILY NOT NAMED	13.8485	11.0435	11.8246	12.5197	10.4822	13.948	19.597	15.8649	16.6726	14.9475	15.5232	15.7451	13.3334	10.9982	13.1237	9.46239	13.6862	12.3716	13.6807	14.1078	10.9124	12.4466	15.0471	9.9085	12.2533	13.2301	12.1896	11.8614	14.6816
Sobic.010G013200	(1 of 3) K08829 - male germ cell-associated kinase [EC:2.7.11.22] (MAK)	246.626	227.029	221.826	198.128	226.992	198.2	185.612	168.376	196.519	189.16	192.125	148.596	130.995	159.372	172.268	212.074	218.543	188.617	207.3	198.938	222.75	179.777	104.505	133.047	104.458	139.457	57.7645	112.6	68.4337
Sobic.010G130200	(1 of 1) K05399 - lipopolysaccharide-binding protein (LBP)	34.9251	38.8373	37.464	34.5843	42.4364	40.5994	33.9652	36.5066	39.635	52.0318	41.668	47.2069	46.0367	42.213	50.654	42.0392	40.539	34.1576	34.4359	36.2167	46.8076	42.3411	39.0449	38.1041	38.1389	44.6198	49.6845	46.9035	45.3895
Sobic.010G045200	(1 of 2) PTHR28524:SF3 - UPF0369 PROTEIN C6ORF57	26.0857	25.768	22.6103	26.7266	22.2915	21.0093	25.6504	28.858	32.7844	23.5922	30.2459	30.7284	25.0308	23.9592	27.0132	22.0853	27.1798	27.5828	24.5726	29.0562	29.2746	30.6352	25.2572	30.2102	24.3833	26.3666	26.5444	28.2197	20.7132
Sobic.010G169700	(1 of 2) PTHR11034//PTHR11034:SF25 - N-MYC DOWNSTREAM REGULATED // SUBFAMILY NOT NAMED	29.8314	28.7984	41.6699	25.8041	39.9455	19.712	23.992	29.2702	16.2529	20.4308	13.0961	20.2201	18.5394	33.4825	17.6319	26.3958	18.2339	21.6249	18.4743	19.9513	20.6756	28.6699	15.8893	20.9523	15.455	24.686	18.3969	29.5025	16.7891
Sobic.010G125100	(1 of 2) K17427 - large subunit ribosomal protein L46 (MRPL46)	24.5149	27.6151	24.3749	30.3693	30.8708	39.9843	41.1081	37.9977	29.9289	23.6771	27.5715	25.4053	30.373	27.5851	25.7619	23.6837	29.7752	29.2298	26.1169	42.6362	34.1228	33.7837	27.8131	25.0953	26.9669	38.188	29.8103	30.6768	26.323
Sobic.010G022100	(1 of 1) 2.1.1.11 - Magnesium protoporphyrin IX methyltransferase / S-adenosylmethioninemagnesium protoporphyrin methyltransferase	13.0379	14.235	14.3416	16.211	11.6687	10.8047	11.9762	14.553	12.3155	8.50797	10.9276	6.82168	9.20372	7.94451	7.41195	11.7836	13.0707	18.0888	13.3814	13.7096	11.5235	17.4024	8.27522	21.9132	11.4799	12.4348	12.4594	16.0354	8.27733
Sobic.010G017300	(1 of 2) PTHR23155//PTHR23155:SF444 - LEUCINE-RICH REPEAT-CONTAINING PROTEIN // SUBFAMILY NOT NAMED	12.8669	15.0482	15.0702	14.355	18.2755	15.9069	13.4248	14.5817	13.394	13.5638	15.459	14.0281	16.2925	16.834	15.5448	13.782	12.3113	12.3127	13.2056	17.1166	17.8822	11.7732	14.4454	13.4621	15.7465	17.1904	14.3525	15.1363	16.4302
Sobic.010G221800	(1 of 3) 2.7.2.3 - Phosphoglycerate kinase	109.825	102.018	78.103	89.587	61.5467	84.3003	115.712	130.706	164.9	141.91	152.717	163.594	171.968	171.249	163.086	123.165	135.234	112.547	136.507	105.975	96.6723	93.0104	282.024	172.464	206.121	209.862	510.619	233.12	435.367
Sobic.010G070000	(1 of 5) PTHR24282//PTHR24282:SF52 - CYTOCHROME P450 FAMILY MEMBER // SUBFAMILY NOT NAMED	1.75513	1.23074	1.10916	0.829108	0.997188	0.634011	0.537966	0.68175	1.26779	1.18179	1.7711	1.61675	0.920414	0.864372	0.759702	1.50033	1.10883	0.721537	0.641789	0.685511	0.198919	0.636043	2.22087	4.3367	3.38686	1.26743	2.63427	1.48544	2.06025
Sobic.010G204900	(1 of 2) 3.2.2.23 - DNA-formamidopyrimidine glycosylase / Formamidopyrimidine-DNA glycosylase	12.5011	9.61631	10.574	11.437	10.2474	10.5328	11.101	10.8051	12.0568	11.8265	10.8415	12.1615	10.8853	11.583	11.8538	10.993	11.6083	10.4641	11.2252	10.4595	11.0559	10.0776	10.6382	11.1639	10.9038	12.1246	9.87994	11.2948	10.0673
Sobic.010G058200	(1 of 1) 1.8.98.2 - Sulfiredoxin / Peroxiredoxin-(S-hydroxy-S-oxocysteine) reductase	13.5773	19.5117	17.2141	17.214	25.3664	18.645	15.5904	16.9302	20.333	20.6271	20.0447	27.2968	29.6911	23.7249	25.5011	24.5805	21.1162	17.5057	16.8834	24.6679	29.2825	24.8025	22.1353	25.9673	27.3094	28.4549	25.1873	30.4268	28.3308
Sobic.010G095000	(1 of 1) PTHR10584:SF181 - PUTATIVE-RELATED	16.599	12.5414	12.669	10.9069	9.01858	7.69747	17.3572	16.5666	17.8133	14.8811	13.3703	13.0618	6.36445	8.48595	12.8789	14.0495	10.2007	9.80486	17.1572	6.67799	6.10578	11.7488	13.6043	13.1563	13.9469	12.6833	13.5505	14.4786	12.0981
Sobic.010G076800	(1 of 1) K17892 - ferredoxin-thioredoxin reductase catalytic chain (FTRC)	17.5538	19.6193	20.5085	19.4097	18.9336	17.7401	19.5711	21.9496	17.3416	18.4428	17.4864	19.231	16.1262	16.6541	17.5328	31.5851	25.7754	27.7624	27.0708	26.7812	30.8022	40.8899	18.1803	23.3403	24.7315	24.9296	23.3114	29.4107	23.0209
Sobic.010G075000	(1 of 5) PF14520 - Helix-hairpin-helix domain (HHH_5)	18.159	14.5369	12.384	13.3485	12.8286	12.7344	11.862	12.4936	14.9837	14.4387	16.0149	15.0193	12.7541	12.9341	14.3995	14.6555	16.1876	11.2571	16.0177	11.8635	10.9534	12.5084	13.4725	11.624	12.6911	13.1035	11.1935	12.5656	11.1562
Sobic.010G151000	(1 of 2) PTHR10231//PTHR10231:SF48 - NUCLEOTIDE-SUGAR TRANSMEMBRANE TRANSPORTER // CMP-SIALIC ACID TRANSPORTER 1	7.6644	6.75365	7.54427	7.97017	7.22495	5.80947	7.15098	7.24772	7.85553	8.66036	7.05875	7.76691	5.24524	7.6855	8.38205	6.08315	5.64483	6.07765	7.05233	4.32714	5.20772	6.03793	5.84205	4.66095	6.92855	5.87598	6.19934	5.637	5.27886
Sobic.010G210500	(1 of 1) PTHR13890:SF5 - MAGNESIUM TRANSPORTER MRS2-1-RELATED	27.1783	23.3732	22.9827	22.0837	22.9953	20.8751	23.6984	23.0245	25.4039	31.6729	25.8559	27.8233	16.843	19.5739	24.1402	22.4093	23.3359	22.1427	23.9871	15.4603	18.7927	20.6291	22.0831	18.6252	23.8023	16.5421	17.7774	18.7456	18.3178
Sobic.010G000600	(1 of 1) PTHR24413:SF79 - BTB/POZ DOMAIN-CONTAINING PROTEIN 9	61.7663	60.8585	67.0443	52.7731	67.4109	54.356	37.6521	51.2863	41.9377	45.6266	42.5234	41.4818	41.5229	49.8822	42.6317	83.3517	67.9629	63.6091	74.3862	70.9735	81.0707	65.1605	56.6769	58.244	61.6026	46.0437	49.9848	57.6754	58.5584
Sobic.010G015500	(1 of 2) PTHR22601//PTHR22601:SF14 - ISP4 LIKE PROTEIN // SUBFAMILY NOT NAMED	4.6761	4.28493	4.71411	4.36007	5.45059	4.87432	4.5217	6.98196	4.89597	7.08379	5.43765	3.38593	4.73501	3.26092	4.07108	3.96765	2.45816	2.67222	3.01816	3.53547	3.35423	3.0903	2.05858	2.47887	2.27514	3.58093	2.04629	3.35018	2.19097
Sobic.010G022400	(1 of 130) PF02365 - No apical meristem (NAM) protein (NAM)	45.3808	13.0374	22.1348	15.6977	27.6022	4.37722	28.7664	33.0915	34.3252	7.79991	15.1613	14.1722	5.65655	18.8787	15.0347	8.52333	16.2811	11.7649	34.9161	5.48618	2.82721	10.2974	8.37854	8.35314	8.95414	16.4416	10.7521	11.8385	5.85504
Sobic.010G116550		6.85774	7.20064	5.81961	5.6925	8.16823	5.54289	4.96403	6.25523	5.64851	6.09433	6.3289	6.09401	5.6694	6.90944	6.73849	7.05633	4.36823	5.28495	5.78516	4.23973	5.0843	5.00359	5.10679	5.10567	6.05751	5.58417	5.03896	4.59585	4.91567
Sobic.010G040800	(1 of 3) KOG1457 - RNA binding protein (contains RRM repeats)	50.0512	49.6814	50.9593	43.2193	44.1228	44.8474	38.9111	43.8237	41.6615	41.2432	45.006	44.3079	37.3924	38.3785	45.537	45.7334	41.9678	44.7376	45.2374	39.3802	39.541	36.6453	38.6277	35.331	40.3828	35.0532	32.8731	38.1344	40.8071
Sobic.010G088600	(1 of 2) K12859 - U5 snRNP protein, DIM1 family (TXNL4A, DIB1)	97.8774	95.0248	94.178	98.8752	94.8043	106.321	101.634	107.316	120.381	115.071	124.499	128.741	121.946	105.914	121.086	101.852	101.3	109.894	104.999	101.49	105.587	101.18	108.404	102.566	115.841	107.001	94.9752	101.341	104.635
Sobic.010G017000	(1 of 1) PTHR10501//PTHR10501:SF24 - U1 SMALL NUCLEAR RIBONUCLEOPROTEIN A/U2 SMALL NUCLEAR RIBONUCLEOPROTEIN B // SUBFAMILY NOT NAMED	47.421	47.5038	49.7313	50.1095	52.1406	49.2798	52.8649	48.9229	46.6356	51.7989	49.6026	51.2087	49.3252	48.4133	46.8056	47.5435	47.3645	42.1453	48.5629	46.0533	44.8159	48.0716	47.012	44.767	43.0055	50.2404	43.4947	46.9718	39.3979
Sobic.010G209900	(1 of 1) K16860 - phospholipase D3/4 (PLD3_4)	6.6304	6.61791	5.66461	6.23323	6.229	4.23377	5.86118	6.44861	5.92113	7.92419	5.69632	5.86408	5.68289	6.50684	5.9754	9.25697	7.75303	7.79108	7.76638	4.61625	6.30863	6.70853	5.49472	5.86006	6.4136	6.96621	6.84044	7.24032	5.01467
Sobic.010G152100	similar to Os06g0524500 protein	107.895	116.226	90.7168	128.695	125.057	150.695	141.351	129.034	132.074	93.2932	144.457	108.778	185.015	132.69	128.539	113.3	138.477	128.685	99.1186	177.314	164.485	132.233	134.562	172.095	125.616	176.267	142.445	150.509	141.935
Sobic.010G047200	(1 of 12) K11253 - histone H3 (H3)	11.9077	5.65263	6.85973	7.0887	1.29178	2.05328	10.7385	6.13302	13.4591	2.23432	4.72771	2.81598	3.34768	3.58313	4.04198	8.33621	22.3613	13.9815	25.244	7.10421	5.8163	15.3666	6.49262	9.59717	6.78736	7.41179	9.71248	9.16121	3.88956
Sobic.010G262433	(1 of 4) PTHR10836//PTHR10836:SF58 - GLYCERALDEHYDE 3-PHOSPHATE DEHYDROGENASE // SUBFAMILY NOT NAMED	581.558	544.283	482.73	597.033	443.434	531.588	672.101	666.673	603.881	518.088	541.161	559.677	494.396	477.378	514.099	555.888	567.422	624.177	622.179	613.96	578.489	710.947	488.779	494.396	495.739	636.397	604.666	568.118	572.896
Sobic.010G037800	(1 of 68) PF07762 - Protein of unknown function (DUF1618) (DUF1618)	6.71124	7.95118	7.5473	7.43524	7.20605	8.8682	5.48911	5.29774	5.87733	6.12498	6.59892	5.33326	6.78853	6.30518	6.33537	7.29973	7.40327	6.57909	5.26509	6.74853	6.92386	5.73975	6.19526	5.70719	4.70208	6.69908	4.30487	6.79348	4.88221
Sobic.010G150450		46.3544	45.9612	42.1382	44.9118	44.6871	49.3472	49.6001	47.4052	47.5514	40.1781	38.4396	43.0246	34.567	36.6663	40.9986	40.3036	52.6823	55.0723	51.5121	46.7902	43.6102	51.4555	43.5566	42.7607	50.6146	43.9574	29.8444	38.3358	36.5639
Sobic.010G202300	(1 of 2) PTHR22835//PTHR22835:SF263 - ZINC FINGER FYVE DOMAIN CONTAINING PROTEIN // SUBFAMILY NOT NAMED	15.4742	16.9661	23.4549	15.2847	26.4741	16.1221	17.7638	21.3863	11.4806	12.8882	9.35784	12.7858	20.9018	16.5167	13.2566	16.5919	15.0866	11.4528	10.7746	21.7118	20.8265	25.8494	7.52524	19.2181	8.90036	25.2324	21.225	28.6414	14.6595
Sobic.010G199700	(1 of 1) KOG0581//KOG1187 - Mitogen-activated protein kinase kinase (MAP2K) // Serine/threonine protein kinase	4.46245	1.41218	10.0493	0.914157	7.36903	0.41391	2.90899	3.3518	0.484489	0.667264	0.155724	0.417858	0.657379	15.1817	0.834482	5.8113	2.79991	1.09912	1.38816	1.03068	2.02833	3.41416	4.91131	4.31668	1.76383	4.79121	1.46988	5.97783	2.55797
Sobic.010G154900	(1 of 1) PTHR31446:SF2 - ACID PHOSPHATASE/VANADIUM-DEPENDENT HALOPEROXIDASE-RELATED PROTEIN	16.6499	14.8484	14.5187	15.5893	15.9426	14.2774	15.7607	16.9258	13.8996	14.0502	15.2072	16.7767	14.0553	15.0512	17.6536	21.4043	17.114	18.1152	16.9655	15.914	17.8186	20.2471	15.9315	15.144	15.3918	17.4811	17.3963	17.0573	15.4197
Sobic.010G174800	(1 of 2) PTHR11668:SF248 - SERINE/THREONINE-PROTEIN PHOSPHATASE PP2A-1 CATALYTIC SUBUNIT-RELATED	23.7944	25.2878	25.7659	22.9288	23.0629	25.2728	22.6192	23.5281	26.2322	23.8104	25.3964	27.5515	31.6392	28.693	27.6209	25.1939	29.6306	21.1621	24.0602	27.2747	29.7329	23.5679	33.7057	28.4652	30.669	29.783	34.4477	30.4513	36.4759
Sobic.010G012100	(1 of 1) K18735 - protein SMG9 (SMG9)	13.5427	14.8227	14.0372	12.6498	14.5055	12.8936	12.504	13.3662	12.0845	13.4633	13.8034	12.6586	12.238	12.8001	11.9817	13.0461	11.0871	11.8519	12.8825	10.4176	11.892	11.9223	12.8551	11.6326	11.675	10.844	10.8815	12.1916	10.7518
Sobic.010G020300	(1 of 1) K13254 - spastin (SPAST)	32.3342	31.842	31.9921	29.4702	33.2345	31.0337	32.0514	31.0791	33.7155	39.7981	34.8809	37.1429	35.2105	33.892	37.5224	33.0521	29.2766	26.4413	30.7844	24.1995	27.2674	27.6342	32.0997	26.0766	34.5012	29.542	32.9702	32.9658	35.2086
Sobic.010G208900	(1 of 1) PTHR33476:SF6 - MYOSIN HEAVY CHAIN-LIKE PROTEIN	18.7615	30.9303	42.093	35.9115	53.5919	62.5462	21.2309	21.7679	18.318	43.0004	38.8667	39.1154	73.3909	31.9969	40.9219	15.579	22.563	17.8247	14.5469	34.211	37.6016	20.5722	22.7135	33.3017	21.7091	15.4448	21.3993	17.6084	31.5739
Sobic.010G158100	(1 of 2) PTHR14155//PTHR14155:SF111 - RING FINGER DOMAIN-CONTAINING // SUBFAMILY NOT NAMED	3.03294	2.78626	3.27052	2.42907	2.3372	2.71193	1.76237	1.97515	2.35541	3.89279	2.12272	3.12063	1.78389	1.93587	3.75194	2.37254	2.9325	2.88901	2.70075	0.912893	1.66509	1.90071	3.34121	2.25873	4.74928	1.78235	1.86017	2.2895	1.94649
Sobic.010G099600	similar to Putative uncharacterized protein	18.0634	15.1047	11.1117	13.2587	7.98052	6.53881	11.1645	20.5405	21.3561	11.622	18.6579	18.7351	10.3377	9.25963	10.0611	8.37875	13.127	9.33671	11.5951	7.94376	4.84069	6.92829	10.6073	7.53811	7.98362	8.56045	10.3319	7.29698	8.06917
Sobic.010G059900	(1 of 1) 1.14.11.32//4.2.1.78 - Codeine 3-O-demethylase / Codeine O-demethylase // (S)-norcoclaurine synthase / (S)-norlaudanosoline synthase	4.55737	5.4445	6.09044	5.58393	4.82015	3.47229	2.09932	3.50389	2.86063	3.90041	2.74073	4.30357	3.61557	2.90005	3.996	8.13389	5.10127	6.40807	5.52709	6.43403	6.47763	6.35488	3.6427	3.27643	4.64899	4.50247	5.54889	5.66412	6.24097
Sobic.010G175900	(1 of 1) PTHR11654//PTHR11654:SF98 - OLIGOPEPTIDE TRANSPORTER-RELATED // PROTEIN NRT1/ PTR FAMILY 4.5-RELATED	11.284	10.0466	9.0153	9.95051	8.76651	7.0098	7.80362	8.79906	12.8368	18.098	13.0625	23.0405	8.14495	6.77488	11.8238	8.78555	15.0202	10.9104	12.3137	3.78223	3.53415	8.78044	9.98815	8.1426	11.1964	5.05306	12.4075	5.73498	12.7757
Sobic.010G043000	(1 of 1) PTHR24006//PTHR24006:SF466 - FAMILY NOT NAMED // F-BOX/LRR-REPEAT PROTEIN 18	16.5825	14.174	24.6338	10.6447	11.1894	16.6465	7.0185	5.83972	8.78346	10.1524	9.17415	11.9321	16.7	16.7787	11.3514	22.9933	34.3349	26.7962	15.7772	19.5683	41.371	17.341	53.5704	25.7709	70.545	14.6348	33.0658	17.4933	53.8049
Sobic.010G133500	(1 of 26) PF03479 - Domain of unknown function (DUF296) (DUF296)	5.17339	3.89155	3.58406	4.441	4.27766	3.66061	4.11649	4.30334	5.37753	6.11754	4.85347	4.66247	2.85658	3.08214	3.68672	3.82261	4.53073	4.00144	5.03268	2.62997	2.95198	4.99969	3.14549	3.01674	3.289	2.95566	2.70956	3.15985	2.65156
Sobic.010G026500	similar to Os06g0136300 protein	1.15432	1.47613	1.30507	1.5121	0.870623	0.590444	0.664204	0.793628	0.527943	0.743637	0.83303	0.811874	0.274733	0.387581	0.305319	3.08625	3.13977	4.15306	2.55828	0.84637	1.08063	1.14765	1.02482	1.43738	1.90955	0.53396	0.629039	0.714237	0.842831
Sobic.010G147000	(1 of 2) PTHR12446//PTHR12446:SF29 - TESMIN/TSO1-RELATED // SUBFAMILY NOT NAMED	9.13264	8.97587	7.98568	6.8372	9.37127	7.35946	6.72899	8.57222	8.61992	10.3067	8.47888	9.86419	6.31455	6.90417	8.70657	10.5479	6.76928	7.32985	9.54424	5.65582	6.71178	7.16925	5.03052	5.58787	7.05763	5.98866	6.4934	6.7587	6.57086
Sobic.010G173100	(1 of 2) K03233 - elongation factor 1-gamma (EEF1G)	945.061	1277.06	1071.07	1320.98	1263.89	1799.84	1418.26	1245.62	1035.19	1021.69	1296.29	1020.14	1896.92	1403.13	1239.79	1136.52	1262.85	1245.39	979.706	2165.3	1928.93	1399.38	1229.95	1378.3	1158.52	1508.88	1176.77	1459.7	1330.39
Sobic.010G115400	(1 of 164) PF01535//PF13041 - PPR repeat (PPR) // PPR repeat family (PPR_2)	5.59364	6.02994	5.11379	3.91721	5.68199	4.4706	3.1234	3.41703	2.8044	3.76126	3.09634	2.51596	1.71456	2.84568	2.38341	4.78943	3.34405	3.85437	4.22485	3.07749	3.34636	2.65773	2.93563	2.87432	2.14426	3.40457	2.7743	3.74136	2.56324
Sobic.010G128500		21.2703	24.6339	11.6162	17.327	12.4017	15.7247	14.2715	15.3617	13.8075	16.9992	13.7199	15.3412	11.3921	20.3363	19.5809	18.2772	17.1766	17.9184	18.8867	10.3833	13.4737	14.2914	15.1156	13.419	13.5874	10.5156	11.7686	8.23967	10.127
Sobic.010G243900	(1 of 1) PTHR23244//PTHR23244:SF290 - KELCH REPEAT DOMAIN // SUBFAMILY NOT NAMED	61.8869	63.0365	61.0582	63.0356	63.5277	65.6906	60.9868	67.402	60.3039	56.1738	58.1991	56.7326	63.1948	57.9636	56.8612	61.6003	60.6248	59.5335	57.1679	67.6191	63.1878	60.2468	49.9036	66.1894	51.0048	62.2101	48.6762	57.8039	49.247
Sobic.010G069600	(1 of 2) K13413 - mitogen-activated protein kinase kinase 4/5, plant (MKK4_5P)	3.14216	3.35337	3.18402	3.30598	3.90047	2.29366	2.20191	2.28034	1.52692	2.07485	2.06916	1.1624	1.83222	2.08976	1.56907	3.78046	2.65106	3.09616	2.41886	2.46845	3.01659	2.94765	1.41067	2.83112	1.57467	3.00259	1.40908	2.6605	1.3833
Sobic.010G264500	(1 of 35) K14488 - SAUR family protein (SAUR)	149.834	153.531	135.579	131.893	135.227	108.091	113.726	99.0184	134.909	148.889	132.758	126.026	101.231	79.6264	125.261	150.638	169.796	172.005	183.636	81.7942	96.2886	130.138	206.521	132.229	274.937	108.88	129.416	109.764	137.453
Sobic.010G000200	(1 of 2) PF05684 - Protein of unknown function (DUF819) (DUF819)	7.26275	6.85333	7.50739	5.74487	7.02591	4.28288	5.19457	6.76243	6.77022	6.99323	8.02042	6.5159	5.02882	6.77568	6.87166	5.21415	5.8845	6.00777	6.045	3.54651	4.85153	6.94917	6.96212	5.70416	6.43857	7.29929	6.19137	7.84182	5.00929
Sobic.010G213800	(1 of 2) PTHR33228//PTHR33228:SF5 - FAMILY NOT NAMED // PROTEIN GLUTAMINE DUMPER 1-RELATED	6.70783	6.07488	5.22289	5.26426	5.12211	6.86597	6.41353	4.67475	3.15598	4.43504	2.73886	3.54725	2.31071	2.64435	5.15202	5.49186	5.83282	6.6364	5.05469	3.77193	4.82266	3.9252	4.13164	2.21595	4.12253	2.36368	1.28259	2.4144	2.066
Sobic.010G092200	(1 of 11) 1.14.13.169 - Transferred entry: 1.14.18.5	2.89488	2.66283	2.57353	2.45559	1.7305	2.68252	2.87106	3.42535	3.4016	3.14201	4.1158	3.53524	2.28416	2.31622	2.78383	3.09748	3.58201	2.89384	4.07314	2.86746	3.96769	2.79203	3.93641	2.73956	3.98053	2.60465	5.71573	2.93752	2.83809
Sobic.010G010900	similar to Putative uncharacterized protein	4.76724	7.13593	11.4584	7.69887	8.28419	6.98113	6.5512	3.94527	6.15822	9.21757	4.52237	8.8635	5.29337	8.29132	8.093	8.99875	4.36104	7.27347	5.07085	2.12625	4.05816	3.21815	4.42554	2.58826	6.73773	3.35086	3.33463	3.08411	4.11571
Sobic.010G182300	(1 of 7) K03231 - elongation factor 1-alpha (EEF1A)	441.1	472.213	429.326	457.835	404.031	468.098	490.343	454.68	386.546	336.569	379.64	327.549	397.47	353.485	363.628	437.098	487.017	484.515	411.941	443.405	395.033	441.579	441.033	394.49	412.194	407.6	326.978	392.701	320.404
Sobic.010G112100	(1 of 2) PTHR10694//PTHR10694:SF53 - JUMONJI DOMAIN CONTAINING PROTEIN // SUBFAMILY NOT NAMED	24.9814	23.0465	26.1508	21.6658	26.1073	19.856	19.2327	20.042	19.6743	23.6862	18.3915	18.3269	16.3428	20.1232	19.4868	23.6751	19.2516	18.7179	22.7019	16.4884	17.6868	17.7476	15.4533	16.5503	16.1603	15.8358	16.8884	18.3599	16.6115
Sobic.010G204300	(1 of 7) PF02845 - CUE domain (CUE)	188.25	189.068	168.761	186.542	174.473	205.981	176.612	195.654	195.678	191.846	223.119	213.688	188.918	163.677	203.808	145.08	198.483	159.42	174.734	188.133	183.918	156.572	200.191	180.599	205.907	164.57	134.082	153.304	146.328
Sobic.010G148400	(1 of 4) PTHR11945//PTHR11945:SF232 - MADS BOX PROTEIN // SUBFAMILY NOT NAMED	4.69598	4.67837	3.96713	4.90809	5.50485	3.39572	3.44655	3.4877	5.40427	6.24256	5.29517	5.97453	4.32428	4.69269	5.32834	3.66878	5.23765	4.2374	5.0985	4.42109	4.59269	4.7812	3.94803	4.86727	4.78723	4.15121	4.82358	4.55144	3.84177
Sobic.010G026100	(1 of 16) PF04195 - Putative gypsy type transposon (Transposase_28)	25.5068	23.7977	23.5126	20.7894	24.1559	17.442	22.3981	22.0496	21.3378	22.0811	23.51	20.8654	20.5307	29.755	22.5687	22.2135	23.7046	18.1777	28.3175	16.8289	16.4446	17.83	25.5717	26.1368	23.6573	21.3565	21.9053	20.6896	20.3439
Sobic.010G248000	(1 of 1) PTHR12136//PTHR12136:SF38 - STEROIDOGENIC ACUTE REGULATORY PROTEIN STAR // SUBFAMILY NOT NAMED	53.5804	49.793	43.3272	47.9835	44.2236	41.7786	46.986	43.1882	55.4289	62.7453	56.9445	55.0656	34.1122	31.6619	46.7703	40.5334	42.5867	42.493	44.3527	28.9543	27.2471	35.9597	41.588	29.8827	50.3971	32.9576	31.834	32.0112	30.5353
Sobic.010G041800	(1 of 1) 2.1.1.114 - Polyprenyldihydroxybenzoate methyltransferase / Dihydroxyhexaprenylbenzoate methyltransferase	10.3334	8.73108	7.97426	8.96235	8.23203	9.00956	10.6325	9.95935	12.1683	11.5217	10.3156	9.80176	9.69565	8.79529	10.6111	9.04534	9.44541	9.31125	12.8794	11.3536	7.17897	11.1049	9.53201	9.96744	9.70377	12.7988	10.1522	13.4332	10.8433
Sobic.010G195701	(1 of 4) PTHR10366//PTHR10366:SF354 - NAD DEPENDENT EPIMERASE/DEHYDRATASE // SUBFAMILY NOT NAMED	41.3844	40.7921	43.033	31.5868	25.5311	27.3228	38.1453	25.6315	33.9984	43.7016	35.7049	36.8663	19.3744	19.4513	34.0554	33.2924	37.4188	34.1884	38.3846	17.4108	15.9249	21.3133	25.6213	13.0278	31.5431	14.5376	18.1515	14.1809	17.5339
Sobic.010G138200	(1 of 1) PTHR13586:SF0 - TRAILER HITCH, ISOFORM H	30.8467	31.7912	31.5807	28.1738	32.2763	28.3106	29.534	29.4062	29.2029	31.2834	25.9655	27.1215	27.4096	27.7903	27.9803	31.3282	28.7138	27.2546	30.0633	26.5518	26.8172	27.0091	26.916	26.4108	27.6603	28.1409	24.415	28.8924	26.6138
Sobic.010G003700	(1 of 81) PF03514 - GRAS domain family (GRAS)	2.59467	0.304965	2.75233	0.878844	2.77464	0.92166	1.24415	1.30765	2.17262	4.6238	2.5844	3.71962	2.74462	3.83941	3.71412	2.40875	2.88617	0.63735	1.16621	0.0754943	2.49579	0.481569	3.81745	5.41771	3.48921	2.96108	1.32966	3.36425	2.6119
Sobic.010G035801	(1 of 38) PF12274 - Protein of unknown function (DUF3615) (DUF3615)	2.00742	2.75624	2.00289	2.35241	1.85195	3.05078	1.75325	2.45419	1.51755	1.7145	3.19985	2.39621	3.51544	1.88538	2.57992	1.99604	2.41297	2.25929	2.01331	5.16113	3.71537	2.62159	3.26798	3.81048	2.0755	2.3881	1.70926	2.0553	3.40467
Sobic.010G279100	similar to Os06g0731700 protein	14.9751	15.5279	15.9608	14.4475	16.4496	14.8484	14.764	13.7746	13.6598	16.2766	13.5336	13.6954	13.5766	13.9359	12.2043	16.2392	11.5397	12.8059	14.1521	13.0119	13.8209	14.827	10.9335	12.1936	11.8909	10.4103	9.20678	12.5845	11.0726
Sobic.010G146100	(1 of 1) PTHR19139//PTHR19139:SF99 - AQUAPORIN TRANSPORTER // AQUAPORIN TIP2-1	1.07132	1.97089	2.96924	2.46661	10.3687	9.55508	6.8728	1.71984	1.74302	4.97621	3.52952	5.06303	8.17595	4.93252	6.66993	3.31154	1.9239	2.2831	1.00491	3.26891	4.93898	4.48162	1.73872	2.28705	3.26347	1.67268	3.14644	2.52815	2.95086
Sobic.010G100000	(1 of 2) K14560 - U3 small nucleolar ribonucleoprotein protein IMP3 (IMP3)	70.9026	77.7891	65.9425	78.2669	64.9347	73.245	88.8405	81.2685	70.3953	53.7938	62.4584	57.4081	62.8041	59.3284	60.2233	65.0047	76.5172	84.1193	80.4583	76.1971	74.0323	76.1482	76.2684	72.5018	64.3971	83.9947	58.2968	71.2571	55.4875
Sobic.010G086400	(1 of 9) K10664 - E3 ubiquitin-protein ligase ATL6/9/15/31/42/55 [EC:6.3.2.19] (ATL6S)	3.79944	3.3863	3.11873	4.34119	4.81003	2.16834	2.22767	2.2697	2.84504	3.77978	2.25785	2.45895	1.62856	1.86033	2.26644	2.08988	2.82988	2.69333	2.36622	2.33881	1.66852	3.5228	1.27166	2.71621	0.998773	1.03023	0.511077	1.15327	0.386698
Sobic.010G057100	(1 of 2) K02983 - small subunit ribosomal protein S30e (RP-S30e, RPS30)	373.678	490.354	393.489	481.812	450.048	572.28	548.511	461.99	394.967	311.113	433.294	323.522	517.137	422.978	351.686	471.95	510.284	541.098	431.587	605.438	557.551	606.195	462.569	586.954	463.957	621.832	415.932	540.931	427.954
Sobic.010G216000	(1 of 1) K05768 - gelsolin (GSN)	38.8183	38.6231	43.5055	34.206	39.3443	28.6311	37.9014	30.4388	37.9729	49.1699	33.4725	31.8364	24.3888	30.9415	35.7915	32.1299	33.8785	27.7279	41.7667	22.5249	20.9471	24.5407	31.9602	20.5835	22.9196	21.3164	32.2158	23.7154	22.031
Sobic.010G038700	similar to Putative uncharacterized protein P0710H01.3	23.4553	20.8699	16.0096	25.1676	23.995	23.7899	27.6725	28.8349	26.463	23.4148	29.8725	28.0349	28.5659	23.573	23.5735	20.5739	25.8098	20.9946	22.0826	26.3958	23.054	29.2197	22.0011	27.5069	22.164	32.721	21.0169	24.4443	22.0284
Sobic.010G251200	(1 of 1) 2.7.7.10 - UTP--hexose-1-phosphate uridylyltransferase / Galactose-1-phosphate uridylyltransferase	26.578	25.3513	21.8899	24.7653	33.5941	24.261	23.4138	22.8417	27.1931	41.7579	30.7093	30.2508	28.8103	35.2694	31.4711	28.6137	28.9787	22.6553	28.1536	27.2605	34.868	35.1279	33.1048	35.1832	27.5746	42.0855	39.3656	39.427	31.0203
Sobic.010G158900		15.3587	18.3603	19.1225	19.9512	24.3758	27.0998	18.1761	15.231	14.1196	16.3663	14.6902	14.9454	18.4149	16.595	22.3146	16.977	8.16388	11.5439	9.80129	13.8644	15.8512	12.9951	10.0055	10.6653	6.83434	12.1666	5.3449	9.55094	5.71813
Sobic.010G274800	(1 of 1) PTHR32116:SF3 - GALACTURONOSYLTRANSFERASE 3-RELATED	14.3889	14.2839	15.3766	14.054	19.9416	15.0213	14.0363	13.7642	16.2405	19.9474	14.9211	14.2713	13.1075	16.4112	17.2234	15.2583	13.7258	10.9385	13.6609	11.4038	13.1856	13.4767	13.5787	12.8395	14.7824	14.9425	12.6348	13.2697	13.6453
Sobic.010G252401	(1 of 35) K14488 - SAUR family protein (SAUR)	45.6732	76.4076	34.7151	47.029	34.6208	28.5943	50.6841	13.4878	37.7825	20.2287	22.2599	16.4558	104.477	59.8837	45.8808	59.5922	65.5027	62.1218	30.7927	50.0333	41.6301	29.5676	82.6851	40.009	79.8146	85.3276	129.92	69.067	83.4391
Sobic.010G047400	similar to Proline-rich cell wall protein-like	46.3491	51.6844	45.931	47.9796	46.0727	48.1523	43.7835	43.6242	41.7888	40.6013	43.4214	40.1549	46.0871	41.5394	40.91	44.8704	49.0565	45.2887	44.7598	50.5279	52.7656	53.2349	42.5703	41.814	49.5273	51.3652	42.4826	53.0407	42.3202
Sobic.010G149600	similar to Os06g0507900 protein	9.92143	8.10933	10.4369	7.01874	9.39192	7.79209	7.30129	8.98143	10.5968	9.42285	9.40149	9.40193	7.38369	10.8535	9.62326	8.0936	8.04639	7.34383	10.0046	4.74325	5.80391	8.1252	12.7031	9.76773	13.7584	9.21499	10.5576	10.63	10.9464
Sobic.010G192432	(1 of 2) PTHR22952//PTHR22952:SF207 - CAMP-RESPONSE ELEMENT BINDING PROTEIN-RELATED // SUBFAMILY NOT NAMED	10.9553	12.0989	17.2373	10.9941	18.8021	18.9618	15.2355	13.8167	12.1038	13.3533	13.6274	13.1222	20.0476	8.20837	14.6424	9.0225	8.55504	7.79898	8.09128	17.0324	14.8915	10.4044	9.81868	4.77815	10.141	7.90512	11.2642	13.2947	14.1678
Sobic.010G077500	(1 of 1) PTHR12758//PTHR12758:SF13 - APOPTOSIS INHIBITOR 5-RELATED // GBF-INTERACTING PROTEIN 1	69.9697	64.664	70.2399	68.4937	71.2216	67.8922	65.1682	64.9931	66.9024	72.7314	66.9988	55.5468	55.0316	63.5512	62.6548	63.5955	65.818	59.6485	69.7912	56.2193	55.424	57.8572	64.2142	54.4823	60.416	57.5679	54.086	62.2737	56.6694
Sobic.010G262000	(1 of 1) 1.3.1.88 - tRNA-dihydrouridine(16/17) synthase (NAD(P)(+)) / tRNA-dihydrouridine synthase 1	28.366	25.9762	29.0739	26.5413	22.4243	24.3513	25.4894	26.2006	25.0533	23.0221	22.4096	22.0155	14.8652	18.3842	19.4922	23.8527	24.4051	27.4388	28.0416	19.9311	16.0898	21.6982	17.0461	21.7428	20.6592	16.4714	13.4616	18.2074	18.2937
Sobic.010G211300	(1 of 4) K17499 - protein phosphatase 1G [EC:3.1.3.16] (PPM1G, PP2CG)	62.2912	58.8915	59.2253	57.5794	60.1262	55.0524	52.1911	55.3451	56.532	61.1657	53.6204	60.0417	46.1618	54.4929	61.4081	57.3157	55.9086	51.4313	55.9	49.569	51.148	50.2846	55.8631	43.989	52.347	51.5843	49.2285	48.3741	49.5432
Sobic.010G053800	(1 of 2) K12391 - AP-1 complex subunit gamma-1 (AP1G1)	54.8596	52.473	54.299	48.2405	52.5402	47.8288	45.8222	45.0778	46.7448	55.658	46.24	39.5486	40.9132	48.2788	42.4302	50.0853	44.3064	36.3302	48.541	36.6082	38.4149	39.3109	36.4792	36.4994	35.697	39.6333	42.5422	42.056	40.3865
Sobic.010G094500	(1 of 2) PTHR12356:SF3 - NUCLEAR MIGRATION PROTEIN NUDC	34.5325	36.1973	36.604	35.7555	36.397	35.3569	46.3617	41.2342	44.5775	46.3158	47.3369	48.7446	53.6803	50.7628	43.2057	37.0795	41.2552	37.4984	40.7281	41.923	39.3966	41.5473	44.7092	43.5333	41.5808	44.6726	64.3605	41.7886	58.0896
Sobic.010G103900	(1 of 2) K17424 - large subunit ribosomal protein L43 (MRPL43)	87.0359	91.5959	75.3359	98.7421	81.3549	89.4195	108.815	106.078	95.8057	72.4041	87.9414	85.5479	80.9119	79.8317	88.305	87.2863	104.767	108.034	95.3822	103.088	101.263	115.592	95.0128	102.836	92.3672	109.073	87.2835	104.533	86.3461
Sobic.010G099100	(1 of 1) PTHR13343//PTHR13343:SF17 - CREG1 PROTEIN // CELLULAR REPRESSOR OF E1A-STIMULATED GENES, ISOFORM A	24.7088	24.1591	24.6208	26.8409	22.8875	22.0239	21.8062	22.1349	25.2257	27.0534	24.8354	27.2376	19.9523	22.4514	29.1902	39.8062	43.3129	38.002	36.8288	31.9515	44.5553	41.7028	33.5937	28.7454	38.3244	27.9435	25.5394	28.2166	27.0245
Sobic.010G266500	(1 of 1) K12173 - BRCA1-A complex subunit BRE (BRE, BRCC45)	36.3224	34.5641	38.6241	34.2368	38.3959	36.4497	37.4414	34.482	39.283	42.7941	40.157	38.933	38.1679	37.6076	38.3201	35.2624	35.0447	29.0029	31.6733	28.0493	27.4898	31.3589	35.3359	29.9508	31.6741	32.0819	30.0409	33.5232	31.3546
Sobic.010G104400	(1 of 60) PF01657 - Salt stress response/antifungal (Stress-antifung)	5.27122	2.19445	4.79129	3.47661	4.99492	3.30173	5.22604	4.35466	4.57995	3.45631	2.41382	4.39216	4.59689	4.15711	3.46817	2.61622	1.49985	1.21998	1.57838	1.62269	1.38377	2.06481	3.53179	2.62748	2.70174	5.11863	3.42618	2.66446	3.11083
Sobic.010G198800	similar to Putative uncharacterized protein P0505A04.26	5.78229	0.729563	1.7109	1.64763	0.135464	0.118118	3.14342	6.52701	5.636	0.932258	4.93277	0.539978	0.109921	0.310142	0.471783	1.1899	14.7955	2.48312	14.964	1.38356	0.661772	5.28298	7.69735	2.09466	8.50298	0.832061	3.83809	1.18317	4.70119
Sobic.010G205900	(1 of 1) K14554 - U3 small nucleolar RNA-associated protein 21 (UTP21, WDR36)	29.607	31.7308	25.5325	28.5176	24.3732	31.8796	32.3099	27.6769	25.4213	21.4	23.1133	16.0964	22.6799	20.0447	20.9043	24.0344	32.5492	28.6417	30.7606	33.8996	30.997	23.041	24.6576	21.8506	19.6653	29.1314	21.6808	25.2486	20.547
Sobic.010G121500	(1 of 1) PTHR12663:SF0 - PDS5	78.3363	73.9623	79.8493	69.254	75.7179	70.4984	61.3064	62.1427	57.4871	72.0988	56.4896	53.262	43.6583	56.7098	57.1083	76.1085	63.054	61.2023	75.2112	54.7479	62.8269	58.4492	55.6164	44.9717	52.957	58.5838	56.827	64.2781	57.0839
Sobic.010G091000	(1 of 1) PTHR23054//PTHR23054:SF27 - UNCHARACTERIZED // ELECTRON CARRIER/ PROTEIN DISULFIDE OXIDOREDUCTASE	3.80165	3.43775	2.451	3.2813	3.52494	3.28475	3.2024	2.9979	2.65224	2.99701	2.34804	2.315	3.80059	2.85279	3.17061	3.8709	6.05525	4.60353	5.15549	6.0807	6.75601	4.33877	2.81606	4.02204	2.16629	3.46039	2.158	3.34604	2.33521
Sobic.010G115500	(1 of 4) PTHR27001:SF217 - PROTEIN NSP-INTERACTING KINASE 1	59.3601	52.05	49.7816	74.1911	66.0846	61.735	42.3731	58.6523	46.5029	65.4794	50.779	60.202	38.3958	30.7522	50.8177	59.2158	37.7615	44.4666	60.3036	40.3283	32.828	50.3358	26.127	20.6684	38.5832	27.1296	22.9917	25.0658	30.9439
Sobic.010G118200	(1 of 2) PTHR15245//PTHR15245:SF21 - SYMPLEKIN-RELATED // SUBFAMILY NOT NAMED	26.0603	20.4244	21.3695	21.4687	26.1703	22.7979	32.7374	33.86	41.9138	28.3935	43.0269	36.7032	50.6165	62.0204	41.1788	20.3623	20.9857	15.7777	21.7699	27.6994	21.4838	22.6405	66.3952	79.8312	33.7666	82.5877	90.7054	77.0959	61.0963
Sobic.010G160700	(1 of 1) PTHR30523//PTHR30523:SF5 - PHOSPHOENOLPYRUVATE CARBOXYLASE // SUBFAMILY NOT NAMED	11.465	37.0996	15.2121	10.5087	9.79144	62.7534	14.9033	15.175	6.69488	21.9817	6.88107	30.7094	15.8965	10.8099	11.8032	11.2536	11.6792	26.0413	46.8694	12.59	36.2761	79.8227	5.36016	9.0729	27.1752	11.4452	16.5603	34.0174	60.4796
Sobic.010G002000	(1 of 1) K14164 - glycyl-tRNA synthetase (glyQS)	4.56209	5.49413	5.52312	3.76859	4.22966	2.96961	2.99883	3.91999	3.20034	3.37815	1.79075	2.22383	1.88989	2.81515	2.48017	9.95056	5.73544	7.85084	8.69783	7.01486	6.4833	8.92137	2.95501	5.54375	3.27301	6.66595	7.81576	9.75817	5.349
Sobic.010G039800	(1 of 1) PTHR15660:SF1 - BRISC AND BRCA1-A COMPLEX MEMBER 1	42.5658	39.8224	46.0689	39.6448	43.1083	42.8488	42.2621	44.5123	43.1321	43.3798	41.7601	44.6725	41.9101	40.916	41.7734	37.9318	40.4426	39.2078	40.6077	37.9215	39.6178	40.1005	40.3716	37.2152	39.6695	40.3415	29.6467	39.9974	36.2973
Sobic.010G034000	(1 of 1) 3.4.17.22 - Metallocarboxypeptidase D / Carboxypeptidase D	17.6367	21.0511	18.3175	17.9784	18.1291	15.6257	14.1225	16.1452	13.6555	17.5007	14.9872	14.3709	14.6598	14.71	14.5362	19.5218	16.8006	14.9621	19.656	16.3972	15.3297	15.2721	13.2219	15.9755	13.0592	15.1108	13.95	17.6251	12.7545
Sobic.010G097600	(1 of 1) PTHR24206:SF23 - PROTEIN TAG-273, ISOFORM D	80.1938	94.1048	79.7643	81.5741	76.5572	76.211	63.9053	66.0627	61.4804	62.5203	59.4224	44.3229	57.2606	61.6989	62.5467	104.845	73.6022	81.3515	78.0922	83.936	92.5539	64.5763	54.8479	62.5877	60.523	75.4376	67.1052	82.4115	69.498
Sobic.010G068700	(1 of 1) PTHR11132//PTHR11132:SF47 - SOLUTE CARRIER FAMILY 35 // SUBFAMILY NOT NAMED	17.5069	14.06	13.6992	16.3029	16.0091	10.9083	15.4067	13.5575	14.6224	13.6224	12.9871	12.4355	10.1472	13.6981	13.3752	16.5202	15.6655	17.1518	16.8248	11.4341	12.769	17.8351	10.9298	11.1137	12.346	12.887	9.61042	12.4757	8.20483
Sobic.010G103700	(1 of 2) K02321 - DNA polymerase alpha subunit B (POLA2)	5.50438	3.73679	3.70853	3.78759	0.957022	1.60637	4.14915	3.57678	2.84892	1.22615	2.34877	1.23088	0.92411	0.94385	1.18739	5.44037	6.01685	7.80187	8.74631	3.26557	2.83633	4.43167	3.05311	2.12725	2.97818	3.01661	1.478	3.09914	2.01099
Sobic.010G175100	(1 of 32) PF00069//PF00954//PF01453//PF08276 - Protein kinase domain (Pkinase) // S-locus glycoprotein domain (S_locus_glycop) // D-mannose binding lectin (B_lectin) // PAN-like domain (PAN_2)	2.90956	2.36815	2.15779	2.27572	4.26462	2.27945	3.11013	2.43058	2.76138	4.01303	2.50016	2.65765	2.84658	3.1188	3.19915	2.73932	2.68782	1.68525	2.41342	2.84285	2.32897	2.6187	4.1188	2.39836	5.28205	2.84185	2.63734	3.69521	2.04983
Sobic.010G007100	(1 of 1) K14571 - ribosome biogenesis ATPase (RIX7, NVL)	28.1178	28.0348	25.4643	26.674	24.6545	27.3666	24.6197	27.9899	21.1952	19.1092	20.4982	16.2566	17.4739	18.8012	16.9735	23.1226	26.8889	25.2487	27.1141	27.2159	21.1795	23.0011	21.8428	25.5453	19.2035	20.2578	17.6753	21.3432	18.7299
Sobic.010G192600	(1 of 2) K16810 - TBCC domain-containing protein 1 (TBCCD1)	42.0409	40.7435	43.8813	41.176	46.2074	39.9542	43.2946	42.4015	41.0308	45.1804	43.248	41.0381	40.0418	42.3644	43.8204	39.6502	37.3077	33.1148	39.6864	32.582	30.6173	35.8487	37.2587	36.3017	38.3241	39.0782	36.8082	39.0635	37.4602
Sobic.010G099700	(1 of 1) PTHR11654:SF82 - PROTEIN NRT1/ PTR FAMILY 5.8-RELATED	8.15712	7.19678	7.06192	9.26342	8.67671	9.66461	6.70522	9.3711	5.10048	14.9161	11.6523	10.4006	2.86972	1.70604	8.98905	6.0652	2.9786	5.70073	6.90939	4.32702	3.28513	7.94701	3.19448	1.9849	3.31585	1.60815	0.857036	0.93328	1.46354
Sobic.010G087400	(1 of 30) PF10250 - GDP-fucose protein O-fucosyltransferase (O-FucT)	9.73266	6.54693	6.75434	5.60499	7.02545	5.66086	6.25366	7.4881	7.12902	5.76478	5.35676	6.49854	3.56718	5.83113	4.65473	7.27435	6.76587	8.74318	11.9443	5.0277	4.92952	6.58156	5.28273	4.93614	6.30462	3.69515	3.52161	4.87063	4.12518
Sobic.010G193600	(1 of 1) PTHR10210//PTHR10210:SF52 - RIBOSE-PHOSPHATE PYROPHOSPHOKINASE // SUBFAMILY NOT NAMED	33.6787	25.2273	30.69	28.3845	26.3387	27.9228	35.0928	33.8174	39.5057	46.2704	31.0538	39.486	19.2489	22.6424	30.7718	22.124	19.9781	18.745	30.5393	13.3793	13.5701	18.7759	23.8911	13.8527	28.0389	14.0048	21.1251	15.534	25.0751
Sobic.010G059800	(1 of 1) PTHR10209//PTHR10209:SF139 - OXIDOREDUCTASE, 2OG-FE II OXYGENASE FAMILY PROTEIN // SUBFAMILY NOT NAMED	12.4038	23.3928	26.0652	14.8161	13.8102	9.81909	7.69072	8.09931	8.69374	12.1003	11.1892	8.80495	8.35038	11.0755	7.80608	24.0327	27.7762	33.3627	13.4844	14.5144	15.285	15.1547	12.4066	19.6252	13.9668	13.5893	8.61014	15.0227	12.177
Sobic.010G248301	(1 of 1) 1.14.15.7 - Choline monooxygenase	19.2799	23.6627	27.8051	25.2758	29.317	30.6994	18.0354	24.9285	22.4734	26.6314	29.2987	26.8168	25.2063	21.3181	25.9577	26.5966	24.2153	22.4343	23.2852	24.5359	31.1658	24.8631	35.5641	17.6992	41.4196	13.6764	34.7226	16.5889	49.683
Sobic.010G066200	(1 of 1) K05674 - ATP-binding cassette, subfamily C (CFTR/MRP), member 10 (ABCC10)	16.1518	14.5011	16.6895	12.467	12.2141	9.5507	8.00702	7.66005	9.30482	16.6457	8.51877	8.85795	3.84033	5.29839	8.7857	18.7883	9.03971	13.6411	18.601	4.98262	6.74381	9.65643	7.44404	6.12912	5.83872	4.73115	5.25319	6.10259	6.34402
Sobic.010G214000	(1 of 10) PF00643//PF06203 - B-box zinc finger (zf-B_box) // CCT motif (CCT)	182.108	139.747	154.159	165.907	151.484	134.27	106.859	117.225	134.912	165.088	121.237	167.403	50.4359	69.5642	128.966	125.867	98.9562	122.276	133.412	48.0026	54.6162	87.4972	116.996	75.5458	160	41.7219	71.0361	47.6896	75.6392
Sobic.010G235000	(1 of 5) K17871 - NADH:ubiquinone reductase (non-electrogenic) (ndh1)	15.2127	14.3512	16.8558	14.6125	13.6809	13.8523	13.9917	12.3545	9.82689	9.53107	9.34888	8.30087	9.52046	12.2589	10.252	18.0429	16.3818	15.9126	13.3133	16.0625	19.7259	18.7009	8.9444	12.1264	8.78377	12.062	10.1597	11.8644	9.38857
Sobic.010G272200	(1 of 13) PTHR12542//PTHR12542:SF40 - EXOCYST COMPLEX PROTEIN EXO70 // SUBFAMILY NOT NAMED	14.0829	12.9467	11.8945	15.6877	15.2222	11.0882	11.8159	15.275	13.4032	15.2893	11.5103	8.60304	10.541	9.70149	11.8833	12.6453	15.249	11.173	11.9191	13.2009	13.5814	14.0005	11.131	9.28529	13.4639	12.4752	10.1327	12.2201	10.2576
Sobic.010G123600	(1 of 11) PF00397 - WW domain (WW)	31.6404	31.1734	30.4889	25.4915	34.2752	25.8532	19.5027	23.6422	23.0127	28.7031	23.3579	21.8991	18.7934	22.7056	20.5458	31.3112	23.0373	23.1202	28.5766	19.6726	23.096	19.8514	17.7195	19.4059	17.89	17.8768	18.1282	21.7895	20.9886
Sobic.010G125200	(1 of 1) K15425 - serine/threonine-protein phosphatase 4 regulatory subunit 2 (PPP4R2)	48.7213	47.1673	51.7821	43.5364	52.9938	46.7344	44.7087	46.2423	49.9456	44.8539	50.7926	51.0273	60.3966	64.844	54.8816	47.026	52.152	43.0138	47.2482	56.2499	54.7105	47.3745	56.5414	69.6076	55.3333	74.8634	62.2132	67.4529	60.1248
Sobic.010G130100	(1 of 3) PTHR22880//PTHR22880:SF151 - FALZ-RELATED BROMODOMAIN-CONTAINING PROTEINS // SUBFAMILY NOT NAMED	9.7572	8.21782	9.86328	8.34981	8.0985	9.25782	7.50581	8.78015	8.65975	8.96368	8.15064	10.1913	9.02407	8.3554	9.32757	8.84583	7.8233	9.72027	10.2762	6.97744	7.31863	8.44147	9.17698	7.7826	8.50458	9.10393	12.3312	8.95858	12.3257
Sobic.010G176500	(1 of 1) PTHR31515:SF3 - GENOMIC DNA, CHROMOSOME 3, BAC CLONE: T19N8	44.8456	41.4714	38.5852	43.612	40.4327	42.2191	40.3211	38.7742	39.3046	42.3457	40.181	32.5306	28.9394	31.7816	30.7638	36.4382	43.0083	41.5699	43.4497	38.526	39.5925	40.7714	29.6719	35.6572	34.5248	30.3949	28.0162	32.9493	27.4369
Sobic.010G184300	(1 of 1) K00771 - protein xylosyltransferase (XYLT)	136.857	116.554	123.935	116.676	110.941	84.9222	102.833	118.028	106.565	116.712	92.977	89.1786	62.3598	81.8792	82.454	110.234	110.228	120.07	138.219	79.507	74.0347	112.292	83.5097	84.7612	99.8009	74.9183	67.4641	84.2203	68.656
Sobic.010G095800	(1 of 2) PTHR13902//PTHR13902:SF23 - SERINE/THREONINE-PROTEIN KINASE WNK WITH NO LYSINE -RELATED // SUBFAMILY NOT NAMED	3.20959	2.82273	4.39812	1.49092	6.25599	2.17808	2.46768	3.2529	1.92539	1.83451	1.36843	1.40022	4.14252	5.93893	2.72348	4.46337	6.25763	3.66329	3.00655	4.36546	7.24552	7.32337	15.9326	11.6878	12.0423	17.4165	10.5871	14.5951	7.16695
Sobic.010G224000	(1 of 1) K15631 - molybdenum cofactor sulfurtransferase (ABA3)	19.243	22.8639	20.0831	20.2964	22.1671	18.0038	15.0001	15.4282	15.7634	22.4223	16.3481	17.5115	16.0094	17.5238	18.532	23.0918	21.345	19.9095	22.5358	24.869	26.4387	19.125	15.7335	15.6883	15.7861	19.4532	20.2592	20.4024	20.2677
Sobic.010G023700	(1 of 4) K00615 - transketolase (E2.2.1.1, tktA, tktB)	213.758	194.336	222.24	211.742	158.024	154.733	198.041	221.887	193.089	179.827	187.043	144.093	121.589	145.583	143.428	182.798	205.355	195.373	201.034	167.314	167.615	203.082	139.155	171.973	144.663	147.518	130.518	164.365	112.69
Sobic.010G211800	(1 of 1) PTHR27003:SF94 - RECEPTOR-LIKE PROTEIN KINASE HERK 1	25.5571	9.15142	28.6517	18.7488	19.969	9.97112	14.5079	16.1501	21.405	15.5596	19.0843	19.0955	12.3698	35.2457	17.1173	13.2956	15.9688	6.87078	10.8777	6.25912	8.58795	8.5686	18.6904	15.975	22.9892	16.5082	9.53623	14.0511	14.888
Sobic.010G267900		79.0731	79.9127	90.9868	91.1044	97.1811	98.6944	96.0267	85.5149	92.8719	80.5554	97.8682	97.9614	94.3763	69.2494	97.1778	81.9094	89.0676	93.2061	88.4568	93.7493	91.5198	83.0358	100.189	108.022	94.8944	97.4874	79.8753	102.733	82.1472
Sobic.010G100600		1.82236	1.78593	1.20397	1.43074	0.860391	1.44965	2.63731	3.07185	3.90859	3.32082	3.20678	5.1813	4.18456	4.2096	3.44129	2.72938	5.00337	2.58101	4.64392	4.78553	3.43262	4.89794	4.19494	4.46935	3.02214	6.2489	10.6214	6.43618	8.10265
Sobic.010G189000	(1 of 1) PTHR12277:SF58 - ALPHA/BETA-HYDROLASES SUPERFAMILY PROTEIN	26.5029	25.4151	30.913	22.6767	27.7628	24.4013	21.2212	17.9499	18.9843	21.8213	19.0766	17.9263	16.4095	20.6449	19.2357	26.632	21.1888	18.7006	23.8578	16.3015	21.4037	17.2616	19.3262	17.7713	21.5583	19.4185	18.7599	19.3412	21.0483
Sobic.010G110400		2.89858	2.47994	2.60686	3.12957	3.99379	2.50446	1.76016	3.35799	2.6058	2.60752	1.67249	2.33754	1.98882	2.56293	2.14355	3.99865	1.31534	3.00855	3.8668	2.2429	4.41526	2.12166	0.869383	1.24251	1.65169	1.58939	0.592926	1.50237	0.616863
Sobic.010G217600	(1 of 2) PTHR10615//PTHR10615:SF117 - HISTONE ACETYLTRANSFERASE // SUBFAMILY NOT NAMED	21.1588	20.6915	16.42	18.0042	30.1483	20.4624	17.4209	19.5671	16.9146	20.0766	18.5501	15.3445	19.6233	18.0587	19.1418	20.4573	13.6724	15.6821	17.3491	22.2708	18.5069	17.5797	12.6417	18.9878	11.4139	20.1986	14.9404	19.3164	15.5558
Sobic.010G139600	(1 of 3) K08835 - serine/threonine-protein kinase OSR1/STK39 [EC:2.7.11.1] (OXSR1, STK39)	39.2901	38.5759	38.7243	35.2506	41.2085	39.7625	33.2232	34.5849	36.0228	42.6841	36.3398	34.4295	33.5447	34.4256	35.9893	36.2494	33.3821	28.1894	35.4859	28.3897	31.2625	30.6375	27.879	26.9446	26.603	27.8134	27.6093	31.0899	31.5746
Sobic.010G260300	similar to Putative uncharacterized protein	62.9498	50.8413	57.2014	59.4481	54.543	55.5794	51.3311	48.9897	46.4896	49.9548	40.2657	55.9925	42.4468	41.46	48.8794	50.7108	56.1966	58.5781	51.7394	55.9501	48.6193	61.5742	39.5179	42.3582	45.127	35.34	46.1573	43.2998	44.3449
Sobic.010G078900	(1 of 2) K15172 - transcription elongation factor SPT5 (SUPT5H, SPT5)	104.558	102.123	101.985	88.6836	98.5837	94.2414	85.7766	87.7708	83.7633	92.8551	83.5885	71.4791	72.4837	78.9276	77.1549	85.2651	77.7195	73.1084	88.2912	71.6423	71.7891	67.4369	69.4649	68.9228	60.8089	64.5254	58.9036	69.4513	62.4722
Sobic.010G120000	(1 of 55) PF13962 - Domain of unknown function (PGG)	4.23471	4.72662	3.9574	1.57085	3.06373	0.973958	3.31818	4.24736	6.68188	6.39496	4.14982	6.31692	1.30516	3.93433	6.33537	1.88825	4.84922	2.8634	3.71955	1.57961	1.77525	2.73582	4.85625	1.51128	5.75128	2.15097	3.8392	4.08428	3.04226
Sobic.010G183201		14.2101	11.8247	19.0024	15.3106	10.9859	7.16018	9.21775	8.09238	9.24944	7.21433	6.79835	5.72271	6.75329	5.80429	6.62522	13.2417	12.12	16.4258	10.0172	7.79885	13.9213	11.26	8.61084	10.4332	13.4743	6.90812	9.22601	9.95506	10.7245
Sobic.010G201266	(1 of 1) K05573 - NAD(P)H-quinone oxidoreductase subunit 2 (ndhB)	3.68469	6.50791	10.4207	5.82872	5.00738	7.26943	5.19815	4.69134	4.50294	3.42162	5.52482	5.63977	7.28833	8.7452	4.17816	7.74569	4.01297	7.04511	6.83613	7.45831	8.03855	7.23949	4.52113	6.35155	5.0876	6.9099	12.8888	11.9454	9.73071
Sobic.010G236500	(1 of 77) PF14368 - Probable lipid transfer (LTP_2)	148.5	128.209	138.365	129.545	116.143	87.5021	121.193	119.523	117.49	109.745	94.7092	119.281	126.382	159.671	120.507	132.479	120.299	105.986	103.857	74.6152	78.9185	82.8846	92.9497	120.293	74.2653	111.685	81.3089	111.916	78.3611
Sobic.010G068400	(1 of 7) K12896 - splicing factor, arginine/serine-rich 7 (SFRS7)	72.2398	74.5044	75.2324	74.1384	83.7166	70.9115	70.7058	74.6132	72.6769	73.841	66.3108	70.1845	76.1672	82.3365	73.1444	82.4125	65.0251	66.406	75.35	76.9001	76.7263	85.6677	70.9443	68.2444	71.1546	69.1517	77.8488	71.7644	78.1494
Sobic.010G278200	(1 of 1) PTHR15141//PTHR15141:SF48 - TRANSCRIPTION ELONGATION FACTOR B POLYPEPTIDE 3 // SUBFAMILY NOT NAMED	44.0999	41.4664	42.5304	39.434	40.2952	35.0036	31.8928	34.2902	36.4483	41.8908	35.2144	36.1982	26.8071	30.4807	33.5559	39.0679	31.7666	36.5249	39.4148	26.5233	27.873	27.3869	27.3242	27.4117	31.1554	22.9994	22.4176	25.3862	23.1644
Sobic.010G113900	(1 of 18) PF12854//PF13041 - PPR repeat (PPR_1) // PPR repeat family (PPR_2)	3.72968	3.22698	3.67542	3.05737	3.54584	2.78883	3.31058	2.83321	2.75289	3.04548	2.27596	2.29026	2.40568	2.38802	2.20112	3.50424	2.90482	2.39146	3.1811	2.74123	3.54785	2.57997	2.98808	2.82394	2.37889	3.28111	3.64718	4.23579	3.23073
Sobic.010G159000	weakly similar to Putative uncharacterized protein P0551A03.34-1	5.9938	11.4284	7.48827	9.10751	5.68641	6.34283	4.82909	2.98583	5.71679	3.87282	3.90347	4.36031	3.43532	3.57427	3.35498	10.3368	3.12404	9.0712	4.98475	3.70334	4.39515	3.60154	1.98163	1.61491	4.59883	3.20253	1.56772	2.75893	1.63613
Sobic.010G272101	(1 of 13) PTHR12542//PTHR12542:SF40 - EXOCYST COMPLEX PROTEIN EXO70 // SUBFAMILY NOT NAMED	9.28402	11.158	8.03981	10.6796	8.32846	7.86078	7.45116	7.75848	7.38691	10.3307	7.49173	11.0397	7.27169	6.49608	9.77633	9.35447	5.95179	7.48909	9.17057	5.99388	6.65956	6.83931	7.35687	4.83615	9.87194	5.01373	7.6847	3.77469	5.47375
Sobic.010G144900	(1 of 1) PTHR31769//PTHR31769:SF5 - FAMILY NOT NAMED // EXPRESSED PROTEIN	43.833	36.8013	36.7007	36.8176	28.8195	25.0711	36.8612	48.3021	41.3354	39.5907	38.3343	42.7803	25.399	40.8861	48.7911	41.5943	42.1781	41.9818	47.0262	32.3907	28.549	50.2445	55.2635	38.5728	56.1986	45.8825	43.3183	41.2712	44.7506
Sobic.010G118100	(1 of 1203) 2.7.11.1 - Non-specific serine/threonine protein kinase / Threonine-specific protein kinase	27.5568	27.0574	19.9799	23.3548	26.0602	21.5852	23.654	26.3523	27.2795	34.1043	28.4234	29.1846	26.0336	26.435	29.1415	19.0648	20.7566	17.2216	24.7507	16.3056	15.2159	19.3773	21.2868	22.7712	21.2359	21.8523	18.4791	24.1112	20.7283
Sobic.010G001900	(1 of 2) PTHR10909:SF250 - PEROXISOMAL ACYL-COENZYME A OXIDASE 2	23.6951	25.8649	23.2991	18.8032	14.536	11.7911	15.6959	20.0672	21.3978	19.1754	17.7627	16.8674	11.6466	17.4385	16.7454	22.2607	14.6979	14.9709	16.4797	8.92389	8.3012	15.0964	11.2382	11.9564	11.2334	13.3915	13.4686	16.2885	11.6065
Sobic.010G072500		41.8973	35.6631	51.0995	33.188	35.4193	29.295	22.4766	23.7707	27.964	37.5665	26.6551	23.7676	25.7165	37.21	24.2688	35.1956	30.5081	23.0284	27.5352	24.6375	23.5924	22.1595	32.0355	46.8805	24.0328	37.0433	22.865	32.395	24.4668
Sobic.010G020200	(1 of 4) PTHR10334//PTHR10334:SF195 - CYSTEINE-RICH SECRETORY PROTEIN-RELATED // SUBFAMILY NOT NAMED	1.2923	3.12462	1.85039	1.11484	2.51409	2.49195	0.70819	0.313402	2.4947	9.31638	2.10947	4.72167	1.46463	1.50994	0.898037	1.49574	1.98382	3.48277	5.37092	0.580127	4.82038	2.23679	2.04878	2.49199	10.7789	0.524375	2.51511	5.14371	4.88969
Sobic.010G227100	(1 of 149) PF00651 - BTB/POZ domain (BTB)	12.7919	13.7438	11.0952	12.8298	18.5295	14.4133	10.9899	12.0019	10.9519	13.8823	11.9115	10.629	14.3933	9.21302	14.0424	14.0192	12.1015	10.6666	13.2817	13.7639	14.173	11.5284	9.50094	11.6598	8.86955	10.5597	8.81766	12.6317	8.72366
Sobic.010G005300	(1 of 2) K02940 - large subunit ribosomal protein L9e (RP-L9e, RPL9)	533.337	603.318	601.59	592.083	553.494	657.61	702.439	667.673	564.839	448.135	528.404	504.105	587.118	547.649	528.953	564.648	626.258	706.257	612.486	716.114	651.188	683.969	688.707	734.043	628.556	735.129	574.577	644.958	599.812
Sobic.010G033800	(1 of 1) PTHR11814//PTHR11814:SF85 - SULFATE TRANSPORTER // SULFATE TRANSPORTER 3.4-RELATED	116.509	82.2572	112.603	104.481	84.8212	70.2187	119.866	80.6092	129.353	167.134	85.7887	107.037	28.2648	39.5941	85.7006	51.5144	52.5872	55.2102	89.306	23.5269	15.9267	38.7318	56.5503	32.5858	67.26	22.7791	53.6824	32.0665	49.6312
Sobic.010G021500	(1 of 1) PTHR19854//PTHR19854:SF1 - TRANSDUCIN BETA-LIKE 3 // GUANINE NUCLEOTIDE-BINDING PROTEIN SUBUNIT BETA-LIKE PROTEIN 1	15.1363	17.3428	16.6338	14.682	16.0451	14.4265	12.9106	11.892	12.1072	14.3416	11.673	11.3501	14.2081	12.5646	12.0179	16.216	13.7502	14.4121	15.2931	13.9182	13.6093	13.8783	10.3346	12.7344	10.0493	12.1313	14.5805	13.8055	12.9842
Sobic.010G129200		18.884	20.1181	20.1515	17.2354	22.4225	15.7206	10.6228	13.8349	13.6411	16.4356	12.5032	13.4169	12.1513	15.4313	12.7164	20.5164	11.1668	14.3388	18.1705	13.6888	15.8745	15.2456	11.486	12.0787	12.717	12.9727	14.9608	16.093	16.2703
Sobic.010G067900	(1 of 1) K02603 - origin recognition complex subunit 1 (ORC1)	6.12851	4.76517	4.00449	4.06492	2.6235	2.17693	4.21422	3.92641	4.34898	4.03879	2.95911	2.36835	1.72976	2.75228	2.42755	4.10591	5.65943	5.34003	7.2716	2.73645	2.61756	4.5253	2.17986	2.088	1.84451	2.46284	1.80632	2.67599	1.64513
Sobic.010G050200	(1 of 2) PTHR10209//PTHR10209:SF226 - OXIDOREDUCTASE, 2OG-FE II OXYGENASE FAMILY PROTEIN // 2-OXOGLUTARATE (2OG) AND FE(II)-DEPENDENT OXYGENASE SUPERFAMILY PROTEIN	7.56011	7.26065	6.02802	6.19038	8.04855	6.56322	7.97376	7.93958	9.20284	9.46465	10.5353	8.16431	8.10799	8.41102	8.17331	7.02647	7.14303	6.3411	7.48175	6.23349	5.47891	7.9834	7.02135	6.11824	8.11333	7.28175	8.40815	9.05077	6.90251
Sobic.010G228700	(1 of 1) PTHR12357//PTHR12357:SF3 - YTH YT521-B HOMOLOGY DOMAIN-CONTAINING // FI21232P1	35.796	37.2719	35.8619	32.4414	30.5285	29.9919	30.5794	33.7344	34.324	31.8269	33.6942	30.7878	29.2092	27.9641	29.3127	32.4682	33.7102	31.7409	35.479	27.0234	24.3676	29.2315	29.8232	29.2097	28.9803	28.6351	26.7587	31.0557	28.3751
Sobic.010G146600	(1 of 1) PTHR24056:SF171 - CYCLIN-DEPENDENT KINASE 20	28.9391	30.8818	26.8586	33.6175	38.351	46.7031	34.9642	31.449	34.9445	40.6625	44.4954	39.9209	44.5796	34.0762	40.5408	28.3386	34.6475	31.2117	27.947	42.9465	33.5215	29.0698	31.0042	28.1129	33.3195	32.4352	25.1625	33.4095	31.7911
Sobic.010G219000	(1 of 1) PTHR11142:SF10 - TRNA PSEUDOURIDINE SYNTHASE	11.1994	10.8812	10.8625	10.1802	10.9507	8.46162	9.31954	11.4108	12.0146	11.4021	9.95327	9.76309	7.67442	9.29127	9.61011	12.4526	10.0582	10.0764	11.0233	7.81096	7.78304	8.60684	8.83284	8.72369	9.80963	9.63226	7.11771	10.2385	7.74016
Sobic.010G139200	(1 of 1) PTHR33180:SF5 - PHOTOSYSTEM II CP47 CHLOROPHYLL APOPROTEIN	2.60241	4.46217	6.81249	4.05327	4.65045	8.3197	4.15257	7.7962	4.13721	1.64365	3.31422	3.07624	8.37989	6.32614	4.88679	5.02309	5.3976	5.87897	3.75301	7.05528	9.21274	7.36443	7.41316	9.45359	7.00131	10.4355	14.2511	14.2911	8.38303
Sobic.010G277900	(1 of 1) PTHR35698:SF1 - DNA-BINDING PROTEIN RHL1	19.6281	19.9808	18.5162	18.9609	18.2502	17.9302	18.2027	17.5965	19.0019	22.8159	18.061	19.8893	14.3609	14.183	18.185	18.2889	16.2897	19.4148	22.1132	14.4016	14.8997	15.8969	13.4862	12.374	13.8434	14.3853	13.6328	13.8766	15.4162
Sobic.010G218100		16.28	19.662	25.7017	19.8302	15.6138	22.7974	11.8359	18.2711	18.4015	12.1711	18.8196	17.0735	24.4537	21.865	23.5157	35.8474	44.7312	29.7617	24.0539	45.2461	67.69	28.9039	42.0709	41.4599	44.4514	33.1175	31.4615	30.2656	47.4698
Sobic.010G169600	(1 of 1) PTHR14304 - P30 DBC PROTEIN	109.834	100.991	96.289	92.588	89.9047	86.7402	83.8762	86.4347	86.6178	89.5289	73.038	73.0493	52.8001	68.2621	73.8144	88.3058	76.7085	83.8101	106.318	64.1031	66.9424	75.9721	68.8402	51.8956	70.4102	62	53.8158	66.563	62.7125
Sobic.010G205600	(1 of 3) PTHR23155//PTHR23155:SF648 - LEUCINE-RICH REPEAT-CONTAINING PROTEIN // SUBFAMILY NOT NAMED	7.27334	7.94688	6.98235	6.13297	8.08614	6.36621	6.01277	5.38433	6.3389	7.64868	6.06989	4.79365	5.63511	6.57579	6.01225	8.26647	5.0848	4.99483	6.28629	6.19419	7.13958	5.60701	5.10181	4.35868	5.1192	6.23723	5.44106	6.53341	5.95991
Sobic.010G059700	(1 of 2) PTHR11214//PTHR11214:SF124 - BETA-1,3-N-ACETYLGLUCOSAMINYLTRANSFERASE // BETA-1,3-GALACTOSYLTRANSFERASE 10-RELATED	18.8542	17.7971	18.7025	19.7459	19.148	15.7681	19.8822	19.7979	17.7177	16.5498	16.7344	15.8272	17.148	18.9871	17.3108	18.2239	18.0563	15.2605	20.1301	16.2767	15.4933	19.027	18.0508	17.1607	16.3219	20.7872	17.3924	19.5245	16.0116
Sobic.010G277500	(1 of 11) PF05623 - Protein of unknown function (DUF789) (DUF789)	45.6012	35.9771	41.6174	35.8355	38.0109	35.9194	35.4668	37.2029	46.2443	48.2681	40.6425	44.9283	28.1833	35.7045	45.5534	42.7838	40.336	30.9374	44.9442	27.0982	36.4374	29.856	39.103	26.8197	45.2994	27.7249	38.1967	29.1018	37.2204
Sobic.010G248700	(1 of 9) PTHR23155//PTHR23155:SF558 - LEUCINE-RICH REPEAT-CONTAINING PROTEIN // SUBFAMILY NOT NAMED	16.2796	20.0481	19.1176	19.2721	21.4136	18.9885	11.8262	15.018	14.8241	20.2535	15.819	17.4597	16.2797	16.4801	17.1402	20.7485	13.3465	17.0003	16.0339	14.3047	19.3622	14.7425	10.7117	11.2338	13.5338	10.3245	14.5771	12.2161	16.1986
Sobic.010G141600	(1 of 2) 1.2.1.2 - Formate dehydrogenase	72.8698	96.3359	65.7651	104.15	107.154	143.726	113.897	85.61	87.0706	72.2162	110.49	74.1867	157.06	97.5786	107.618	86.8244	85.6978	104.462	80.5481	155.203	141.936	93.9407	86.6045	107.657	87.6232	116.117	121.783	111.83	115.984
Sobic.010G242600	(1 of 2) PTHR11102:SF84 - HCP-like superfamily protein-related	0.244367	0.965051	0.382088	0.749187	0.998339	2.18742	1.74758	1.55564	0.457217	0.498516	1.01401	0.22321	2.52997	0.568038	0.490336	0.593955	0.492356	0.716196	0.215674	4.12101	3.5482	0.783726	0.517723	0.296869	0.380467	1.07089	0.66583	0.901908	0.52478
Sobic.010G018000	(1 of 1) K17428 - large subunit ribosomal protein L47 (MRPL47, NCM1)	20.7993	20.5702	18.1615	21.5753	25.9382	27.0715	29.7666	27.5657	29.206	24.5897	26.161	25.4107	30.0865	23.7412	25.1196	20.357	24.0693	23.6018	23.1573	32.3792	29.4463	31.4679	22.1584	25.7007	25.1601	32.1723	24.3827	26.9731	25.0947
Sobic.010G237800	(1 of 20) 3.5.1.98 - Histone deacetylase / HDAC	19.2745	19.2693	15.8296	19.8691	17.425	19.5441	21.0026	19.0064	23.8141	20.4115	22.3339	19.7392	20.8343	20.9044	21.7107	21.8691	22.8752	19.5614	25.1754	25.9545	23.7088	21.9734	25.6746	23.8515	22.3332	30.5092	25.0643	23.8112	25.1449
Sobic.010G069100	similar to Putative uncharacterized protein P0644B06.31	125.25	117.308	122.636	109.849	106.216	107.23	91.5615	99.0334	103.511	110.15	103.194	97.5737	86.7978	106.042	104.813	111.385	107.865	94.8114	114.109	82.076	91.5739	84.4553	99.7328	88.8153	100.168	88.0977	88.1009	93.4281	93.7052
Sobic.010G267600	(1 of 3) PF06911 - Senescence-associated protein (Senescence)	41.7462	31.8168	28.3281	30.8885	31.1039	27.0578	30.5947	32.9683	28.7006	23.3705	27.2072	22.1947	21.4236	22.2633	22.6998	25.9255	31.0131	31.2348	31.3458	25.0155	23.4599	31.8354	21.032	20.4729	25.2817	20.5002	16.3429	21.0862	16.3694
Sobic.010G115900	(1 of 4) PF07168 - Ureide permease (Ureide_permease)	35.6905	38.0954	41.0434	31.4331	35.7732	34.8302	24.4171	23.3637	23.4723	28.2322	23.3435	24.8022	25.6547	25.2146	25.998	34.6259	34.2119	35.4061	31.8293	28.5607	31.8256	32.8355	29.8148	24.868	33.7593	23.3373	24.3173	26.994	28.5997
Sobic.010G189300	(1 of 1) K08909 - light-harvesting complex I chlorophyll a/b binding protein 3 (LHCA3)	147.855	288.617	364.974	244.592	137.442	173.79	100.983	123.263	84.7601	57.0348	81.0396	64.2934	118.345	119.603	91.3044	329.86	228.713	337.478	187.438	227.758	386.935	311.774	153.029	180.146	277.479	100.239	223.049	182.328	257.012
Sobic.010G264200	(1 of 2) PTHR13465 - UPF0183 PROTEIN	40.9318	42.3609	44.083	38.414	44.867	37.8121	37.2847	36.547	43.9895	50.2223	40.6397	47.4755	38.0185	40.5218	45.1004	42.9269	36.8497	34.7528	40.77	28.6746	33.0443	35.9812	40.6612	31.5593	40.001	33.4843	42.4729	37.4236	39.2607
Sobic.010G277100	(1 of 4) 4.1.1.3 - Oxaloacetate decarboxylase / Oxaloacetate carboxy-lyase	194.557	194.32	168.428	195.785	172.051	200.193	210.894	217.86	223.725	175.458	212.728	207.195	205.418	204.753	222.524	196.317	220.276	215.624	206.597	214.663	211.415	212.982	201.652	208.026	201.546	210.712	210.976	192.045	195.605
Sobic.010G004001	Predicted protein	7.47049	9.94933	9.97722	8.30873	10.4918	7.33302	7.18687	6.84101	7.32433	7.91984	7.63181	6.47928	6.92692	6.9997	6.51269	7.90459	7.62081	8.0262	7.71878	7.03509	6.70853	6.72668	4.77883	5.702	5.25145	5.16369	3.4781	6.54892	4.63068
Sobic.010G266000	(1 of 1) PTHR36347:SF1 - EXPRESSED PROTEIN	5.86231	6.57651	6.49866	8.09505	6.38708	6.304	6.67092	6.86568	8.33573	7.91093	8.78485	8.28084	7.16686	5.98477	6.97329	8.56487	6.89541	8.90309	7.46618	6.8004	7.27289	10.3767	7.53024	11.1238	9.12315	9.44993	9.0679	11.6262	8.41582
Sobic.010G235200	(1 of 1) KOG4595 - Uncharacterized conserved protein	85.8164	92.5859	83.3969	97.7188	95.478	101.017	96.0126	109.318	89.7379	82.7659	91.187	87.5892	105.693	100.27	94.9335	82.1167	99.8498	92.8828	81.8942	101.638	99.8781	97.6783	102.231	113.556	91.808	119.563	79.6345	105.843	82.8421
Sobic.010G220900	(1 of 1) PTHR10438:SF275 - THIOREDOXIN O1, MITOCHONDRIAL-RELATED	75.447	77.4859	76.1113	77.7879	83.2625	83.5738	93.1415	93.5778	82.1283	71.5914	75.5179	76.0606	77.2932	79.3841	71.9871	82.149	82.5409	85.3086	79.2288	90.6918	81.885	84.5857	78.5037	74.8021	82.628	93.7057	78.796	87.4302	80.5929
Sobic.010G058800	(1 of 16) PF04195 - Putative gypsy type transposon (Transposase_28)	3.82315	3.10717	2.95861	3.55186	3.10458	2.74765	3.27665	4.11296	3.75837	4.56632	3.74286	3.76286	4.51435	3.73163	3.40589	2.73733	2.44823	2.81547	3.92355	2.82494	2.54798	3.92874	3.37867	4.71055	2.62439	4.97862	3.12913	5.83914	3.07089
Sobic.010G273300	(1 of 18) PTHR23155//PTHR23155:SF498 - LEUCINE-RICH REPEAT-CONTAINING PROTEIN // SUBFAMILY NOT NAMED	9.36902	8.53737	8.47385	7.66321	8.90487	7.40208	6.62063	8.01207	7.32337	8.44359	6.72098	5.98974	5.97319	6.77041	6.58426	7.07486	6.1479	6.09232	7.95511	5.23162	6.38259	5.50747	4.8804	5.2908	5.0292	6.23093	4.5344	5.73595	4.35075
Sobic.010G074500	(1 of 3) K01598 - phosphopantothenoylcysteine decarboxylase (PPCDC, coaC)	52.7806	55.3307	64.4721	52.2501	69.6137	47.7779	52.0163	53.2981	49.101	52.5942	51.5672	57.049	47.3373	58.2904	51.4337	52.936	42.7472	47.1958	48.5798	43.8129	42.2513	42.4357	53.0115	50.1514	51.6056	49.2609	42.8147	43.9466	42.9829
Sobic.010G076700	(1 of 5) 5.5.1.6 - Chalcone isomerase / Chalcone--flavanone isomerase	21.3709	18.1378	15.2379	12.4655	14.2914	11.309	14.0156	15.8205	15.4715	14.0733	13.4376	17.6085	17.8572	19.9601	16.1839	18.2513	18.2557	14.5257	18.8329	16.2023	16.7526	15.7298	21.6955	19.1218	19.2326	23.6888	36.6835	22.4192	32.8785
Sobic.010G028400	(1 of 1) PTHR10173//PTHR10173:SF28 - METHIONINE SULFOXIDE REDUCTASE // PEPTIDE METHIONINE SULFOXIDE REDUCTASE A5	38.8726	40.6124	47.2711	38.899	46.168	35.356	36.9877	39.3697	33.7056	37.2615	36.4811	37.8035	41.0169	47.5361	43.3137	37.318	33.5755	30.6424	33.2525	28.6529	28.6558	34.0909	37.7649	39.2665	36.4257	48.9937	37.8378	44.6465	39.7783
Sobic.010G174700	(1 of 1) PTHR21483:SF18 - RNA POLYMERASE II-ASSOCIATED PROTEIN 1	21.3279	20.406	19.283	20.0875	19.329	20.0616	19.9638	18.934	21.4776	22.7641	20.4139	17.1072	16.269	18.935	18.6638	17.5179	20.1547	17.6511	20.272	16.7066	15.9045	16.3812	18.5027	15.7389	15.705	18.1441	19.2439	19.8559	19.437
Sobic.010G055800	(1 of 2) K10842 - CDK-activating kinase assembly factor MAT1 (MNAT1)	23.1897	25.1127	20.7531	22.2445	25.4202	28.2057	24.3735	26.0211	26.3684	23.357	25.7546	24.2423	30.558	23.3026	26.6511	25.8846	26.2064	24.4036	23.7266	27.4737	25.0098	23.3583	24.337	25.5602	22.915	25.2282	24.697	26.6018	25.8508
Sobic.010G135250		43.9411	46.7505	45.6732	40.0012	54.8753	39.0337	31.777	32.7026	29.2487	32.8712	31.5744	31.3467	30.5661	35.9724	34.9144	46.6079	32.7664	36.4704	39.4593	35.65	41.9977	36.5112	25.7943	28.4865	27.2206	32.3005	33.2039	37.0994	30.9734
Sobic.010G079850		6.37326	6.08244	5.59838	6.45323	5.60104	6.74073	5.19963	5.8047	5.55784	7.2274	5.79223	5.71245	4.17562	4.77797	5.79109	5.65673	3.84748	5.52429	8.35663	5.37556	5.54087	5.94574	4.35878	3.55229	4.80812	3.54493	4.3359	3.99036	4.02397
Sobic.010G057000	(1 of 1) PTHR10891//PTHR10891:SF618 - EF-HAND CALCIUM-BINDING DOMAIN CONTAINING PROTEIN // SUBFAMILY NOT NAMED	32.98	24.0721	19.6976	26.5474	15.026	14.3227	27.6669	23.8711	28.9592	22.6369	18.5431	21.3211	7.7508	9.72386	17.7871	26.1712	21.4669	27.5091	36.5506	9.3461	10.1778	13.6442	15.2309	13.0351	26.231	10.9074	11.6259	10.9527	11.3999
Sobic.010G116200	(1 of 2) PTHR22952//PTHR22952:SF191 - CAMP-RESPONSE ELEMENT BINDING PROTEIN-RELATED // SUBFAMILY NOT NAMED	12.8428	10.3983	15.8097	9.7621	5.90903	3.49485	8.83156	9.48684	9.54515	7.04255	5.01749	9.94549	1.09277	4.20137	7.3464	4.81465	12.7397	10.6327	22.0496	0.687041	0.877197	8.42853	11.3289	1.00933	19.3522	0.926197	6.16576	0.811695	8.95857
Sobic.010G026400	(1 of 1) K13106 - pre-mRNA-splicing factor CWC26 (BUD13, CWC26)	60.2538	64.8908	61.605	60.5752	54.2573	60.6977	47.7071	62.1927	49.2931	48.8199	52.862	51.1957	54.2086	50.9205	54.606	58.141	62.5711	57.0678	57.384	66.6898	67.4124	57.562	58.1653	63.6799	55.5429	53.5116	48.4921	57.0182	52.7976
Sobic.010G045833	(1 of 2) 2.8.2.20 - Protein-tyrosine sulfotransferase / Tyrosylprotein sulfotransferase	35.5094	34.1308	37.3642	29.5749	28.8444	23.3238	25.8775	28.8184	35.3996	38.0372	31.5826	29.4381	14.3327	17.1092	25.8339	32.8578	29.5803	26.4009	35.3517	12.7027	16.5438	22.1997	29.9165	22.284	27.0774	18.3519	19.2846	21.9106	15.7865
Sobic.010G177800		18.8935	57.2857	24.466	17.1773	12.9475	54.1204	17.8837	17.4089	13.6528	54.7829	17.013	35.8074	14.7085	9.08987	22.7305	13.4247	64.87	103.061	111.233	20.8131	68.6218	83.817	22.2889	16.3997	68.3625	9.83917	31.5437	39.3005	54.0262
Sobic.010G024100	(1 of 1) 2.7.1.160 - 2'-phosphotransferase / Yeast 2'-phosphotransferase	14.3012	14.2369	15.4462	13.8613	15.5831	15.2164	15.0262	14.803	17.1172	15.5688	16.8687	18.4538	14.2305	13.4732	16.3097	14.479	13.3383	14.2298	14.588	12.2247	12.31	15.5014	14.3612	14.7243	15.293	13.9917	16.211	15.1164	16.4477
Sobic.010G182100	(1 of 7) K03231 - elongation factor 1-alpha (EEF1A)	1074.17	1175.03	1139.55	1165.51	967.961	1325.24	1250.88	1181.51	1058.7	845.308	1054.89	837.083	1180.39	1069.5	1006.67	1083.62	1203.36	1277.55	1139.86	1278.26	1207	1124.93	1161.49	1271.27	1090.67	1310.2	1022.06	1232.74	1102.97
Sobic.010G071600	(1 of 150) PF00010 - Helix-loop-helix DNA-binding domain (HLH)	27.523	28.4366	23.9509	26.5478	27.9412	20.5935	23.7527	24.7211	24.3687	27.7264	24.71	20.7092	22.4525	23.0483	23.5765	24.4548	26.5679	23.032	26.3878	26.0763	25.8295	28.9484	18.4015	18.6375	18.1688	19.7681	17.8277	22.8087	15.1345
Sobic.010G220600	(1 of 5) K17686 - Cu+-exporting ATPase (copA, ATP7)	95.1154	75.736	99.195	76.6979	67.1208	61.0489	81.2376	84.7419	73.0268	72.1414	67.2414	71.9109	35.812	49.8151	72.6153	68.8349	77.4528	64.1009	123.698	56.6487	50.2344	66.2173	64.0649	40.456	66.9983	38.0588	43.0013	46.2467	40.5275
Sobic.010G165500	(1 of 1) PTHR19241//PTHR19241:SF270 - ATP-BINDING CASSETTE TRANSPORTER // SUBFAMILY NOT NAMED	55.869	52.7526	63.0556	54.6685	65.349	42.0602	45.1309	41.3399	32.1793	34.2568	19.9287	25.0995	25.9759	39.4056	27.9675	53.7914	40.0338	39.713	40.6879	34.8395	36.6664	39.0592	17.8522	30.697	14.1372	26.9511	23.6578	30.4343	19.5478
Sobic.010G138000	(1 of 1) K12119 - cryptochrome 2 (CRY2)	47.7703	50.6651	48.6174	53.3393	45.8661	49.1805	43.1896	55.344	47.1954	49.5935	50.4992	40.4138	44.99	46.8804	44.7408	50.3584	42.7192	47.0095	50.0872	43.9054	50.0169	50.5876	34.8165	43.0072	36.8448	38.1607	30.8149	44.4509	33.3418
Sobic.010G249100	(1 of 3) PTHR13165 - ARSENITE-RESISTANCE PROTEIN 2	98.4162	92.9391	88.7106	82.6044	90.1552	84.7316	84.0748	94.0773	70.299	69.9813	69.1906	66.4191	79.7084	94.4535	64.8705	71.779	66.4731	66.8437	78.2152	79.0979	72.1894	76.4669	62.7958	76.3693	51.088	72.1703	94.6311	87.0422	89.393
Sobic.010G079700	(1 of 2) PTHR10209//PTHR10209:SF145 - OXIDOREDUCTASE, 2OG-FE II OXYGENASE FAMILY PROTEIN // SUBFAMILY NOT NAMED	11.7447	13.1462	15.5689	15.0048	17.6246	16.6034	12.4422	13.7277	23.4003	39.7233	27.0946	38.0414	16.4263	10.749	28.1377	15.3713	17.964	12.6928	18.8811	12.9071	16.7794	17.0999	18.0498	11.6951	25.7975	9.12261	14.0232	9.83926	17.0637
Sobic.010G106900	(1 of 1) 4.1.2.40 - Tagatose-bisphosphate aldolase / Tagatose 1,6-diphosphate aldolase	82.4609	86.2657	79.2354	79.5235	78.6908	77.5435	75.7221	75.6121	70.8416	80.0147	70.5552	53.805	55.6979	57.9581	63.3427	71.638	61.4137	64.7738	80.7704	61.4791	59.6578	55.4533	53.9868	46.1986	46.8245	48.2293	59.266	56.2422	49.181
Sobic.010G155600	(1 of 1) PTHR11019//PTHR11019:SF102 - THIJ/PFPI // SUBFAMILY NOT NAMED	128.095	139.761	115.529	136.908	107.596	124.438	167.743	161.719	139.392	111.402	126.928	111.6	142.556	137.616	120.054	152.539	169.9	163.748	161.506	189.531	179.142	178.257	154.714	171.13	147.113	184.721	219.663	184.627	187.632
Sobic.010G166700	(1 of 46) PF00314 - Thaumatin family (Thaumatin)	53.867	48.44	36.479	47.9361	79.6748	51.8578	59.2565	64.4143	50.2636	47.0981	54.1197	45.3979	65.1058	53.0261	46.1144	40.3857	40.0587	34.5346	32.2225	51.7538	47.6786	70.9307	34.1802	65.4959	30.3811	68.4534	40.0829	70.9502	35.1773
Sobic.010G125500	(1 of 2) K10601 - E3 ubiquitin-protein ligase synoviolin (SYVN1, HRD1)	20.9195	19.5347	21.1951	19.4601	20.253	16.4939	20.2916	20.0506	25.5096	24.628	20.025	22.7785	20.1558	25.9684	24.6677	18.854	22.2544	21.2875	25.5505	16.1935	16.6271	19.1087	24.7407	18.8616	23.1094	19.587	24.6499	24.0778	24.8421
Sobic.010G195500	(1 of 1) PTHR10366//PTHR10366:SF383 - NAD DEPENDENT EPIMERASE/DEHYDRATASE // SUBFAMILY NOT NAMED	4.53072	4.00527	2.56166	4.3711	6.36871	3.42507	3.08766	2.26796	3.05916	1.78786	2.14833	1.91006	4.07829	3.95067	3.24936	5.81205	7.72419	6.10516	3.66456	7.78785	9.50684	5.75435	3.12541	4.42996	3.31603	3.77111	4.13255	3.69917	3.70063
Sobic.010G110332		3.48409	3.15162	2.81136	4.05631	4.29651	4.37075	2.35642	4.04288	3.71326	2.36764	3.22249	2.81989	1.67945	1.25299	3.13752	3.85901	2.71018	3.20912	3.15717	3.78801	4.12867	3.48895	2.31367	3.03607	2.10287	2.20112	0.801109	3.06396	1.61007
Sobic.010G154700	similar to Putative uncharacterized protein P0438E12.23	173.142	164.565	154.789	175.128	169.097	154.218	191.575	186.48	184.492	173.823	166.067	176.952	150.513	157.227	177.507	173.804	160.859	179.676	167.159	152.523	150.944	206.328	157.481	139.304	180.841	167.451	143.592	158.853	133.748
Sobic.010G043600	(1 of 1) PTHR32295:SF9 - IQ-DOMAIN 9 PROTEIN	44.1713	56.3553	61.9526	49.5364	66.1613	69.5668	49.6156	42.8929	35.2529	51.0453	43.4248	35.4506	57.6332	40.9531	48.9282	73.5313	42.6941	50.541	43.6158	71.9376	79.7765	49.5621	45.6742	37.1686	55.7008	60.4083	54.3052	56.0727	70.7946
Sobic.010G104800	(1 of 10) 1.11.2.3 - Plant seed peroxygenase / Soybean peroxygenase	4.49716	15.7391	6.60189	5.43396	2.34836	10.714	3.96474	3.87484	3.89786	10.4158	4.00776	12.6212	6.48348	4.43907	4.7585	4.29303	5.46121	10.6827	20.172	2.90319	8.9034	18.5336	2.33021	4.11265	16.8436	4.36628	5.05933	11.0909	20.3219
Sobic.010G051400	(1 of 1) K04706 - E3 SUMO-protein ligase PIAS1 (PIAS1)	26.1634	22.872	23.5915	19.5564	24.2813	18.8135	20.0679	19.9724	24.5802	28.871	22.4883	23.5373	16.2969	20.0496	20.5674	26.6112	21.718	21.339	31.3358	16.2622	16.8032	21.2277	21.3264	18.6488	22.6812	18.153	22.4148	21.3096	21.5461
Sobic.010G082700	(1 of 3) PF05705 - Eukaryotic protein of unknown function (DUF829) (DUF829)	41.7532	42.3998	44.1083	41.7982	40.6772	44.5047	36.3635	41.2992	39.9507	38.173	40.8882	37.3942	42.1389	42.6654	43.2077	43.6154	45.7857	42.5673	40.1065	42.0496	47.1114	41.1861	44.4449	42.3007	46.3661	43.1793	40.9293	40.3066	45.5869
Sobic.010G136600		15.5654	16.1383	15.0132	12.1293	20.5392	12.0797	9.84338	10.8663	11.4117	15.6629	9.64905	11.7451	10.2906	12.6482	11.0247	16.7004	9.46902	13.4889	15.2457	9.6485	11.4031	9.96806	9.06551	9.4776	9.80501	9.49675	15.1956	10.7542	12.0304
Sobic.010G050900	(1 of 1) PTHR31852//PTHR31852:SF25 - FAMILY NOT NAMED // LATE EMBRYOGENESIS ABUNDANT PROTEIN, GROUP 2	363.992	326.212	357.289	427.635	902.873	507.532	734.797	734.379	461.043	425.683	403.381	431.457	876.934	840.106	485.953	310.53	360.674	293.694	283.896	730.737	519.943	846.687	530.76	957.272	433.294	1330.75	904.234	1306.87	718.267
Sobic.010G008600	(1 of 1) PTHR13301//PTHR13301:SF55 - X-BOX TRANSCRIPTION FACTOR-RELATED // SUBFAMILY NOT NAMED	46.6333	61.8388	38.5746	58.0625	52.9009	53.1461	43.0594	39.6049	31.3984	37.5256	38.4077	18.1309	33.1416	35.4069	22.911	39.099	28.7302	33.2864	26.19	47.2955	37.2554	40.5412	12.9342	29.711	12.6196	25.4675	11.9869	29.3831	11.0255
Sobic.010G269500	(1 of 1) PTHR15574//PTHR15574:SF38 - WD REPEAT DOMAIN-CONTAINING FAMILY // SUBFAMILY NOT NAMED	18.3866	18.7316	16.6299	17.5979	17.9899	13.5348	18.1896	19.6695	21.1175	23.8219	20.2119	21.6809	17.306	17.0628	19.8226	17.7091	17.4333	15.9971	19.8367	13.2273	11.7419	15.3907	18.3285	15.5364	19.2715	18.0942	16.0456	17.6904	17.985
Sobic.010G179700	(1 of 1) PTHR11941//PTHR11941:SF47 - ENOYL-COA HYDRATASE-RELATED // 3-HYDROXYISOBUTYRYL-COA HYDROLASE-LIKE PROTEIN 3, MITOCHONDRIAL-RELATED	70.1986	77.1914	69.5563	80.9296	74.6454	73.159	80.4958	78.8972	69.4868	73.0667	69.6905	61.5188	63.3175	70.616	64.7441	81.328	64.8784	77.5414	80.0981	91.2075	81.3474	87.0284	62.4019	60.0099	70.9703	71.687	73.4232	75.9072	74.6074
Sobic.010G185200	(1 of 2) PTHR10783//PTHR10783:SF44 - XENOTROPIC AND POLYTROPIC RETROVIRUS RECEPTOR 1-RELATED // SPX DOMAIN-CONTAINING PROTEIN 1-RELATED	33.5342	26.6659	30.184	30.3062	30.1329	25.6077	26.5229	29.1528	41.9239	50.368	39.3271	51.6384	32.7019	37.3879	41.9993	38.0411	39.6261	32.1815	36.8487	22.1417	26.8323	27.7688	35.879	36.8595	42.9168	38.4745	33.1948	35.7047	46.1578
Sobic.010G086600	(1 of 1) PTHR10026//PTHR10026:SF74//PTHR10026:SF75 - CYCLIN // SUBFAMILY NOT NAMED // SUBFAMILY NOT NAMED	11.0302	11.7068	9.97615	9.68895	12.4307	10.8165	8.6157	9.77284	10.2337	9.99086	9.77716	9.48628	9.56983	8.91119	10.6563	12.0284	9.81289	9.51843	12.5255	10.349	11.2441	8.00096	6.82976	8.54698	7.99494	8.88773	8.26921	9.68477	8.76582
Sobic.010G276400	(1 of 1) PTHR31480//PTHR31480:SF2 - FAMILY NOT NAMED // PHYTOENE SYNTHASE, CHLOROPLASTIC	32.1017	31.7459	33.3681	33.6866	23.6844	20.2009	28.6171	38.6873	31.2828	34.8241	25.1637	28.9558	15.577	18.5302	29.4683	41.7539	34.1935	39.5606	44.059	35.4802	46.5137	48.3269	29.6224	34.9783	41.1613	25.1477	33.6644	31.6028	36.2076
Sobic.010G249300	(1 of 1) PTHR32440:SF2 - INACTIVE PURPLE ACID PHOSPHATASE 28-RELATED	15.3773	14.3598	16.9944	18.3678	17.0104	16.2181	16.7429	16.401	15.9658	16.3974	16.6299	16.6785	18.5293	18.7235	15.596	15.8473	14.8716	14.9723	16.3722	11.3393	15.2433	15.0113	15.0704	13.5927	15.4253	15.6382	16.6996	16.8451	14.4545
Sobic.010G273000	(1 of 18) PTHR23155//PTHR23155:SF498 - LEUCINE-RICH REPEAT-CONTAINING PROTEIN // SUBFAMILY NOT NAMED	6.07836	5.1592	3.69751	4.02378	5.74771	4.37905	3.29472	3.7258	4.83775	5.7074	4.94255	4.11609	3.63983	4.76404	3.91835	5.32506	3.53605	3.02035	3.54896	3.4565	4.1262	3.05352	2.49688	3.07284	2.24172	3.22116	3.73753	3.97076	3.54328
Sobic.010G001500	(1 of 5) KOG4660 - Protein Mei2, essential for commitment to meiosis, and related proteins	46.6777	47.5446	64.1842	46.5686	78.5922	56.2498	50.9763	50.2404	58.5898	89.0907	55.2521	68.7577	56.2272	67.5017	65.7058	48.4737	35.2292	28.4539	38.2545	23.1021	34.5431	25.9699	37.5695	31.5496	38.2495	31.9023	34.4487	35.7423	41.0138
Sobic.010G062500	(1 of 1) PTHR13832//PTHR13832:SF288 - PROTEIN PHOSPHATASE 2C // SUBFAMILY NOT NAMED	8.86866	6.2335	5.75867	8.76626	7.12975	5.47895	7.81083	6.39605	9.6627	11.3888	9.55507	9.5003	4.55815	4.10939	7.80668	7.10776	4.57108	5.4641	6.94896	1.97518	2.54719	5.15002	5.75186	1.81954	7.33983	3.22799	4.36527	2.87856	4.61901
Sobic.010G254900	(1 of 1) K14321 - nucleoporin-like protein 2 (NUPL2, CG1)	27.8426	31.5743	30.3085	26.3122	29.714	27.7356	27.8176	25.445	23.8988	22.9395	24.1467	22.991	26.0123	24.3834	26.4012	27.0237	28.8098	27.9477	25.5947	26.532	27.6514	24.8432	25.0272	31.0249	24.2951	29.2607	21.0896	30.5077	22.7067
Sobic.010G203300	(1 of 1) K11375 - elongator complex protein 4 (ELP4)	18.4228	20.1154	19.1735	20.46	20.5786	21.0744	22.4064	20.2247	23.605	21.7384	24.1142	21.3094	26.5989	22.189	20.0263	19.579	22.8772	22.3233	21.2371	23.2942	20.813	18.248	25.7172	25.6923	25.3906	24.9204	20.5311	22.9778	22.8295
Sobic.010G021100	(1 of 1) K12734 - peptidyl-prolyl cis-trans isomerase-like 3 [EC:5.2.1.8] (PPIL3)	31.4187	35.48	31	31.3203	34.4513	29.883	25.1696	20.5098	30.7831	33.2084	35.5264	43.0124	48.1546	40.5742	40.269	33.8603	32.2747	28.8092	31.6448	26.4843	28.4865	25.8732	43.2427	40.0267	40.1541	32.473	51.8803	32.3432	47.5181
Sobic.010G212200	(1 of 1) PTHR10366:SF246 - GDP-L-FUCOSE SYNTHASE 1-RELATED	34.5634	33.408	33.722	32.3594	29.6505	31.7787	33.3727	29.8863	37.0244	30.3749	36.1005	30.2538	29.7559	26.666	30.0057	30.1169	32.5282	34.9307	31.6641	29.0563	23.7439	31.7533	28.6759	32.7185	29.5974	29.4609	28.1513	32.0005	23.7999
Sobic.010G060500	(1 of 2) K02893 - large subunit ribosomal protein L23Ae (RP-L23Ae, RPL23A)	280.356	312.087	287.516	298.792	254.234	277.034	334.882	298.132	272.107	205.483	264.982	216.516	274.552	265.995	242.606	283.068	334.03	345.212	305.362	321.291	314.085	318.719	310.503	298.77	290.631	341.319	286.591	311.529	288.165
Sobic.010G039300	(1 of 9) K01738 - cysteine synthase A (cysK)	13.8455	12.2661	15.7776	15.6732	24.1837	16.6928	15.7387	16.6355	20.248	26.9863	19.5409	24.2111	22.1664	25.8403	24.4124	15.361	12.0527	10.2424	12.6601	13	14.9439	16.1351	13.3706	13.4275	15.4352	15.5509	13.0163	16.6206	16.3064
Sobic.010G260200		31.7316	33.965	28.5373	33.6515	27.2239	30.1282	23.2401	23.6305	28.7196	24.761	31.7248	26.9993	27.9185	25.2284	23.7842	27.6491	31.9667	35.6768	24.8549	26.5946	24.0843	31.41	27.8297	30.8222	25.6344	21.0545	22.3046	22.4582	23.5479
Sobic.010G050750	(1 of 3) PF06485 - Protein of unknown function (DUF1092) (DUF1092)	92.5453	101.445	101.053	95.7026	102.656	103.052	102.733	86.2355	94.1263	92.4612	99.1518	106.751	104.308	96.089	94.9588	92.3372	99.2516	97.6965	85.2021	99.8289	90.0741	102.186	92.9079	98.3252	92.1297	105.295	76.7365	93.5177	81.5831
Sobic.010G065800	(1 of 1) KOG1870//KOG1871//KOG1873 - Ubiquitin C-terminal hydrolase // Ubiquitin-specific protease // Ubiquitin-specific protease	80.4093	99.3505	82.9685	93.3421	127.324	145.139	124.064	97.0785	66.7298	85.102	78.2798	70.1536	125.466	98.8203	82.2349	107.993	101.653	87.6302	74.7125	193.186	192.033	124.693	86.5185	99.9202	76.0174	141.577	118.315	149.557	125.111
Sobic.010G188200	(1 of 4) KOG2887 - Membrane protein involved in ER to Golgi transport	26.1334	23.9457	25.665	25.6212	23.9829	24.6003	23.8049	26.2788	29.343	35.7646	31.1364	30.6288	34.5378	28.7869	30.3518	23.8101	26.5189	23.1699	23.3233	22.2181	24.4788	29.4995	31.7471	25.0422	29.6943	34.0927	29.5249	30.3332	27.6175
Sobic.010G242900	(1 of 5) PTHR23155//PTHR23155:SF563 - LEUCINE-RICH REPEAT-CONTAINING PROTEIN // SUBFAMILY NOT NAMED	41.6903	42.7863	52.1926	40.7797	40.8392	34.6904	31.3464	32.5689	38.4204	42.7254	32.6878	35.7381	26.7399	38.2502	38.8427	45.7358	34.5884	36.3297	41.3742	21.1285	26.0334	23.7712	35.6436	29.1322	38.7658	31.5011	31.4413	28.9033	36.3629
Sobic.010G243700		28.5157	29.5628	22.2787	30.1434	39.3817	35.3222	28.8494	28.0054	32.871	30.879	30.7251	31.835	37.4147	33.0483	31.7324	30.7303	26.5173	26.7867	24.8568	42.3781	43.7701	26.1857	27.7237	27.4498	26.6812	31.3003	30.5752	35.6507	34.348
Sobic.010G122000	(1 of 1) PTHR31964:SF10 - ADENINE NUCLEOTIDE ALPHA HYDROLASES-LIKE SUPERFAMILY PROTEIN	5.01928	7.62235	5.65808	7.11172	5.71989	6.04252	4.47115	5.29425	8.36084	9.06467	7.4642	8.57476	5.84807	3.55285	10.0753	5.00242	6.55861	6.26118	6.6727	6.29136	6.96137	6.12923	3.72899	4.37977	4.82292	4.29488	3.14722	3.78436	4.96101
Sobic.010G215600	(1 of 1) 2.5.1.115 - Homogentisate phytyltransferase / HPT	34.9759	30.7453	32.2681	33.8881	36.2468	34.8797	38.2155	39.0165	32.9598	28.7164	35.4133	28.9026	27.7315	26.5619	30.3157	32.7762	32.3456	32.6337	38.2532	32.4296	29.4402	34.6715	28.5678	30.5102	23.8737	26.3635	20.9819	34.6552	20.8086
Sobic.010G178500	(1 of 2) K03627 - putative transcription factor (MBF1)	52.5989	92.1367	39.1013	60.1298	94.2178	108.161	139.831	84.7424	158.354	143.856	231.542	412.698	350.884	580.164	252.282	61.6261	105.488	53.0214	53.514	145.063	97.8088	79.3817	381.456	321.029	175.307	253.847	759.685	272.474	503.346
Sobic.010G118950		29.5108	31.7889	29.4865	32.5007	37.9736	28.0232	24.5902	26.7243	25.5595	31.9026	26.5547	26.0835	23.9513	27.6045	27.1504	29.035	19.462	21.8625	27.1748	22.8516	22.5945	23.2639	20.2683	21.3611	21.9798	23.1144	21.8909	22.9446	22.5183
Sobic.010G128101		8.48972	9.09547	6.55983	6.38152	7.83331	8.02349	6.21732	6.15791	5.45528	4.65899	4.85804	4.1515	5.81683	4.6291	5.34987	6.23219	7.30861	8.54527	8.20769	6.03619	6.17663	5.20723	4.42959	4.7575	5.64104	5.17771	5.23781	5.26884	4.88021
Sobic.010G157700	similar to Endoribonuclease E-like protein	11.0153	11.2393	11.5089	10.6545	12.6379	12.636	11.106	13.377	11.136	11.1956	10.9833	10.2794	11.7086	13.3835	12.9172	14.5072	11.9776	11.9998	11.5659	15.2841	15.7457	17.3665	11.3535	13.4688	11.4459	17.2981	14.4545	18.7902	13.7904
Sobic.010G080550		8.7883	7.21465	9.62157	6.28051	9.20609	7.8043	5.5477	7.21563	4.35673	5.86725	4.29926	5.76327	3.90173	6.67859	6.40216	5.83312	3.42786	6.04638	9.87781	5.54681	4.68189	6.09482	3.01226	2.13301	3.24531	3.67573	4.31071	4.32966	4.71823
Sobic.010G157000		2.34328	2.59679	3.42233	3.73199	4.50024	3.44836	3.32497	2.06	4.75549	5.03195	3.27138	5.91157	3.78445	3.53046	4.22358	3.66141	3.06321	3.43949	3.66574	3.50639	2.93129	3.10154	3.26466	4.5186	3.77323	3.59955	5.00392	3.45215	5.9308
Sobic.010G029000	(1 of 1) PTHR10108//PTHR10108:SF837 - METHYLTRANSFERASE // SUBFAMILY NOT NAMED	7.37643	6.03833	8.41974	8.72748	10.0301	6.70464	10.7003	9.35483	8.41921	5.00051	6.2105	6.02437	4.99146	6.83626	5.68567	6.43336	7.88278	6.94321	7.85776	6.68112	6.21742	9.88045	8.14228	8.53659	8.30391	9.26104	5.18886	8.38412	4.89205
Sobic.010G142700		29.4731	26.4717	22.1187	25.328	21.6763	21.2002	20.3407	21.8115	15.35	14.57	15.8968	13.6289	11.4354	16.2951	13.9448	18.2823	18.217	22.7431	21.1351	18.2979	15.6609	17.6906	11.1814	15.9445	12.9658	17.0793	7.38924	12.4643	9.29626
Sobic.010G092600	(1 of 2) PTHR19139//PTHR19139:SF142 - AQUAPORIN TRANSPORTER // SUBFAMILY NOT NAMED	758.831	311.86	267.948	424.228	373.89	274.6	583.086	941.611	921.811	1156.63	854.535	863.616	99.9005	87.0127	835.59	190.71	525.729	234.374	541.764	129.678	152.303	264.903	295.452	57.1791	370.392	78.0581	172.245	65.288	100.844
Sobic.010G081200	(1 of 1) K09142 - hypothetical protein (K09142)	29.0348	31.775	25.0467	29.8261	28.5581	33.8835	31.3213	33.2846	30.6653	24.8836	30.7196	27.6118	29.8665	28.0012	27.9114	26.1922	29.7763	29.777	30.4125	34.0089	27.5397	27.1697	26.6379	30.9997	26.4377	34.5717	27.5186	32.0852	28.7117
Sobic.010G264300	(1 of 1) K03965 - NADH dehydrogenase (ubiquinone) 1 beta subcomplex subunit 9 (NDUFB9)	162.742	173.502	137.162	181.104	144.835	143.02	191.31	188.583	188.278	152.154	184.959	183.296	193.871	185.787	173.014	162.616	180.418	176.058	166.271	181.39	169.624	209.98	175.955	186.543	181.374	215.035	193.862	186.33	164.934
Sobic.010G051500	(1 of 3) PTHR11668//PTHR11668:SF280 - SERINE/THREONINE PROTEIN PHOSPHATASE // SERINE/THREONINE-PROTEIN PHOSPHATASE PP1 ISOZYME 7	40.5731	41.1706	45.0823	42.0078	36.936	41.3056	42.9375	45.8424	45.0067	39.9507	43.1784	39.48	37.2311	33.0302	41.5184	40.3531	45.4595	48.1434	45.1327	40.6326	37.8271	42.7889	40.4261	36.7903	41.5702	38.8631	35.8993	37.102	35.9803
Sobic.010G224700	(1 of 1) K17680 - twinkle protein [EC:3.6.4.12] (PEO1)	12.0018	10.5853	9.11587	9.27453	9.16713	10.3192	10.0132	8.44083	9.94115	10.7003	8.49607	7.5168	5.67017	7.22482	7.20141	11.6436	11.9959	12.3368	14.4371	12.2398	13.6385	10.1602	9.23436	8.42637	8.34083	12.7562	10.7703	10.456	8.15651
Sobic.010G178600	(1 of 3) PTHR19876:SF6 - COATOMER SUBUNIT BETA'-1	54.8739	46.2211	55.7688	45.4442	49.4287	40.4423	47.8364	41.3839	39.4998	47.6947	34.899	35.42	28.032	48.2076	39.2767	41.1021	38.2324	33.7255	49.5769	25.9674	27.9557	32.9472	35.7051	25.1474	32.9107	33.9018	39.5666	30.7469	34.9099
Sobic.010G014100	(1 of 1) PTHR24078//PTHR24078:SF283 - DNAJ HOMOLOG SUBFAMILY C MEMBER // GAMETOPHYTIC FACTOR 2	96.4141	93.1417	87.9303	90.9807	94.8573	97.8881	100.111	94.4857	100.994	108.294	104.365	120.319	146.67	129.429	107.988	92.3993	84.4725	79.6983	91.392	90.2406	88.9518	80.5826	106.101	103.258	97.2241	112.425	187.709	114.736	160.788
Sobic.010G230600	(1 of 1) PTHR19375:SF149 - HEAT SHOCK 70 KDA PROTEIN 16	25.0565	21.311	21.5059	20.3308	20.2423	17.7165	20.9379	22.2621	22.6033	23.4116	19.7853	19.6279	15.9498	20.0148	19.7251	19.7721	19.4569	17.7709	23.612	15.7991	15.0978	18.7772	17.8098	16.4707	18.1016	17.3623	18.5828	20.3755	18.605
Sobic.010G228000	(1 of 1203) 2.7.11.1 - Non-specific serine/threonine protein kinase / Threonine-specific protein kinase	5.0204	6.03108	6.02029	5.36725	7.73947	5.6374	4.93985	5.20898	7.92901	11.0865	7.51644	10.7867	5.63552	6.85107	7.84574	4.20713	7.00516	3.90755	5.51109	4.58365	6.55663	5.75159	5.15565	4.46047	6.22696	3.64856	4.93402	3.95312	4.31253
Sobic.010G055400	(1 of 4) PF07645//PF07714 - Calcium-binding EGF domain (EGF_CA) // Protein tyrosine kinase (Pkinase_Tyr)	4.30512	4.22447	4.16895	4.18421	3.98942	3.96425	4.4916	4.91908	5.11755	4.82389	4.85941	4.86002	5.17571	4.63303	5.7187	5.20514	6.34984	4.81942	5.50999	5.0991	5.12481	6.21914	4.9781	6.98458	4.3504	6.62468	3.65942	6.53066	3.44919
Sobic.010G134100	(1 of 1) PTHR10826//PTHR10826:SF11 - COMPLEMENT COMPONENT 1 // SUBFAMILY NOT NAMED	14.0822	15.2916	12.1828	15.7622	13.2927	16.8805	22.0875	18.1623	19.1272	16.0565	18.0206	14.9832	16.0382	14.4069	15.269	11.7969	19.3028	17.7578	17.1621	18.4344	14.702	16.2428	16.9889	15.4528	15.5788	18.7178	15.7	16.0043	14.7583
Sobic.010G074900	(1 of 1) PTHR23112 - G PROTEIN-COUPLED RECEPTOR 157-RELATED	37.7049	35.6319	36.6638	37.4746	37.9645	32.0791	31.4468	32.4233	29.5526	30.9341	28.7325	28.2085	25.5331	33.6722	31.4428	40.9954	31.8386	31.5562	35.2233	27.3314	28.8834	33.8885	27.4558	27.6858	30.3102	31.208	24.3374	30.1196	23.8139
Sobic.010G187600	(1 of 1) PTHR23073//PTHR23073:SF34 - 26S PROTEASE REGULATORY SUBUNIT // SUBFAMILY NOT NAMED	71.1291	65.7174	63.1551	73.3655	76.1135	78.1982	78.6932	74.9973	62.3906	68.2302	65.1566	63.6673	65.7599	64.0574	66.2705	66.4253	70.8941	61.2682	61.7944	68.1832	75.8797	75.3976	58.8547	58.1191	56.3995	77.2301	60.0033	70.4002	56.6952
Sobic.010G232000	(1 of 1) PTHR23177:SF8 - CRIB DOMAIN-CONTAINING PROTEIN RIC1-RELATED	6.64449	6.97814	14.5123	2.00392	3.93036	0.528406	1.65757	3.07245	0.790316	0.141974	0.11928	0.452926	0.196693	3.90615	0.150752	2.4908	0.63274	3.92549	1.26428	0.484762	0.631564	0.883498	0.667008	0.401594	0.932863	0.845051	1.0133	1.32772	0.674409
Sobic.010G235800		4.22134	4.044	3.6908	3.75561	3.37273	3.15992	3.42423	3.76526	3.61115	3.78985	3.83666	3.80503	3.57603	3.8191	3.31361	3.65198	3.37167	3.15747	3.62512	2.94778	3.3566	3.09355	2.79107	2.45469	3.22587	3.01932	2.9874	3.09807	3.09861
Sobic.010G074700	(1 of 5) 4.1.1.36 - Phosphopantothenoylcysteine decarboxylase / N-((R)-4'-phosphopantothenoyl)-L-cysteine carboxy-lyase	3.52131	3.12959	3.42302	2.75607	5.76045	2.46736	3.60826	2.33378	2.85801	3.05573	3.43757	2.81989	6.14212	4.85889	5.0155	2.638	1.89519	1.51124	1.08798	1.31368	1.29021	1.70175	1.36262	1.90452	2.62859	3.11211	2.95722	2.67049	1.81281
Sobic.010G223200	(1 of 1) PTHR23076//PTHR23076:SF60 - METALLOPROTEASE M41 FTSH // SUBFAMILY NOT NAMED	76.6177	92.8383	92.878	81.5601	72.1367	85.5469	66.9807	81.6187	74.7881	93.0864	76.4673	83.8708	79.3704	74.4829	78.6136	107.069	79.7862	99.3439	93.1475	78.5233	92.0778	89.2471	71.6892	91.6348	90.428	78.3846	82.5706	105.107	99.8671
Sobic.010G279450	(1 of 1) PTHR10694:SF8 - LYSINE-SPECIFIC DEMETHYLASE LID	23.3874	22.9392	23.5129	19.0463	24.3803	18.0591	16.669	16.0726	15.9632	19.3396	13.9795	12.3405	12.4192	16.6125	13.0869	21.7892	16.3948	16.9105	21.1749	15.6378	18.6412	16.4644	13.2336	13.9956	12.4966	14.5005	16.4138	17.9553	14.9802
Sobic.010G268200	(1 of 10) PTHR14155//PTHR14155:SF146 - RING FINGER DOMAIN-CONTAINING // SUBFAMILY NOT NAMED	83.8176	95.7281	124.744	129.831	119.662	112.977	77.9666	75.6291	113.327	175.912	137.673	131.807	190.942	188.903	130.86	78.6837	121.344	59.6501	53.4658	78.616	129.08	92.0671	87.7508	114.809	82.2646	116.338	68.9396	114.041	97.9329
Sobic.010G067100	(1 of 1) PTHR11592:SF11 - PHOSPHOLIPID HYDROPEROXIDE GLUTATHIONE PEROXIDASE 1, CHLOROPLASTIC-RELATED	85.3607	96.1073	95.7683	100.357	96.4637	105.09	102.401	114.25	91.7183	76.0843	85.9736	77.765	96.8039	104.761	95.5053	112.84	100.962	106.385	105.521	123.582	130.618	122.592	83.0353	113.605	91.7362	116.563	119.781	145.016	116.36
Sobic.010G275150	(1 of 1) 4.6.1.16 - tRNA-intron lyase / tRNA splicing endonuclease	6.23578	6.26776	5.28333	5.43655	7.25624	5.53213	6.13588	6.06209	7.10448	5.96975	7.28776	7.99669	5.11772	5.21654	6.02368	5.48773	6.25104	6.45727	7.44054	4.71376	4.13748	5.04084	7.87162	5.41108	7.53268	5.77725	5.89373	5.86878	6.23391
Sobic.010G100700	similar to Os06g0244700 protein	6.39614	1.90515	7.556	1.64568	5.31872	0.281072	3.10927	3.85426	1.53284	1.65413	0.708383	1.51672	0.214007	5.37248	1.06615	2.25838	1.50369	1.03595	2.62769	1.01719	0.858947	3.12733	1.65102	2.28789	2.01829	2.75102	3.3143	2.30355	2.0211
Sobic.010G077400	(1 of 1) PTHR23088//PTHR23088:SF23 - NITRILASE-RELATED // SUBFAMILY NOT NAMED	10.7904	12.9075	9.9619	11.8411	13.5675	10.1625	9.54795	9.03287	12.4682	17.414	11.2966	12.4634	7.85371	7.35093	13.6489	13.2539	8.12786	11.3386	14.0441	6.7573	6.462	8.8016	7.24079	5.46197	9.34413	5.0211	7.51129	5.03278	7.423
Sobic.010G064500	(1 of 1) PTHR35769:SF2 - CALCINEURIN-LIKE METALLO-PHOSPHOESTERASE SUPERFAMILY PROTEIN	2.52214	3.47052	2.76223	3.20042	2.72796	2.40363	3.13511	3.55058	3.45292	3.25843	4.0324	3.20281	4.34348	3.01877	3.4038	4.26129	5.08166	3.25353	3.74016	3.43652	4.07426	3.81429	3.76505	3.48749	3.07283	3.84399	4.70245	4.20694	3.74298
Sobic.010G071700	(1 of 33) K09286 - EREBP-like factor (EREBP)	1034.72	1012.94	864.114	767.601	1022.14	932.119	962.726	1004.44	795.426	506.496	749.502	502.624	851.781	884.665	705.438	1060.63	1089.56	1211.67	1127.77	1342.15	1068.73	1395.71	1063.42	1217.06	811.586	1589.8	831.604	1771.09	867.134
Sobic.010G072900	(1 of 1) K03564 - peroxiredoxin Q/BCP (BCP, PRXQ, DOT5)	4.57292	9.48266	11.0493	8.50631	4.83308	5.09063	5.55455	8.8893	4.66848	2.49881	3.13067	4.06511	5.32038	8.88458	4.09634	18.533	8.96681	18.8162	13.5534	17.9194	16.6542	26.1458	5.95222	22.1761	10.0917	19.4832	19.7003	24.5763	16.2431
Sobic.010G039100	(1 of 9) K01738 - cysteine synthase A (cysK)	20.7369	23.8044	18.8672	25.9562	22.5903	21.9943	19.9826	19.9102	24.3234	28.9256	30.1322	27.9896	29.5664	24.9553	29.1034	28.7537	31.1805	24.5678	26.371	31.7395	34.6854	31.5087	29.4072	34.2603	31.0032	37.4791	23.9113	29.5263	22.615
Sobic.010G067200	(1 of 1) PTHR27000:SF72 - PIRIFORMOSPORA INDICA-INSENSITIVE PROTEIN 2	4.72476	4.60402	5.19115	3.86168	4.91513	2.78749	2.10316	2.14395	2.36213	3.40539	1.23881	3.15837	1.05058	2.00571	2.57217	3.67565	2.39636	2.78402	5.01008	1.78951	3.10002	2.44687	1.8308	1.05926	2.25905	0.815951	2.34791	1.23341	1.76422
Sobic.010G015000	(1 of 171) PF00847 - AP2 domain (AP2)	15.3262	15.7813	15.776	13.9547	18.3694	12.3243	11.6708	10.7742	15.2956	14.5375	11.917	10.8644	9.79056	10.8068	13.3782	12.4553	10.4668	14.4913	13.6465	9.45479	11.3172	8.09173	11.3832	9.70926	10.7965	9.55719	7.89926	13.1667	7.47105
Sobic.010G180200	(1 of 1) PTHR11477//PTHR11477:SF8 - TRANSCRIPTION ELONGATION FACTOR S-II // SUBFAMILY NOT NAMED	3.18486	1.90286	2.41408	2.01109	1.96353	2.46589	2.77478	2.22811	2.50876	2.22629	3.0301	2.15911	2.58591	2.81693	2.60979	1.78407	3.60116	2.22124	2.46442	2.91899	3.51774	2.38512	3.53944	3.50134	2.51	4.06876	2.47641	3.37622	2.11953
Sobic.010G044900	(1 of 2) PTHR22835//PTHR22835:SF237 - ZINC FINGER FYVE DOMAIN CONTAINING PROTEIN // SUBFAMILY NOT NAMED	155.79	167.017	161.999	148.174	120.479	118.2	105.684	84.7296	115.783	132.744	139.873	130.904	51.1667	45.9253	110.511	109.461	74.1849	104.632	87.3002	40.8653	40.7745	69.6748	66.4299	23.9857	83.041	33.4039	32.4834	26.2106	47.1403
Sobic.010G071900	(1 of 12) 1.1.1.195 - Cinnamyl-alcohol dehydrogenase / CAD	12.0563	12.3439	13.7425	16.9109	18.1599	15.4675	13.719	13.9655	14.6288	16.7182	13.1645	16.8569	21.4363	19.9656	19.9512	15.6478	17.5278	15.2902	12.3175	19.2314	22.6724	16.2416	13.4352	15.0773	14.5996	17.784	14.922	16.2865	14.8746
Sobic.010G279800	(1 of 2) PTHR23086:SF42 - PHOSPHATIDYLINOSITOL 4-PHOSPHATE 5-KINASE 9	14.1109	13.3153	14.5412	12.214	13.3628	10.4779	9.7377	11.9529	11.092	12.2576	10.1496	9.96961	9.63695	11.1984	10.4713	15.2153	9.87643	10.0818	14.3086	9.09048	8.94756	9.39286	11.9224	9.70016	12.6572	11.0879	11.3987	12.5871	12.5122
Sobic.010G245500	(1 of 2) PTHR31517//PTHR31517:SF10 - FAMILY NOT NAMED // PEROXIDASE 16-RELATED	381.154	345.547	351.446	341.522	236.834	223.453	264.622	279.116	274.084	234.974	234.043	161.08	75.6216	102.75	156.81	303.309	109.65	303.964	206.292	74.9403	93.3576	152.656	15.0773	13.7871	18.1066	41.4834	7.86202	15.8802	11.7527
Sobic.010G249700	(1 of 1) PTHR24015//PTHR24015:SF641 - FAMILY NOT NAMED // PENTATRICOPEPTIDE REPEAT REPEAT-CONTAINING PROTEIN	7.51483	11.0638	16.937	13.2461	11.6734	12.1781	7.32366	8.74037	6.08019	8.73742	7.6706	6.53026	7.68596	7.81619	7.57033	13.6908	7.77512	13.8483	9.58685	11.0767	14.409	10.6104	6.09251	9.21161	7.39168	6.24688	6.71764	6.58483	6.41163
Sobic.010G158832	(1 of 1) PTHR32227//PTHR32227:SF91 - FAMILY NOT NAMED // GLUCAN ENDO-1,3-BETA-GLUCOSIDASE-LIKE PROTEIN 1	3.17623	2.90281	3.67741	2.77158	3.07846	2.34083	2.56208	3.47705	3.33241	2.45415	2.73131	2.63009	1.87222	3.48844	2.89694	2.45311	3.55861	1.91999	2.24146	1.55465	1.47453	3.10995	2.72524	3.27562	2.77302	2.89078	2.39274	2.86786	1.75305
Sobic.010G104700	(1 of 10) 1.11.2.3 - Plant seed peroxygenase / Soybean peroxygenase	1.64015	5.54731	2.32601	1.63747	2.20534	3.57387	2.3141	1.37138	1.09417	5.99273	2.73825	5.72424	2.44704	1.83357	2.07644	1.96351	1.75094	3.78521	6.64967	1.10258	3.1803	6.4117	1.38303	1.36305	7.6704	1.19197	1.47297	3.87972	7.49129
Sobic.010G062000	weakly similar to Putative uncharacterized protein	15.5258	16.6868	14.3169	15.1714	14.7336	14.3571	16.5269	17.1033	23.7819	25.5826	25.3754	23.5398	22.3286	19.3363	25.2154	19.84	20.5329	18.9626	19.397	16.1592	15.3969	17.0727	24.4761	17.3266	29.4381	21.7711	27.8795	21.5144	27.3326
Sobic.010G201500	(1 of 1) PTHR23102 - ZINC FINGER CLIPPER -RELATED	32.6859	33.5202	29.8701	26.2181	37.8808	25.0945	21.0206	20.4156	21.4258	26.6747	17.1743	15.8911	13.1208	21.6541	17.869	32.3182	21.9611	24.8124	32.2694	20.6722	23.7494	20.012	17.2614	15.6825	18.8939	14.9323	18.4443	19.8274	18.9991
Sobic.010G024600	(1 of 1) K06980 - uncharacterized protein (K06980)	17.0789	17.0129	12.6609	20.4408	14.7152	18.4925	24.4284	18.9792	21.8716	18.4145	19.5515	16.6904	23.8891	20.0058	18.4074	15.8969	22.7242	20.6136	19.1711	22.4148	21.9355	20.4273	19.9035	23.5248	17.7924	26.6597	32.7496	24.7195	24.1951
Sobic.010G228500	(1 of 1) K14050 - geranylgeranyl transferase type-2 subunit alpha [EC:2.5.1.60] (RABGGTA)	28.5325	28.3175	28.3087	26.4969	26.5162	24.7141	23.7133	24.7143	26.7004	29.9264	26.1496	26.2756	21.2153	26.2524	27.4519	26.4947	22.2158	22.6587	26.5535	17.676	20.7922	22.1884	21.853	20.1423	22.3233	22.3632	20.7041	23.7735	20.4036
Sobic.010G162900	(1 of 14) 1.3.3.8 - Tetrahydroberberine oxidase / THB oxidase	1.03848	1.45473	0.968638	2.25937	2.05359	1.1744	0.627161	0.242851	0.572772	1.50185	0.764723	0.329094	1.05926	0.3558	1.14046	2.67864	5.27356	4.81919	2.51477	4.58412	6.21528	3.99894	0.491772	2.55322	0.742434	0.670768	0.806036	1.17331	0.762342
Sobic.010G248100	(1 of 1) PTHR12542//PTHR12542:SF16 - EXOCYST COMPLEX PROTEIN EXO70 // EXO70-G1 PROTEIN	21.5893	17.7781	26.9797	21.9621	30.6263	14.692	25.8181	21.3775	17.4645	22.395	15.8961	15.2456	14.8769	21.6116	15.6375	20.6881	20.3871	20.3514	18.0849	16.0897	16.198	29.9994	18.1917	22.451	21.6447	22.2738	14.1299	25.8659	13.2211
Sobic.010G182200	(1 of 7) K03231 - elongation factor 1-alpha (EEF1A)	542.089	573.76	563.772	567.165	495.757	638.057	619.065	631.991	603.721	442.883	557.78	468.227	615.749	569.777	524.312	524.739	615.242	616.862	581.465	605.382	615.991	581.562	596.498	651.914	547.868	660.884	520.392	639.48	556.728
Sobic.010G219800	(1 of 1) PTHR22765:SF56 - VACUOLAR-SORTING RECEPTOR 5-RELATED	29.3017	16.6792	47.2086	10.4896	36.1245	6.66369	15.7404	18.4491	14.9712	17.7197	10.2641	16.0251	5.8328	25.0301	10.6351	10.3296	7.24009	5.81843	8.44967	4.29873	3.64167	5.63498	5.92605	4.20398	5.3279	8.53545	10.4446	7.90707	5.97301
Sobic.010G258100	(1 of 2) KOG4118 - Uncharacterized conserved protein	195.781	184.872	179.096	185.105	183.063	201.43	191.551	189.612	221.99	207.62	240.976	244.33	229.37	200.81	225.987	172.37	186.798	184.032	180.184	158.128	151.203	180.865	237.655	214.731	226.01	220.274	212.023	202.457	199.301
Sobic.010G103000		43.7664	38.045	41.4655	35.2701	32.9831	36.5036	33.012	33.5985	34.8357	39.0508	35.0681	32.3091	25.0406	30.304	31.4307	35.6676	33.0366	32.6818	38.3674	25.6565	27.6079	28.918	29.5426	26.5445	31.5252	25.7041	25.832	27.6495	28.5877
Sobic.010G009400	(1 of 1) PTHR10218//PTHR10218:SF218 - GTP-BINDING PROTEIN ALPHA SUBUNIT // SUBFAMILY NOT NAMED	28.4582	30.4489	22.2278	24.5023	23.3375	21.5144	17.7192	17.2899	19.9913	24.2138	17.992	18.0399	14.6384	13.4901	18.3784	21.7358	19.2078	18.5291	18.1518	15.3696	17.8497	14.4863	11.1198	13.8269	12.521	13.1676	9.16607	15.3136	8.83691
Sobic.010G278300	(1 of 1) K01354 - oligopeptidase B (ptrB)	32.0444	29.6098	30.8071	28.5427	28.487	24.5365	30.492	26.066	26.0863	28.5157	25.2932	21.181	20.6448	20.3979	23.9332	27.1544	28.8231	26.4826	32.2615	20.5405	19.7304	21.3428	22.8628	22.0318	21.5659	20.9191	19.4067	22.9041	18.8326
Sobic.010G109200	(1 of 1) PTHR11654//PTHR11654:SF178 - OLIGOPEPTIDE TRANSPORTER-RELATED // PROTEIN NRT1/ PTR FAMILY 3.1	20.5879	29.2143	28.5962	34.8397	16.6233	7.13507	9.03953	7.31963	12.4871	20.6853	22.3138	11.685	14.0804	12.5835	14.8037	30.4168	78.8809	54.2042	38.5223	19.2757	22.0869	45.0012	27.2586	46.3638	29.7461	18.2328	9.05538	19.5532	7.41359
Sobic.010G163400	(1 of 76) 5.2.1.8 - Peptidylprolyl isomerase / Rotamase	7.95058	8.12635	7.72308	6.39402	10.1723	7.23069	4.56982	6.47542	4.26463	5.95602	4.02948	4.42386	4.63678	5.58045	5.35835	8.71818	4.83015	6.26858	7.32058	6.62415	6.81799	6.42337	3.18395	3.14585	3.86242	3.98951	4.0377	6.23245	5.43498
Sobic.010G017100	(1 of 2) PTHR22601//PTHR22601:SF14 - ISP4 LIKE PROTEIN // SUBFAMILY NOT NAMED	13.84	10.5632	8.87862	10.8336	9.21185	7.69928	11.2906	13.5598	15.745	18.6124	17.7365	14.1384	9.18909	6.64047	13.5213	8.57928	9.41209	5.49617	10.9569	6.4998	5.41986	8.10595	7.87823	5.85859	8.16706	6.42918	6.96573	6.50899	5.5213
Sobic.010G275800	(1 of 1) PTHR12741//PTHR12741:SF24 - LYST-INTERACTING PROTEIN LIP5 DOPAMINE RESPONSIVE PROTEIN DRG-1 // SUBFAMILY NOT NAMED	29.8562	21.5939	27.7862	20.3827	22.8436	16.5982	24.8893	27.2984	22.1112	18.6155	17.9696	15.0503	14.7632	37.1486	16.8185	39.0902	35.1512	24.4616	40.4265	25.1929	30.6493	34.266	45.1004	48.2543	32.1296	40.472	40.2163	48.3176	35.3236
Sobic.010G207600	weakly similar to Putative uncharacterized protein	9.47732	9.537	10.7716	7.99448	9.89019	6.09414	6.65217	8.21988	7.73896	11.1219	7.59214	9.44525	5.35018	6.89752	7.97149	14.9053	12.5368	14.0853	13.1032	12.1498	15.0831	12.6503	8.01923	14.6194	8.74982	8.73466	8.26873	7.24251	8.26462
Sobic.010G063300	(1 of 1) PTHR23257:SF547 - GENOMIC DNA, CHROMOSOME 3, TAC CLONE:K7P8-RELATED	26.8649	26.3213	36.3233	25.8015	30.5119	28.1253	26.9262	28.92	22.6803	25.2574	23.7365	23.447	28.4605	27.9955	24.4021	28.9905	36.5074	29.8642	36.4634	43.2949	42.5413	40.0521	29.8	41.3732	24.4478	27.6578	25.1612	39.3715	28.0893
Sobic.010G207700	(1 of 2) PTHR27001:SF62 - PROTEIN KINASE FAMILY PROTEIN-RELATED	7.02158	5.58071	12.4259	3.78502	4.97384	2.99085	4.95316	6.44234	3.88982	2.2034	3.46646	2.39823	2.22662	5.40424	3.51404	5.52585	7.82354	6.03889	5.68218	9.10392	8.7927	11.0984	7.87548	10.8562	6.84244	8.82903	5.23063	11.8918	4.68785
Sobic.010G184000	(1 of 10) PF01918 - Alba (Alba)	118.977	121.801	114.696	130.526	124.241	132.213	153.41	160.158	139.786	101.826	133.696	122.106	139.416	144.878	131.83	133.973	150.339	147.842	135.377	171.82	156.22	173.842	168.211	175.416	156.392	201.414	150.605	173.323	154.074
Sobic.010G004701		41.9294	44.1755	40.8915	39.9161	52.8131	36.822	25.9535	33.703	36.915	44.3687	35.864	37.8839	37.3925	40.252	34.9712	48.1324	34.6572	34.3595	38.2447	34.3416	43.2867	39.5863	29.4071	34.8279	32.6901	31.9158	33.2643	42.3349	37.8617
Sobic.010G199200	(1 of 1) PTHR22950//PTHR22950:SF292 - AMINO ACID TRANSPORTER // SUBFAMILY NOT NAMED	741.9	987.014	1097.07	1062.57	1180.1	1241.39	916.858	713.479	766.364	1232.82	976.754	897.04	948.794	810.24	1131.56	1006.55	745.275	952.955	715.57	1098.28	1207.42	947.346	673.453	610.373	740.092	595.977	478.301	659.018	708.864
Sobic.010G279900	(1 of 1) PTHR24098:SF5 - ACYL-COA N-ACYLTRANSFERASE WITH RING/FYVE/PHD-TYPE ZINC FINGER DOMAIN-CONTAINING PROTEIN	38.8186	38.3907	40.5151	33.437	42.2716	35.8963	30.3071	30.6664	29.5509	35.6982	27.1334	26.3041	25.5491	31.2832	27.8049	36.0697	31.152	27.7851	34.8317	27.6001	29.9645	28.0134	27.5124	27.4758	27.485	25.836	23.869	29.8943	24.6431
Sobic.010G105300	(1 of 1) PTHR12629//PTHR12629:SF10 - DIPHOSPHOINOSITOL POLYPHOSPHATE PHOSPHOHYDROLASE // SUBFAMILY NOT NAMED	3.28435	2.88897	2.35742	2.91595	2.88557	3.10478	6.48814	2.69783	5.72662	9.6123	5.4954	51.1692	5.6105	9.33797	5.82202	15.0323	12.3809	3.80108	4.83118	4.71641	6.88206	4.70041	12.7195	5.20199	28.5061	4.12701	34.6409	8.91313	21.5292
Sobic.010G177100	(1 of 7) PF07714//PF13855 - Protein tyrosine kinase (Pkinase_Tyr) // Leucine rich repeat (LRR_8)	15.5719	11.9438	17.6455	11.7373	12.4752	5.56265	9.74104	9.27712	8.28659	7.7078	4.90321	5.55529	5.83896	16.4291	6.4046	13.4613	15.8945	11.3428	10.6702	8.84273	15.5581	19.2961	11.5207	23.3196	9.3014	23.4979	8.52803	25.1535	9.65364
Sobic.010G202600	(1 of 1) K10661 - E3 ubiquitin-protein ligase MARCH6 (MARCH6, DOA10)	122.207	125.88	125.419	123.692	125.48	140.386	112.139	130.808	131.789	134.308	141.652	125.679	168.533	157.629	145.77	135.261	132.553	112.807	130.703	156.948	155.014	118.735	136.93	150.832	128.515	131.548	129.48	144.475	149.781
Sobic.010G214500	(1 of 2) 3.1.3.8 - 3-phytase / Phytate 6-phosphatase	12.9652	13.0028	13.0148	11.1937	16.2059	10.6035	5.77086	7.99232	6.44413	8.98159	5.54136	6.91684	5.9795	8.05176	7.15835	15.7479	5.61092	10.7713	14.7408	9.19941	11.7429	8.44339	5.15497	4.92209	7.14145	6.74548	9.23171	10.0562	9.46837
Sobic.010G005000	(1 of 1) PTHR31339//PTHR31339:SF7 - FAMILY NOT NAMED // POLYGALACTURONASE-RELATED	166.174	14.2249	68.3903	37.1729	16.4509	13.4121	209.57	401.45	271.667	600.415	320.102	545.327	6.53593	17.1605	401.274	30.0278	326.631	78.3481	462.797	13.3597	20.4361	192.17	420.976	17.022	654.464	20.7242	329.455	28.4988	145.473
Sobic.010G132300	(1 of 1) PTHR14894 - CDK5 REGULATORY SUBUNIT-ASSOCIATED PROTEIN 3	20.9655	20.5388	21.1377	20.9113	21.0136	17.8615	20.1656	22.1639	21.9752	22.3519	21.2213	18.9984	17.0214	17.9346	17.7989	21.9981	18.5703	20.7213	23.2781	16.5308	17.5913	19.6573	17.6091	16.2671	18.1265	16.9055	17.3191	20.4416	16.7672
Sobic.010G256700	(1 of 2) PTHR11206//PTHR11206:SF173 - MULTIDRUG RESISTANCE PROTEIN // SUBFAMILY NOT NAMED	8.85324	8.92059	8.08959	7.4564	10.8723	11.3693	6.19112	6.19682	7.81772	10.2325	8.87797	8.81296	8.9245	6.70168	8.05518	11.7255	7.57668	9.52281	9.12443	10.3312	13.127	8.80988	7.3492	6.42839	9.33643	7.01032	7.53828	8.7007	10.3368
Sobic.010G267400	(1 of 1) PTHR11528:SF45 - ENDOPLASMIN HOMOLOG	193.799	168.463	213.855	187.571	153.89	186.886	201.922	201.346	245.031	283.213	204.995	229.795	170.741	228.794	213.991	179.949	186.047	167.928	224.136	120.448	167.484	186.556	243.955	129.978	279.055	121.274	317.64	142.64	383.87
Sobic.010G034100	(1 of 1) PTHR23115//PTHR23115:SF97 - TRANSLATION FACTOR // TRANSLATION FACTOR GUF1, MITOCHONDRIAL	20.0798	20.3174	18.8445	17.4702	17.1003	17.7168	16.5942	18.0301	16.7335	18.2205	15.7547	14.8126	12.5623	13.7576	14.9674	19.5249	19.9467	18.2486	20.0183	16.9185	16.4985	17.3019	13.9612	15.7091	13.4871	14.2781	10.4576	15.1739	13.7499
Sobic.010G098350		1.26499	2.63377	1.73882	2.77017	2.46095	2.35904	2.30248	2.87604	1.69059	2.13434	3.26033	1.7332	3.97845	1.86698	2.47234	1.86676	4.09616	2.55686	1.59494	4.35363	3.45255	2.70468	1.732	2.01243	2.1102	3.95967	3.18001	3.13869	1.06722
Sobic.010G039200	(1 of 9) K01738 - cysteine synthase A (cysK)	18.626	18.6072	18.993	19.1698	22.462	20.3908	20.3894	21.6323	25.1976	29.4615	26.3588	30.3087	21.3003	22.5987	29.3689	24.9328	24.7868	20.7522	22.2038	18.5011	21.681	24.0306	22.2745	25.8471	24.9681	26.8542	21.7237	28.997	20.507
Sobic.010G219700	(1 of 1) PTHR11556//PTHR11556:SF12 - FRUCTOSE-1,6-BISPHOSPHATASE-RELATED // SUBFAMILY NOT NAMED	11.4524	14.0994	10.3522	12.391	9.00137	10.4001	14.5595	16.8272	13.0874	9.48583	10.5106	9.09641	9.81935	9.36986	7.65564	14.6788	13.5294	13.702	13.7978	15.8703	12.3534	15.0265	9.65944	13.9849	9.5107	14.0969	15.2792	18.1459	12.5109
Sobic.010G244100	(1 of 2) PTHR22835//PTHR22835:SF194 - ZINC FINGER FYVE DOMAIN CONTAINING PROTEIN // SUBFAMILY NOT NAMED	4.11216	0.814623	0.865904	0.714191	0.357906	1.28732	4.63402	7.03776	4.78177	11.3853	4.49101	5.65092	0.842213	0.520015	4.01769	0.415221	1.88078	0.678256	3.13512	0.115032	0.442941	2.08718	3.32384	0.395303	5.96072	0.237661	2.57669	0.543081	4.40234
Sobic.010G214800	(1 of 2) PTHR11615//PTHR11615:SF153 - NITRATE, FROMATE, IRON DEHYDROGENASE // SUBFAMILY NOT NAMED	4.19483	5.45244	8.54741	4.22956	3.30861	4.23352	2.15004	0.973919	5.82235	5.43127	10.1724	5.38683	9.24973	6.88304	5.42389	3.53857	3.23158	4.41397	1.79065	3.33418	3.06429	1.10793	8.73791	9.16793	4.22603	5.07633	3.50174	5.6786	4.58369
Sobic.010G081700	(1 of 164) PF01535//PF13041 - PPR repeat (PPR) // PPR repeat family (PPR_2)	13.6503	13.5688	12.3313	13.6818	13.2645	13.4727	14.5738	14.9398	13.8706	12.0262	13.169	10.8986	15.3508	12.6151	11.8374	12.6279	14.8062	14.7936	15.0134	16.4707	13.4453	11.2773	15.7045	15.1091	14.2441	17.0854	13.1871	17.6376	13.904
Sobic.010G186700	(1 of 2) PTHR32227//PTHR32227:SF129 - FAMILY NOT NAMED // GLYCOSYL HYDROLASE SUPERFAMILY PROTEIN	61.1104	55.0971	54.4063	48.7326	49.0436	39.4716	43.0325	50.4823	37.896	46.2148	37.3446	36.3998	29.2442	37.1729	38.1392	41.9278	51.5904	47.6671	48.0701	40.8117	29.9817	38.2961	29.5142	37.0758	26.6306	33.9916	25.707	32.1722	20.8201
Sobic.010G046300	(1 of 1) K14566 - U3 small nucleolar RNA-associated protein 24 (UTP24, FCF1)	34.2398	36.9493	33.5656	34.478	33.3735	39.7045	38.3342	38.5315	35.1316	34.8394	34.3852	33.6966	31.2824	30.5559	36.781	30.7536	40.1559	37.3074	37.6931	41.1607	34.5367	34.8986	39.0008	36.7258	38.382	38.0947	36.448	35.7561	35.6582
Sobic.010G071200	(1 of 1) K04554 - ubiquitin-conjugating enzyme E2 J2 (UBE2J2, NCUBE2, UBC6)	115.092	128.577	131.872	119.762	130.529	127.902	114.818	117.769	129.081	131.468	134.001	131.772	137.071	130.57	132.571	123.481	122.737	112.562	117.774	120.263	125.984	113.915	136.26	119.751	137.252	120.761	125.587	124.033	142.246
Sobic.010G076300		3.90104	3.73712	2.75999	2.54547	3.69226	2.46492	2.2409	2.75803	2.91003	3.15372	3.19611	2.89255	2.43584	2.54854	2.29388	4.37278	3.2919	3.25603	4.2486	3.23047	5.3574	4.42555	1.80576	2.40675	2.61706	3.56434	2.23005	4.63324	2.33584
Sobic.010G063200	(1 of 3) PTHR14155//PTHR14155:SF118 - RING FINGER DOMAIN-CONTAINING // SUBFAMILY NOT NAMED	84.9054	116.944	97.2784	100.022	101.056	96.3753	61.4779	62.2701	53.486	49.9352	61.5502	82.3814	93.6526	134.544	65.6101	136.649	87.6286	153.448	95.4644	88.2138	96.517	73.053	59.3555	101.576	52.4927	59.5719	45.288	60.3694	55.4235
Sobic.010G150575	(1 of 5) PTHR13718//PTHR13718:SF69 - RIBOSOMAL S SUBUNIT // SUBFAMILY NOT NAMED	84.8271	86.6885	68.0006	87.8225	72.499	64.1962	63.6381	57.3508	64.4569	55.6869	59.8113	56.7182	49.6964	44.5251	56.7495	60.2678	86.7703	85.3881	80.0892	59.2203	50.2679	64.807	58.9076	53.6142	58.0066	41.919	25.7129	37.1527	30.1049
Sobic.010G232400		36.7284	35.7627	35.2868	31.0592	34.0019	28.7457	19.9628	21.8934	18.3491	20.1452	17.6436	16.0288	15.1026	17.9742	18.4583	31.4814	21.3874	30.0591	32.791	20.3092	24.496	23.7011	16.0968	13.9452	17.076	13.2078	13.83	14.8111	16.1366
Sobic.010G112300	(1 of 3) KOG4711 - Predicted membrane protein	41.1787	36.3029	40.1316	36.7787	38.8072	34.8567	36.1945	42.5685	41.9209	42.4386	41.9671	39.0716	33.5492	38.703	41.9363	34.3993	40.1265	36.1239	41.5253	34.9023	34.7505	37.0987	37.3633	37.8827	42.5606	38.2188	30.3611	39.3787	35.7908
Sobic.010G086900	(1 of 26) PF00646//PF08387 - F-box domain (F-box) // FBD (FBD)	24.0529	23.659	22.7177	25.0969	21.1599	24.4359	21.95	24.4442	25.0863	27.3353	26.1371	29.1704	22.4611	24.9159	24.6139	25.5671	19.6137	21.9036	23.773	22.8576	22.4989	23.936	22.7522	20.6274	25.7344	21.7252	21.7045	26.1101	21.8636
Sobic.010G042700	Predicted protein	8.10791	6.28317	5.8511	5.71766	8.23114	5.87991	5.8149	6.01365	5.90514	6.1464	5.39956	5.05989	6.25537	6.88669	6.2237	6.94373	5.40512	5.77434	6.68097	6.12156	7.02782	7.26001	5.23729	5.81737	6.43888	7.04794	6.9191	7.36005	7.51394
Sobic.010G192800	weakly similar to Putative uncharacterized protein	7.95034	5.5186	6.95896	1.68219	7.49982	1.33071	2.53198	1.5899	1.38455	7.95527	2.29047	5.36095	9.06477	20.5073	9.56712	6.07036	2.76759	2.48196	1.51031	0.784801	3.89673	2.00246	6.71905	21.2595	2.89609	8.38587	1.98477	10.1666	5.00581
Sobic.010G072800	(1 of 1) K18460 - exportin-7 (XPO7, EXP7)	56.2198	58.3806	57.6522	47.588	52.8951	68.1933	39.4605	55.784	39.5359	49.4405	36.4701	33.8532	30.6344	35.3722	39.1775	51.3678	41.3481	40.7742	51.4025	31.2855	37.7249	35.7919	33.0783	25.4388	30.4471	43.2406	34.797	31.1654	46.9686
Sobic.010G230500	similar to Os06g0679700 protein	16.9338	18.8597	16.8518	17.1322	14.9067	15.9235	15.3312	15.42	16.3677	15.279	13.9573	14.7669	13.6517	12.6917	14.4285	15.1183	15.9735	15.563	17.5555	13.6809	14.2392	14.0216	14.2827	13.3891	14.5939	12.3859	9.02137	13.8411	12.416
Sobic.010G104100	(1 of 2) K12236 - transcriptional repressor NF-X1 [EC:6.3.2.-] (NFX1)	19.5168	17.1962	15.1319	15.4166	18.1385	15.0174	14.8006	14.4102	14.0603	14.8568	14.1194	14.5932	13.6741	15.3559	12.6204	14.9458	13.3904	14.7164	14.5574	15.2961	15.9539	13.59	10.4716	15.3986	9.78461	12.4502	14.722	12.5108	12.6271
Sobic.010G069500	(1 of 1) PTHR23153:SF37 - DNA DAMAGE RESPONSE PROTEIN WSS1	3.91142	2.65058	3.39047	2.53743	3.00944	2.45778	3.37043	3.24559	3.33673	4.57621	4.13674	3.80685	2.56809	2.35143	4.02265	3.34385	3.89964	3.4759	3.63732	1.97788	3.01491	3.61918	2.9936	2.4305	3.38618	3.11952	2.43468	2.97216	3.18613
Sobic.010G091200	(1 of 1) PTHR13068//PTHR13068:SF37 - CGI-12 PROTEIN-RELATED // SUBFAMILY NOT NAMED	3.18786	3.95607	4.7879	3.7434	4.15307	3.50058	4.41618	3.83215	4.28924	3.54443	3.4012	3.05967	3.08111	3.17642	3.89642	4.58216	3.73314	4.36652	4.49089	3.96629	4.34371	5.95102	3.67326	5.01296	4.12562	4.25486	4.18868	5.35764	2.86696
Sobic.010G171100	(1 of 1) KOG0106//KOG0131 - Alternative splicing factor SRp55/B52/SRp75 (RRM superfamily) // Splicing factor 3b, subunit 4	81.8479	66.9673	73.9759	68.2784	59.3332	62.395	62.3762	71.6906	70.0727	69.8003	63.9721	63.626	45.2801	58.9541	55.5426	63.7144	64.4991	67.0755	79.5682	48.7123	45.6281	58.1526	58.5599	49.47	61.6116	46.7941	49.6086	50.0114	55.33
Sobic.010G013400	(1 of 2) PTHR21321:SF4 - EXOSOME COMPLEX COMPONENT RRP4	7.99806	7.782	7.44481	6.97821	9.43467	8.96773	9.57585	9.20907	9.47033	7.50473	8.65783	8.29025	9.43507	5.74815	8.8489	8.53668	9.42356	7.30989	11.9354	7.9405	7.97241	9.73997	7.05161	7.42812	6.66618	10.244	6.31663	9.8523	6.45962
Sobic.010G065300	(1 of 2) PTHR10799:SF741 - HELICASE PROTEIN MOM1-RELATED	117.354	107.129	114.614	94.017	107.168	104.539	92.2505	96.8971	95.0424	102.505	87.8466	77.652	71.081	85.4382	83.2728	102.569	94.0951	77.4789	111.651	84.2734	89.4099	78.3533	82.7752	79.9009	75.0448	76.9264	78.097	89.4867	82.5141
Sobic.010G065200	(1 of 1) 3.4.22.38 - Cathepsin K / Cathepsin X	9.65656	12.815	15.6531	13.824	16.139	14.8977	11.1129	9.58429	7.61945	13.3373	9.30489	9.16129	11.387	13.6042	9.10772	14.8561	11.6737	14.6388	8.56575	16.5745	20.1472	18.2771	5.33608	10.5759	6.10787	8.70934	5.43169	9.62479	8.03578
Sobic.010G250900	(1 of 3) 3.6.3.5 - Zinc-exporting ATPase / Zn(2+)-exporting ATPase	316.498	169.86	218.814	179.923	140.072	121.898	258.048	323.719	313.298	318.961	278.071	281.622	68.3414	103.599	252.506	182.148	227.985	157.45	391.537	59.7956	71.0047	175.499	209.501	89.9428	248.393	55.3923	138.919	62.0902	115.533
Sobic.010G000700	(1 of 2) PTHR22763:SF5 - E3 UBIQUITIN-PROTEIN LIGASE CIP8	23.6309	22.7955	27.2081	21.9079	24.7717	24.1769	21.6421	21.0271	22.6368	20.8417	21.511	19.8013	21.6226	20.2379	20.0136	22.7254	26.9235	22.4939	23.3034	21.0603	20.1077	23.2637	22.4716	26.1682	22.9468	20.8896	23.6719	22.8497	24.8407
Sobic.010G165800		56.3257	56.0054	56.0674	56.6439	66.621	59.351	47.3022	52.8756	54.6159	65.667	57.332	57.2851	51.572	49.5061	62.9128	58.9506	48.8245	54.0781	60.5943	44.6012	50.9147	46.7342	45.3755	39.32	45.9751	44.6186	31.3528	47.865	44.1413
Sobic.010G243100	(1 of 1) PTHR13989//PTHR13989:SF21 - REPLICATION PROTEIN A-RELATED // SUBFAMILY NOT NAMED	7.83019	6.04718	6.63686	7.39188	3.13443	6.66705	6.00525	8.53459	5.00872	2.9415	5.1004	3.19456	4.83245	4.1903	4.53666	9.46875	11.0592	10.2108	9.81267	13.595	14.1616	13.1691	4.33207	5.58632	4.44314	7.75781	3.55142	7.86713	3.65098
Sobic.010G036901		6.46388	9.13272	8.14081	9.76237	13.7905	10.8912	10.4042	7.8851	8.0557	7.77601	12.2114	9.61372	9.82661	8.21637	6.51285	8.59582	8.62555	7.69544	6.8366	7.01876	8.82561	8.61067	6.62365	9.45604	8.9245	7.53892	6.30105	10.1393	4.68764
Sobic.010G007500	(1 of 1) 2.7.4.14//2.7.4.3 - UMP/CMP kinase / Uridine monophosphate-cytidine monophosphate phosphotransferase // Adenylate kinase / Myokinase	2.41135	1.08291	0.822464	1.55479	0.904832	1.20811	2.32237	2.01621	4.05904	7.6706	3.19791	4.78321	0.877998	1.02252	4.98951	0.568604	0.833912	0.945693	0.811758	0.263888	0.206281	0.577135	0.617263	0.0728712	0.525329	0.481922	1.67525	0.273479	0.714927
Sobic.010G168301		17.7098	16.3283	14.5686	17.4397	17.8301	14.5595	14.3688	15.7508	16.0814	17.0118	17.0372	16.5435	15.3366	15.8648	17.828	18.8366	16.5398	16.9117	16.9167	14.1607	17.6852	15.3119	14.4788	15.8658	16.3674	15.6183	12.3503	13.8341	10.0165
Sobic.010G270300	(1 of 6) 2.8.1.1 - Thiosulfate sulfurtransferase / Thiosulfate thiotransferase	7.12424	14.4433	18.7676	12.7612	11.522	11.6471	9.68413	14.6678	8.01946	6.11944	8.21353	9.06279	13.8543	17.8395	11.0463	29.0995	16.9098	16.4896	16.7162	18.6558	30.2928	30.7806	17.7582	27.2311	24.6021	19.6291	30.0444	33.8767	26.5873
Sobic.010G194200	similar to Putative uncharacterized protein	21.8885	23.9512	16.1296	25.8845	22.6465	25.5018	23.9795	22.2261	24.7951	16.0953	22.5261	21.9646	29.0285	28.3167	24.2519	22.667	33.4643	25.821	23.7701	29.9507	29.5232	32.9578	26.0482	25.6315	23.5495	33.4469	29.1374	27.8183	23.7097
Sobic.010G004400	(1 of 1) K03609 - septum site-determining protein MinD (minD)	10.6833	11.2523	12.8494	12.4661	11.9773	9.86944	11.59	9.88093	8.29274	9.3292	10.6169	9.03686	9.68189	10.3537	9.58185	12.7674	11.7771	11.8147	10.0505	11.0662	11.1297	15.411	10.559	12.1549	10.6072	13.1491	10.4025	12.9475	9.92337
Sobic.010G105800	(1 of 2) PTHR21493//PTHR21493:SF128 - CGI-141-RELATED/LIPASE CONTAINING PROTEIN // SUBFAMILY NOT NAMED	13.7102	13.8264	9.41566	13.0561	12.0001	9.73016	12.4901	11.8571	15.5031	15.0364	15.0711	14.135	18.9152	18.8086	15.7235	12.6283	18.4675	10.4167	12.5797	12.3512	11.1169	13.3245	23.7925	20.2314	18.0019	25.878	30.6374	22.1494	25.6384
Sobic.010G052300	(1 of 107) PF12937 - F-box-like (F-box-like)	44.4726	48.4398	52.082	51.7063	56.1221	56.9764	31.6755	48.0132	46.3852	101.69	116.658	94.7455	79.6943	40.5551	72.407	41.3519	34.4313	27.7732	27.8632	43.5184	34.2016	38.971	33.1037	40.5688	26.341	31.7643	35.6773	25.1733	47.2406
Sobic.010G162200	(1 of 1) K08880 - serine/threonine kinase 19 [EC:2.7.11.1] (STK19)	13.9464	13.8138	12.9538	12.8621	13.9893	11.6941	11.0873	11.9538	10.2158	11.6664	10.594	10.0469	10.0442	10.4232	11.2571	12.5705	11.318	11.4442	13.7202	9.72102	9.95381	9.61526	9.80604	7.76509	11.2979	9.87158	9.50285	10.0053	10.3205
Sobic.010G260100	(1 of 3) K02908 - large subunit ribosomal protein L30e (RP-L30e, RPL30)	53.272	58.2848	58.9859	52.4388	51.0682	59.6829	56.1986	61.0478	52.1903	41.6555	45.9174	49.6589	48.2944	51.2317	49.8848	55.0808	57.5236	60.5448	60.036	63.7059	63.811	62.6028	57.276	54.8908	57.9059	52.0204	46.4876	55.2949	58.3754
Sobic.010G067600	(1 of 1) PTHR19378:SF0 - HAUS AUGMIN-LIKE COMPLEX SUBUNIT 3	30.0695	24.2739	32.2924	23.1537	28.316	24.298	30.1724	29.8198	24.3454	23.4769	23.2438	19.3173	23.8507	31.8315	23.08	28.8919	28.6026	22.0732	25.2087	25.4492	25.8565	28.131	21.9123	25.7781	22.2824	30.434	28.784	27.443	22.7994
Sobic.010G012001	(1 of 1) PTHR34267:SF1 - AT0ZI1 PROTEIN	0.702295	0.495266	0.211172	0.61168	0.643722	1.68389	0.974181	0.11177	1.59689	2.45067	5.10779	3.64848	6.47701	8.5593	1.56132	0.213373	0.530624	0.443599	1.03306	0.413787	0.587015	1.22004	1.72703	5.99893	2.0502	3.47305	19.883	2.66826	7.54091
Sobic.010G094600	(1 of 3) PTHR14155:SF102 - RING ZINC FINGER-CONTAINING PROTEIN	43.8761	42.73	45.3605	36.6559	41.7877	28.3553	31.3769	30.8009	33.1587	40.1426	32.8815	35.7215	42.8071	50.5315	37.2377	38.7678	33.1015	30.2584	29.4462	26.845	30.2648	32.5199	28.1409	34.3888	28.499	42.7813	40.2948	40.9866	37.8533
Sobic.010G100200	(1 of 2) PTHR10836//PTHR10836:SF44 - GLYCERALDEHYDE 3-PHOSPHATE DEHYDROGENASE // SUBFAMILY NOT NAMED	22.4601	24.4122	24.1992	22.3255	29.2864	21.6748	16.2934	17.3777	15.4935	20.3716	16.2228	17.9475	19.5132	18.4983	21.4163	26.9138	18.8924	20.54	19.8075	21.3214	24.681	20.3003	12.8192	15.042	13.8318	17.5898	12.6246	19.573	14.7735
Sobic.010G278400	(1 of 1) K12871 - coiled-coil domain-containing protein 12 (CCDC12)	7.93844	7.6029	7.88023	8.32116	7.68034	8.48723	8.78373	8.98174	8.585	8.28157	8.43538	8.94518	8.53933	7.69999	8.58417	8.10982	7.67423	8.16294	8.30323	7.57078	7.4177	7.53235	7.50175	7.10665	8.14651	7.79619	7.26115	8.57976	9.38934
Sobic.010G253400	(1 of 4) PF06094 - Gamma-glutamyl cyclotransferase, AIG2-like (GGACT)	65.3392	56.7749	57.8375	67.0945	58.303	65.4072	55.4699	61.1502	70.6926	54.8762	64.1019	72.5726	62.8812	55.5076	64.0628	76.1615	63.6066	65.4998	73.3392	55.5939	62.5841	67.2792	52.3029	59.0486	57.6712	48.4653	43.1352	57.105	45.4279
Sobic.010G038800	(1 of 2) K11279 - nucleosome assembly protein 1-like 1 (NAP1L1, NRP)	153.762	155.554	141.623	170.975	129.82	179.796	208.227	200.153	161.171	133.894	173.537	130.936	175.953	156.952	149.128	141.049	194.025	171.071	161.489	218.579	182.057	176.6	188.697	186.18	166.594	226.529	180.389	191.112	176.673
Sobic.010G174500	(1 of 4) PF00069//PF00582//PF04564 - Protein kinase domain (Pkinase) // Universal stress protein family (Usp) // U-box domain (U-box)	13.7497	18.653	12.0187	17.2558	18.0814	19.1904	12.3048	14.5383	11.1434	13.274	13.8583	8.89387	17.4157	13.6666	12.5407	11.116	9.8883	8.12078	8.00527	14.3094	12.4393	9.21062	4.48496	8.72226	5.51267	10.5717	9.3012	10.0145	6.80103
Sobic.010G071100	(1 of 1) PF06941 - 5' nucleotidase, deoxy (Pyrimidine), cytosolic type C protein (NT5C) (NT5C)	11.8684	9.06271	11.6292	9.74902	12.2246	7.48754	10.5595	11.2407	11.6699	14.2847	10.0035	13.2546	6.78005	10.1193	11.5075	10.0983	8.64795	8.35139	15.3685	4.76784	5.06316	9.87929	11.6038	7.0514	14.8934	8.79488	9.01744	9.58383	9.7751
Sobic.010G153700	(1 of 2) PTHR10217//PTHR10217:SF524 - VOLTAGE AND LIGAND GATED POTASSIUM CHANNEL // SUBFAMILY NOT NAMED	35.9767	45.5273	44.6238	40.2206	41.5685	42.085	30.4781	33.0842	37.0517	39.7848	35.6254	38.0198	32.1202	37.8226	37.6181	52.081	44.5557	47.2463	47.296	40.8459	51.6807	44.0296	33.0233	32.0353	42.3813	24.6857	27.4848	31.1761	36.2911
Sobic.010G216200	(1 of 1) PTHR10168//PTHR10168:SF112 - GLUTAREDOXIN // GLUTAREDOXIN-C4	136.039	128.388	122.496	140.398	120.545	109.019	142.265	161.549	164.245	145.279	155.296	172.594	132.365	138.263	158.395	138.737	149.267	148.495	147.86	115.501	106.997	165.252	145.004	145.415	160.975	153.008	132.099	146.531	130.246
Sobic.010G032400	(1 of 3) K02180 - cell cycle arrest protein BUB3 (BUB3)	42.3166	43.4407	44.2802	42.7983	37.6876	37.461	37.2995	37.5288	37.7332	37.4759	35.5325	34.2462	27.7956	34.5704	34.2492	41.0595	34.9992	40.6109	44.8296	31.0751	28.9301	36.3389	31.5034	31.2404	30.701	29.2385	26.7178	29.634	28.4281
Sobic.010G237650	(1 of 1) PF03141//PF10250 - Putative S-adenosyl-L-methionine-dependent methyltransferase (Methyltransf_29) // GDP-fucose protein O-fucosyltransferase (O-FucT)	26.4655	26.7053	26.8896	24.8079	32.4553	23.1871	23.5099	26.4952	23.1895	22.9447	22.5386	23.0127	23.172	30.7464	24.7529	27.7235	26.3079	20.8105	25.6556	24.6104	26.342	24.7628	23.8666	27.3886	22.2722	32.3667	25.0475	31.0982	25.7173
Sobic.010G140600	(1 of 1) PTHR12735//PTHR12735:SF6 - BOLA-LIKE PROTEIN-RELATED // SUBFAMILY NOT NAMED	56.7994	69.8924	61.0403	60.9604	64.7622	61.9481	62.2809	64.7458	65.8612	68.7646	71.7386	70.0497	77.5563	67.9224	68.5435	70.3154	59.527	65.6232	63.71	72.8829	58.894	72.1572	66.1987	73.9709	68.9392	74.7166	76.3955	73.1577	76.0338
Sobic.010G149500	(1 of 2) PF00651//PF07707 - BTB/POZ domain (BTB) // BTB And C-terminal Kelch (BACK)	35.4373	29.4623	32.4359	28.3465	28.5242	26.9978	30.2055	35.3219	34.4199	34.5083	28.0103	32.4266	23.7827	27.2961	31.5957	29.5805	30.3845	27.572	35.347	23.664	20.7512	31.0686	27.8726	25.4575	28.9827	24.825	22.2494	26.7629	22.8643
Sobic.010G013100	(1 of 14) 5.99.1.3 - DNA topoisomerase (ATP-hydrolyzing) / Type II DNA topoisomerase	22.2276	14.9351	15.2604	16.9833	3.89738	8.48857	16.056	20.1016	10.8086	2.30464	5.55061	3.31125	2.78136	5.29746	3.54563	14.8688	19.8216	36.323	30.3808	16.5375	6.3335	25.4198	9.865	6.51901	8.95817	11.4966	4.11557	13.2552	5.58262
Sobic.010G115600	(1 of 4) PTHR27001:SF217 - PROTEIN NSP-INTERACTING KINASE 1	2.57742	4.41076	2.728	5.06441	1.78196	3.62551	2.2034	3.97069	3.10778	7.69329	5.53357	3.62557	3.06717	3.32848	3.57319	6.45257	1.92142	4.37607	2.52754	3.99559	3.05301	3.85756	2.8083	3.7574	2.90936	3.45124	5.50113	3.02168	3.76381
Sobic.010G116500	(1 of 1) PF05421 - Protein of unknown function (DUF751) (DUF751)	5.53829	9.53989	9.7959	9.53391	5.70408	3.96762	6.00627	7.46613	9.53021	6.94587	6.71727	5.35637	8.47372	9.37595	6.4521	25.5086	18.9416	24.9755	16.0651	21.3032	23.0293	36.42	16.5275	37.74	24.1385	23.6812	30.5926	37.1327	24.6865
Sobic.010G026700	(1 of 1) PTHR12290:SF18 - PROTEIN CORNICHON HOMOLOG 3-RELATED	32.9217	30.1246	30.8602	31.676	31.9118	29.9026	30.6262	32.6676	34.5652	34.2507	35.2039	32.8211	28.5613	29.8533	32.1429	33.6657	35.1689	31.9038	33.2325	29.0741	31.1058	33.6892	27.5573	27.3174	30.2889	33.4187	22.5133	28.7218	23.4577
Sobic.010G170900	(1 of 1) PTHR37733:SF1 - SMAD/FHA DOMAIN-CONTAINING PROTEIN	7.30348	6.07565	7.34772	7.28546	7.21995	7.36557	7.48428	8.4761	7.22531	7.82072	8.40759	9.65796	6.38447	8.64786	9.10793	7.13876	7.81128	5.83759	8.25662	7.71159	6.64004	6.80306	8.88933	8.64266	8.9361	7.43659	8.75843	8.05565	10.0497
Sobic.010G133400	(1 of 1) PTHR12280//PTHR12280:SF31 - PANTOTHENATE KINASE // SUBFAMILY NOT NAMED	135.445	114.72	98.9034	121.307	112.779	107.142	125.303	139.702	145.854	116.47	128.881	127.292	109.15	120.718	122.065	113.053	127.782	114.388	126.714	102.259	101.339	124.854	119.689	117.556	101.627	118.73	106.105	118.599	97.3583
Sobic.010G048900		4.26835	3.5591	2.61532	2.58129	4.04945	2.66046	3.70722	3.48626	4.31121	2.68058	4.50422	3.3103	2.49179	5.20015	4.07667	4.01281	6.08488	3.74397	4.3437	3.88041	3.23114	4.6492	5.19996	5.58489	4.78045	5.98015	3.38295	5.24537	3.71841
Sobic.010G131000	(1 of 19) PF04782 - Protein of unknown function (DUF632) (DUF632)	14.0247	14.1836	15.144	13.2467	16.9115	13.0024	11.8871	11.2296	11.128	13.3517	11.7377	12.8959	14.316	13.5434	12.7205	16.173	13.6106	11.6382	14.7925	15.0657	16.1809	15.0099	11.7281	13.3306	12.0552	13.9234	11.8709	13.5496	12.4488
Sobic.010G164000	(1 of 1) PTHR15629//PTHR15629:SF9 - SH3YL1 PROTEIN // SUBFAMILY NOT NAMED	13.3773	11.5974	12.2459	11.6857	16.1574	11.4549	11.8321	11.1304	13.658	16.2064	12.925	14.4023	11.2047	12.5004	14.104	14.7969	10.9221	10.5299	10.6061	10.0837	10.7226	10.0799	10.2052	8.56951	11.411	8.95387	12.2786	11.6544	11.1026
Sobic.010G050800	(1 of 1) PTHR17630//PTHR17630:SF54 - DIENELACTONE HYDROLASE // ALPHA/BETA-HYDROLASES SUPERFAMILY PROTEIN	65.8038	51.3554	56.0338	59.1073	73.204	86.2209	66.9261	70.5283	55.3537	43.2235	57.3275	51.2218	56.1202	42.5409	56.747	52.3562	39.7877	53.2089	42.3252	55.447	63.5116	55.3691	37.7642	31.068	42.6013	38.2648	35.7411	45.2844	33.6162
Sobic.010G051100	(1 of 1) PTHR18929//PTHR18929:SF59 - PROTEIN DISULFIDE ISOMERASE // PROTEIN DISULFIDE ISOMERASE-LIKE 1-5-RELATED	10.5967	9.48454	7.51139	9.69253	8.23954	7.5573	10.0202	11.6488	9.58596	8.15206	8.29438	8.06606	7.00933	12.3562	8.71009	9.21605	12.2619	8.46442	10.838	9.10662	9.00949	12.3309	10.9295	12.184	9.03594	18.3628	12.4955	13.272	10.3225
Sobic.010G222800	(1 of 3) PF09133 - SANTA (SANT Associated) (SANTA)	5.39823	2.79391	3.74222	3.16519	2.36298	1.39255	4.27115	3.84255	4.36609	3.67474	3.2277	4.09247	1.40698	3.29479	3.23508	4.80216	8.10249	3.93054	7.50585	3.68269	3.5666	7.35096	6.37211	6.14224	4.13275	5.90846	4.52138	6.29899	3.40766
Sobic.010G152600		4.76247	6.21845	4.60248	4.66603	4.87995	3.63456	3.43613	3.89234	3.69658	3.99699	4.29611	4.33114	3.24207	4.02856	4.00228	6.34383	3.75022	3.40489	5.13937	2.98437	2.96009	3.75737	3.21014	4.06344	2.28681	3.49361	2.71521	3.02512	3.12629
Sobic.010G218500	(1 of 1) PTHR22952//PTHR22952:SF127 - CAMP-RESPONSE ELEMENT BINDING PROTEIN-RELATED // BASIC LEUCINE ZIPPER 10-RELATED	31.3101	41.9019	51.2081	56.2976	27.1595	43.4866	25.3923	24.3888	35.8468	42.0568	57.1008	52.6646	24.0434	15.6706	57.2506	19.0558	20.0823	20.8832	17.8446	10.8796	9.25422	10.111	8.62493	7.08768	10.7487	8.63182	4.73949	5.69175	5.3083
Sobic.010G256433		15.8913	15.9893	9.86105	16.0802	16.3287	11.1099	13.3124	18.3642	18.2544	16.7908	19.0375	18.5373	20.2962	17.0582	16.7558	15.5608	14.7345	16.1114	17.3705	12.9877	11.8929	17.6921	17.9725	16.1904	17.9754	20.2687	26.7173	21.3708	22.6606
Sobic.010G143900	(1 of 1) PTHR20961//PTHR20961:SF19 - GLYCOSYLTRANSFERASE // SUBFAMILY NOT NAMED	8.25654	17.0278	23.0845	16.1605	20.7247	22.3112	7.79122	4.29019	7.12805	30.1073	18.0957	24.965	37.074	18.933	20.0755	13.6742	14.154	13.094	6.8407	15.9654	32.3957	12.5449	6.63997	10.8623	5.50327	5.66101	8.18794	8.85574	12.7269
Sobic.010G261000	(1 of 57) 3.1.1.11 - Pectinesterase / Pectin methylesterase	10.7671	8.02205	9.27363	17.2298	16.3927	8.1192	21.5265	7.26093	12.3775	27.383	18.3554	23.5037	10.6413	17.8521	23.3025	9.14852	21.9695	11.6192	17.7619	8.60188	6.27582	12.1447	22.5537	18.5674	25.1723	14.4397	8.70171	9.65742	7.59315
Sobic.010G009800	similar to Selenium-binding protein-like	14.7666	16.2294	15.4821	16.7874	18.4538	15.8912	17.0628	16.7187	15.9552	17.2805	16.8699	16.8306	14.663	13.0267	15.4766	15.919	15.8873	15.1199	13.814	14.6024	12.8377	14.6958	12.6107	12.6708	14.1172	14.1911	10.4227	14.7816	10.866
Sobic.010G053600	(1 of 1) K12856 - pre-mRNA-processing factor 8 (PRPF8, PRP8)	153.325	150.103	151.08	133.387	139.176	138.021	128.976	127.985	131.228	141.468	120.698	99.7642	106.106	125.954	115.565	142.323	142.192	121.197	157.462	120.141	128.589	114.406	118.682	113.411	108.324	116.925	121.507	128.282	123.121
Sobic.010G220200	(1 of 2) PTHR12725//PTHR12725:SF61 - HALOACID DEHALOGENASE-LIKE HYDROLASE // SUBFAMILY NOT NAMED	169.877	147.651	155.608	134.883	112.704	126.058	155.319	171.971	215.62	180.827	200.664	269.686	184.247	267	223.798	120.212	145.248	119.167	144.795	90.4699	84.3018	112.929	337.981	165.1	239.694	208.778	305.138	189.639	252.894
Sobic.010G259300	(1 of 14) 2.3.1.196 - Benzyl alcohol O-benzoyltransferase	5.98664	12.9393	12.1915	19.7254	10.8931	8.477	7.92763	4.30183	9.6156	16.8533	9.29166	13.933	9.037	4.49043	8.55686	2.19262	2.24717	2.60244	4.19801	2.01007	1.41011	3.15618	1.05902	0.863442	1.62796	0.738737	1.67587	1.12169	0.704456
Sobic.010G022200		11.8284	10.446	7.31244	7.65071	10.412	7.78937	6.1796	7.15856	6.32292	7.14403	5.88548	4.56251	3.85016	4.50804	5.41285	6.94795	4.64125	6.37062	10.0255	4.91161	5.0637	5.50846	3.85582	3.20518	4.39723	3.80792	3.76262	4.95321	3.68393
Sobic.010G060400	(1 of 6) 1.14.11.32 - Codeine 3-O-demethylase / Codeine O-demethylase	15.3736	17.2412	14.9595	15.1381	13.7279	12.5999	9.45597	10.5344	12.9007	18.398	13.7237	21.0638	10.8943	9.40973	15.2146	15.4073	11.5081	12.6777	13.8721	7.07307	7.9038	12.1837	13.2481	5.51217	18.7259	9.03224	9.81763	7.70681	12.5525
Sobic.010G188300	(1 of 1) PTHR11627//PTHR11627:SF19 - FRUCTOSE-BISPHOSPHATE ALDOLASE // FRUCTOSE-BISPHOSPHATE ALDOLASE-RELATED	4.05252	7.89516	4.1378	3.18937	3.2526	7.53412	4.50551	4.45439	4.12151	6.33896	3.57679	7.80277	5.10013	4.80045	4.69336	3.17113	4.34689	5.55409	8.40564	3.72568	5.89037	10.379	3.36784	3.27622	6.76633	5.57196	5.49449	6.34549	8.84368
Sobic.010G068001	(1 of 2) PTHR10366//PTHR10366:SF396 - NAD DEPENDENT EPIMERASE/DEHYDRATASE // SUBFAMILY NOT NAMED	5.94333	4.68004	7.40096	5.9118	7.36985	5.90824	4.97178	4.06428	7.02921	4.62253	4.9635	6.04261	6.19796	7.56675	6.9531	6.66139	8.84354	5.98526	4.98393	6.70932	6.841	6.73542	5.82655	10.2478	4.96597	10.1748	5.2692	7.97906	4.57766
Sobic.010G172900	(1 of 2) K11418 - histone deacetylase 11 (HDAC11)	17.8664	24.7684	20.3043	22.6315	23.7066	22.3344	19.3747	18.9854	17.4047	17.2156	19.7948	15.7546	24.1234	20.5584	21.581	23.6058	21.5063	21.7833	19.6995	30.4226	30.9614	23.8262	17.632	25.1137	17.5863	22.167	19.2435	23.9198	18.7168
Sobic.010G153300	(1 of 1) PTHR24031:SF265 - DEAD-BOX ATP-DEPENDENT RNA HELICASE 25-RELATED	13.3236	12.1651	12.4951	13.5008	10.5422	14.8691	15.9189	13.2399	15.7177	14.7635	15.0786	12.2164	9.99416	10.4915	12.0965	9.04632	14.1384	10.4889	12.9662	12.6049	11.8544	11.6598	12.1919	10.0032	9.57559	13.3138	8.04733	11.3544	9.96639
Sobic.010G256932	(1 of 2) PTHR11206//PTHR11206:SF173 - MULTIDRUG RESISTANCE PROTEIN // SUBFAMILY NOT NAMED	5.59737	6.10859	3.73114	3.97845	6.21669	4.38376	2.88261	3.32001	3.43486	3.76523	3.54868	3.5317	3.02285	3.42554	3.44447	4.83547	3.30631	4.54366	4.89385	4.26185	5.47579	3.24428	2.74414	4.41496	2.97494	3.83099	3.9302	5.68566	3.69301
Sobic.010G259600	(1 of 14) 2.3.1.196 - Benzyl alcohol O-benzoyltransferase	26.7727	75.0334	78.0687	48.2027	33.664	26.4691	15.8247	10.4085	12.3044	14.3537	16.8896	11.3686	14.1719	11.228	14.8635	44.9202	25.3835	51.6078	28.441	17.0229	14.2672	12.4633	8.81672	19.3988	17.1039	17.1018	10.623	17.0779	6.98011
Sobic.010G279000	(1 of 1) PTHR10639//PTHR10639:SF11 - CLATHRIN LIGHT CHAIN // SUBFAMILY NOT NAMED	202.954	203.393	217.289	216.464	236.684	208.694	211.856	217.02	181.381	216.018	185.44	164.094	176.051	203.923	166.961	184.848	153.907	165.555	175.414	154.649	143.12	191.567	151.711	158.237	153.621	173.839	134.747	172.661	139.976
Sobic.010G003400	(1 of 2) K12598 - ATP-dependent RNA helicase DOB1 (MTR4, SKIV2L2)	20.19	19.897	18.3435	18.2883	18.9698	19.281	19.5199	19.4574	17.6611	18.5097	16.3146	14.7961	13.1314	14.3404	14.2218	16.8926	20.2927	18.3406	20.4922	17.9189	15.5629	14.0297	16.0289	14.9053	13.1482	14.7369	11.7694	14.3555	12.9908
Sobic.010G219500	(1 of 1) PTHR10516:SF302 - PEPTIDYL-PROLYL CIS-TRANS ISOMERASE FKBP13, CHLOROPLASTIC	1.14115	2.5892	3.52083	3.04224	1.87106	2.22062	2.20234	4.35874	1.13461	0.958894	0.581838	1.49555	0.826603	1.98627	1.08606	5.00466	2.99898	5.41539	3.64913	4.98909	4.36038	8.35402	1.25139	5.42474	2.12433	4.16737	3.09804	7.24399	2.9301
Sobic.010G211500	(1 of 1) PTHR10102//PTHR10102:SF1 - DNA-DIRECTED RNA POLYMERASE, MITOCHONDRIAL // DNA-DIRECTED RNA POLYMERASE 3, CHLOROPLASTIC	9.8693	8.50886	8.85345	7.50188	8.88322	7.55629	10.0714	8.42619	8.97514	11.3218	7.76281	6.49455	8.00197	9.78008	8.0776	11.232	11.0115	9.77918	10.6622	10.661	10.4691	11.3037	8.59423	9.88397	7.00332	12.4719	14.0304	13.6038	10.4522
Sobic.010G217200	(1 of 2) K10583 - ubiquitin-conjugating enzyme E2 S (UBE2S, E2EPF)	33.3613	31.425	33.7283	33.6305	40.1655	30.6446	26.9991	30.4985	24.1156	27.1047	25.4398	29.7115	30.3718	35.676	25.1786	30.7274	27.8705	24.7303	26.8187	28.8328	28.3235	31.2096	27.8308	28.3292	23.078	33.3631	33.2786	35.676	31.6024
Sobic.010G042200	(1 of 437) PF13041 - PPR repeat family (PPR_2)	6.35505	7.3377	5.60528	7.48485	7.51616	7.87905	6.76299	7.15161	5.81027	4.76905	6.55875	4.40668	7.46504	7.801	6.245	6.75991	6.53982	6.22921	5.53514	8.77529	8.26402	5.68349	4.96368	7.37451	4.58817	6.77109	4.29789	7.56618	5.78184
Sobic.010G098200	(1 of 2) KOG4308 - LRR-containing protein	9.16551	8.8503	8.05447	6.50818	8.02797	5.63446	6.81538	7.24269	8.19059	9.68637	7.1823	7.88336	4.60278	6.27022	6.80214	11.2013	8.41475	10.7184	11.4394	9.4927	10.652	11.7999	8.21939	6.66498	8.31829	8.0517	10.6975	10.4072	8.59335
Sobic.010G239800	(1 of 1) 3.6.1.62 - 5'-(N(7)-methylguanosine 5'-triphospho)-[mRNA] hydrolase / M(7)GpppN-mRNA hydrolase	48.2209	49.7215	51.2943	47.8196	60.2151	51.2236	52.4707	46.9552	52.3719	58.9946	49.2271	54.9371	52.929	52.1027	52.0107	51.9469	52.0281	42.7082	51.9648	50.3204	53.4803	49.2682	43.767	43.7505	49.0821	49.5181	48.2914	54.6929	47.8322
Sobic.010G121600	(1 of 1) PTHR31573:SF1 - ALPHA-KETOGLUTARATE-DEPENDENT DIOXYGENASE ALKB HOMOLOG 2	5.33311	5.86532	4.75355	5.93896	7.40729	8.42328	6.4975	6.94167	5.41981	5.26602	6.48609	6.56765	9.49141	5.47286	6.62309	5.09244	7.33939	5.96726	5.62681	9.60126	7.91468	5.82865	6.38925	7.42375	5.46763	8.28889	5.32486	6.74549	5.80313
Sobic.010G131950		42.0392	40.7403	23.9254	31.4244	18.7287	15.5336	29.9888	30.0433	43.4469	27.6705	17.4357	37.3696	9.00877	14.4564	14.9845	41.8899	37.9696	28.9751	44.6216	10.1228	13.0015	13.7754	24.2123	13.7788	64.8887	9.50942	25.9664	21.0689	13.9224
Sobic.010G097500	(1 of 1) K03512 - DNA polymerase lambda (POLL)	9.92686	9.74694	8.57857	9.01226	6.48181	6.91995	8.47716	7.50538	10.8995	10.1155	8.57067	9.18894	5.62153	7.35493	8.51998	9.31486	9.35696	8.98339	11.3529	7.77754	6.99129	8.72034	9.37052	9.38957	8.02821	8.92529	7.59889	7.84356	6.7726
Sobic.010G256200	(1 of 1) PF02845//PF07145 - CUE domain (CUE) // Ataxin-2 C-terminal region (PAM2)	59.2438	54.5892	57.1879	56.8925	62.0368	61.485	61.4814	61.6784	61.7446	70.9959	64.5191	64.041	63.6484	66.5536	63.6807	62.3044	52.5724	53.0799	56.2076	45.3914	48.4382	52.8909	53.7563	53.9655	56.843	58.2614	59.6023	58.4002	58.4645
Sobic.010G019400	similar to Putative uncharacterized protein P0538C01.24	7.76051	7.73931	7.11311	7.85311	6.68786	7.45313	7.00209	7.99547	7.65932	5.29312	6.67058	5.52928	5.56597	5.11783	5.72765	6.79561	8.11635	7.80777	7.0893	7.85508	7.1221	7.15111	6.09829	7.97997	6.14476	6.99769	4.78594	6.37255	5.70488
Sobic.010G079500	(1 of 1) KOG0954 - PHD finger protein	76.7033	69.6225	72.2514	59.2795	66.8258	56.4137	50.2196	52.2439	46.1151	53.3071	43.2322	39.9097	32.572	45.0478	42.035	62.2353	51.202	49.7288	64.1185	39.7505	44.4369	44.9477	35.4646	38.454	32.2622	38.583	28.225	37.2117	30.3517
Sobic.010G202000	(1 of 2) PTHR23344:SF5 - GLYCEROPHOSPHODIESTER PHOSPHODIESTERASE LIKE 6-RELATED	3.08717	3.87422	3.66926	3.5569	3.59043	2.71993	2.01816	3.064	4.03019	3.51044	3.26728	3.4749	2.83489	3.84552	3.62496	3.79613	2.42437	2.94801	3.27773	2.82628	3.2277	2.75463	3.16361	2.28865	2.92132	3.25498	3.61524	2.83665	3.71943
Sobic.010G187900		7.48635	6.25393	6.40527	5.65948	4.90442	3.81332	6.02787	6.4292	6.52329	8.41654	5.73716	6.04028	2.63528	3.65144	4.59865	6.65829	6.16778	5.85448	9.79864	2.70483	3.00842	5.36558	5.09444	3.42101	5.01817	2.59309	2.95776	3.67653	3.99867
Sobic.010G218000	(1 of 2) K18469 - TBC1 domain family member 5 (TBC1D5)	16.0307	14.7166	15.4199	18.0519	14.5258	14.4052	12.1994	14.8344	15.5865	19.1173	13.9521	15.6546	10.7529	12.8478	14.4902	17.2509	12.5848	14.667	15.5998	10.539	11.5317	10.4164	11.8167	9.58377	14.8808	10.6997	10.8988	11.1781	11.7837
Sobic.010G207400	(1 of 1) PTHR23257//PTHR23257:SF367 - SERINE-THREONINE PROTEIN KINASE // OCTICOSAPEPTIDE/PHOX/BEM1P DOMAIN-CONTAINING PROTEIN KINASE	53.4544	51.3744	51.7393	53.2641	53.6903	61.6687	58.235	59.2964	47.2481	49.1663	53.6453	41.0411	54.7571	60.9959	44.6091	48.5065	60.1549	44.8509	46.3182	63.3494	61.1974	49.5207	51.8241	56.2203	39.8858	64.9829	44.0847	57.287	43.1188
Sobic.010G201444		7.56184	8.67582	8.34407	5.51062	9.12042	3.91821	4.13442	2.25236	5.0839	6.66663	5.31941	2.37631	3.63251	3.62842	4.42922	8.38889	4.9621	5.15322	9.69457	2.87034	3.21414	3.85659	4.9693	4.0384	4.69181	2.82907	5.67077	4.48083	3.68731
Sobic.010G084000	(1 of 2) 3.4.22.40 - Bleomycin hydrolase / Aminopeptidase C (Lactococcus lactis)	6.36032	7.29677	6.015	7.32261	8.13974	6.20489	6.89593	6.08315	6.88544	9.18167	7.47613	6.12468	6.2893	5.89502	6.81879	6.98997	8.42063	7.61712	8.09746	7.58655	8.73088	9.28293	5.48544	5.6996	6.10034	6.18653	8.76405	7.39982	5.83822
Sobic.010G080300	(1 of 1) K01436 - amidohydrolase [EC:3.5.1.-] (K01436)	71.9143	65.4874	57.3845	63.9378	64.9374	62.0997	65.3891	64.3758	76.8757	75.2014	67.6368	62.8681	56.1355	59.0044	60.1438	60.1246	63.92	62.3769	70.2033	51.9034	53.78	62.9228	53.174	50.1991	58.3671	50.7947	50.8905	50.1584	50.7836
Sobic.010G072300	(1 of 1) PTHR12526//PTHR12526:SF369 - GLYCOSYLTRANSFERASE // SUBFAMILY NOT NAMED	320.188	262.792	294.357	306.419	209.08	286.736	298.607	323.346	324.029	241.782	310.683	294.153	245.828	244.658	273.214	266.739	271.068	261.485	334.048	228.444	271.968	240.001	515.276	209.729	512.297	223.307	581.864	280.678	639.535
Sobic.010G197700	(1 of 182) KOG0156 - Cytochrome P450 CYP2 subfamily	1.59765	7.8253	8.42001	2.10497	3.5602	4.17891	1.18195	1.96015	0.392527	1.34113	1.08745	0.769462	0.587653	0.225077	0.423903	5.68362	1.43391	5.13744	3.38983	3.74247	4.6895	6.36608	0.937787	0.970448	1.58293	1.27297	0.197869	2.428	0.467858
Sobic.010G089500	(1 of 3) PTHR10502//PTHR10502:SF116 - ANNEXIN // SUBFAMILY NOT NAMED	113.611	124.058	93.7875	115.83	95.9698	107.037	128.196	135.43	156.54	101.927	169.747	123.525	165.414	150.163	130	138.881	189.449	136.572	139.563	191.143	170.064	202.301	142.194	184.264	132.741	191.993	185.965	173.425	168.679
Sobic.010G075900		3.96177	1.32342	2.25713	2.03404	1.41978	4.83288	2.82811	1.19466	1.57138	0.951498	3.00954	0.904691	5.14882	3.50059	1.66407	2.40736	1.99557	2.15999	2.50487	5.13262	6.27434	1.67185	1.7881	1.58321	2.5363	2.0306	2.24889	4.07426	4.25397
Sobic.010G143000		44.323	48.2696	46.268	40.9319	59.4236	37.6801	27.6245	30.7849	29.0872	33.4547	33.8063	28.3096	24.1683	27.9787	29.1427	45.3836	26.4243	34.0635	35.8101	29.2416	34.8199	30.9762	21.7574	26.3201	23.9148	21.9039	16.598	26.5703	21.9846
Sobic.010G220000	(1 of 2) PTHR31499:SF2 - MYB FAMILY TRANSCRIPTION FACTOR APL	14.6136	9.3065	11.9043	11.285	10.9531	9.29083	11.2729	13.1151	17.8833	20.5045	13.1966	19.5833	6.97836	8.17391	13.1023	12.2924	8.0955	9.45401	13.9809	4.43614	3.61592	8.10992	9.81321	4.22474	10.6125	3.38033	6.39328	5.27099	10.6109
Sobic.010G185800	similar to Putative uncharacterized protein	39.9416	60.0031	139.592	36.1986	46.5554	45.9702	19.7443	12.613	18.1681	42.8401	20.1687	41.5939	45.3036	46.936	34.2426	56.797	61.3416	65.3849	31.207	19.1009	48.5221	23.5422	57.2716	29.342	71.4504	21.5581	49.6437	28.654	60.1869
Sobic.010G258800	(1 of 1) PTHR22990 - F-BOX ONLY PROTEIN	162.748	166.901	157.46	167.025	135.075	152.261	165.215	190.393	156.547	128.364	145.995	131.63	132.7	136.21	130.95	151.42	156.085	161.84	162.088	168.296	150.566	167.154	121.796	158.255	121.122	138.725	106.321	139.704	111.843
Sobic.010G191800	(1 of 1) PTHR10024:SF256 - C2 CALCIUM/LIPID-BINDING PLANT PHOSPHORIBOSYLTRANSFERASE FAMILY PROTEIN	15.5095	11.1683	16.0481	17.5513	12.4994	9.73379	10.7757	6.66821	12.962	16.3847	10.6583	14.1097	4.04375	5.19344	9.19117	11.9532	10.678	12.4607	13.9712	5.20834	3.4396	5.67402	6.02294	4.60783	8.71401	3.26363	4.15863	3.90865	4.48552
Sobic.010G173800	(1 of 2) PTHR23421//PTHR23421:SF70 - BETA-GALACTOSIDASE RELATED // SUBFAMILY NOT NAMED	4.50423	1.729	9.9625	1.5751	6.58274	1.47412	3.49451	2.58817	2.33222	9.34635	2.49573	12.4815	19.9449	29.3562	13.8324	8.97976	8.39543	1.26163	1.57989	0.565451	17.8716	1.46081	9.15646	40.7749	4.71136	16.0383	6.07125	16.2708	16.049
Sobic.010G213400	(1 of 2) K07342 - protein transport protein SEC61 subunit gamma and related proteins (SEC61G, SSS1, secE)	350.493	377	368.917	382.827	337.776	308.94	376.287	356.412	388.752	395.165	374.591	377.393	328.714	324.346	376.55	357.974	337.306	397.815	372.595	289.772	262.072	376.706	335.898	307.666	379.483	309.994	276.719	296.676	280.224
Sobic.010G082600	(1 of 1) PTHR10891//PTHR10891:SF634 - EF-HAND CALCIUM-BINDING DOMAIN CONTAINING PROTEIN // SUBFAMILY NOT NAMED	1.7816	3.54985	3.67343	2.54188	0.933151	1.53692	1.77831	1.51222	2.33693	0.819817	2.29592	3.71967	2.32206	2.08165	2.39874	5.3356	1.96574	3.08664	2.74548	1.3774	2.35024	2.22207	2.69611	1.37421	4.16906	2.81421	3.61187	2.67073	3.52995
Sobic.010G217100	(1 of 2) K10583 - ubiquitin-conjugating enzyme E2 S (UBE2S, E2EPF)	21.6877	21.606	19.8046	21.2925	27.3805	26.257	23.2537	24.8552	19.1203	15.2904	19.3097	14.7829	27.0268	25.498	17.5347	20.3536	20.7276	19.4445	19.2895	29.3206	25.507	24.1527	15.4747	20.8897	16.355	28.4951	20.0074	25.9419	21.0572
Sobic.010G050700	(1 of 1) PF00515//PF04564//PF07714//PF13414 - Tetratricopeptide repeat (TPR_1) // U-box domain (U-box) // Protein tyrosine kinase (Pkinase_Tyr) // TPR repeat (TPR_11)	28.6615	28.33	31.3201	34.1368	33.4887	35.1542	29.4989	32.2079	31.5263	32.1349	32.3207	29.1924	33.5292	34.0224	34.7217	34.1602	41.107	34.8806	34.9115	43.979	45.1615	35.5725	35.1277	36.8322	37.1283	35.5046	27.2044	36.8449	29.3732
Sobic.010G101200	(1 of 4) PF06522 - NADH-ubiquinone reductase complex 1 MLRQ subunit (B12D)	1719.11	1972.2	1702.87	2095.81	2276.61	2813.2	1938.13	1691.71	1954.41	1816.67	2317.11	1956.31	2968.48	2381.54	2212.88	1853.68	1870.61	1814.82	1355.78	2487.21	2429.74	1782.03	2059.79	2346.04	2099.56	2608.29	1856.19	2399.05	2414.41
Sobic.010G241000	(1 of 1) K02716 - photosystem II oxygen-evolving enhancer protein 1 (psbO)	340.263	624.56	681.751	584.717	389.357	424.004	337.762	437.582	327.554	195.254	303.36	223.746	445.271	416.094	296.816	744.738	517.843	840.713	508.326	739.586	897.924	822.088	405.956	897.946	616.024	522.362	656.464	781.889	683.192
Sobic.010G143500	(1 of 1) 2.7.9.4 - Alpha-glucan, water dikinase / Starch-related R1 protein	61.9654	52.1191	38.4593	47.2977	51.0649	41.1237	56.6171	68.5133	66.4522	58.8894	64.4238	52.0307	48.6072	61.5868	58.3441	90.5401	98.5782	78.007	101.447	87.9773	106.85	97.192	90.4502	132.704	59.1709	102.441	100.057	131.007	81.2932
Sobic.010G028000	(1 of 1) K02834 - ribosome-binding factor A (rbfA)	6.07168	6.5034	7.08049	6.97132	7.53561	7.46889	8.41955	8.65475	8.36929	7.49703	8.02518	8.66864	9.22025	10.0058	8.63175	9.84919	8.11124	9.87129	8.86655	9.19407	11.1462	12.2482	7.16422	9.70126	8.52852	12.2274	10.9541	14.5288	10.7288
Sobic.010G220100	(1 of 2) PTHR10926//PTHR10926:SF30 - CELL CYCLE CONTROL PROTEIN 50 // SUBFAMILY NOT NAMED	230.21	225.237	261.981	223.045	225.539	197.932	201.897	211.693	212.681	202.396	197.825	224.046	201.913	237.078	212.087	216.159	164.705	194.965	205.113	147.08	140.206	158.975	154.763	167.053	151.248	159.122	164.006	154.975	171.872
Sobic.010G073100	(1 of 2) PTHR23426//PTHR23426:SF31 - FERREDOXIN/ADRENODOXIN // SUBFAMILY NOT NAMED	40.5052	44.8416	33.2631	43.6355	40.9202	51.3961	62.0614	63.8	45.7972	34.3389	39.5121	37.7039	43.8199	41.2349	41.5469	42.5287	53.8278	49.8098	45.7818	71.8001	61.8399	52.9372	43.0207	47.2107	44.928	60.4975	51.0721	51.2371	48.7459
Sobic.010G023200	similar to Putative uncharacterized protein 131L1.10a	12.4483	12.7349	15.5711	19.7066	8.24132	10.0817	19.6056	10.1434	21.7383	31.5965	17.5177	78.6839	20.1466	16.4616	9.08297	45.869	28.5924	15.298	23.1452	7.19753	7.70559	14.5322	13.9653	12.8039	65.2182	5.57641	38.2707	7.13483	23.3644
Sobic.010G040900	(1 of 1) KOG3369 - Transport protein particle (TRAPP) complex subunit	93.387	89.9871	88.4958	89.3593	93.5146	93.6912	100.82	91.1404	90.8545	83.7651	85.3445	86.8877	97.7381	105.401	91.4522	88.9493	94.8565	85.4744	91.2643	101.591	109.238	105.474	81.3678	84.6453	79.0455	108.434	82.218	95.2301	82.319
Sobic.010G018700	(1 of 1) PTHR31060//PTHR31060:SF8 - FAMILY NOT NAMED // F8M12.23 PROTEIN	28.7704	27.0095	30.8095	26.3342	26.3252	28.6386	24.5845	28.4817	27.8089	26.4289	27.6085	30.3661	22.5962	24.8151	28.9518	24.1636	25.5764	25.7654	24.2128	17.6175	20.3842	20.575	23.5326	21.8332	26.8156	21.5819	15.8235	19.5091	17.441
Sobic.010G061800	(1 of 1) PTHR21576//PTHR21576:SF42 - UNCHARACTERIZED NODULIN-LIKE PROTEIN // SUBFAMILY NOT NAMED	98.9252	89.6442	94.6435	97.6375	73.6964	97.5737	97.0523	104.074	91.8617	79.926	90.401	73.8826	73.1226	72.6164	75.0652	88.3223	85.8681	99.8565	109.861	88.5706	76.8698	84.5852	77.65	71.9779	86.7394	68.8419	61.6527	75.5403	67.2534
Sobic.010G088000	(1 of 3) K14396 - polyadenylate-binding protein 2 (PABPN1, PABP2)	131.426	144.698	147.314	151.11	130.872	145.844	144.205	155.942	134.526	128.934	135.274	128.728	138.226	131.216	132.274	135.472	139.082	149.552	146.51	150.244	145.353	164.753	136.247	151.532	124.771	152.929	114.437	146.569	121.28
Sobic.010G130300	(1 of 7) K19355 - mannan endo-1,4-beta-mannosidase (MAN)	8.89276	6.61467	7.16466	7.49088	9.89495	7.99531	9.11699	9.42617	10.6884	10.0507	8.87916	12.7219	10.1268	12.7479	12.0692	8.49761	11.5162	7.19554	10.0976	8.20055	9.51103	11.8722	13.1928	14.2436	11.2343	16.1083	13.6061	16.1351	11.4675
Sobic.010G091100	(1 of 1) PTHR11926//PTHR11926:SF246 - GLUCOSYL/GLUCURONOSYL TRANSFERASES // SUBFAMILY NOT NAMED	0.922913	2.46637	2.07402	1.62459	3.35832	1.57877	1.2877	3.41693	0.807857	2.55556	0.569632	1.34216	4.19082	3.16782	2.10441	2.86306	5.33384	2.57725	2.52462	16.6376	18.7345	27.3534	3.20985	9.12203	1.67799	5.58775	2.20585	12.5363	2.03412
Sobic.010G013500	(1 of 16) PF08879 - WRC (WRC)	5.36319	6.45964	8.26281	4.8243	6.95223	4.20519	3.4502	4.54466	3.52388	3.37033	2.508	3.5062	4.61062	5.23507	3.33742	4.81754	4.08382	4.91261	3.72907	4.82859	3.82101	4.37207	3.18493	7.64494	3.21162	5.48054	2.4233	5.25722	2.81196
Sobic.010G098600	(1 of 1) PTHR24078//PTHR24078:SF303 - DNAJ HOMOLOG SUBFAMILY C MEMBER // SUBFAMILY NOT NAMED	159.337	128.473	152.844	129.021	147.658	123.129	148.044	168.315	106.378	91.9128	113.407	91.8788	128.697	156.94	102.103	160.316	152.318	125.065	125.756	199.078	181.221	200.317	126.588	156.997	105.539	214.218	133.808	204.017	140.025
Sobic.010G032900	(1 of 1) PTHR11624//PTHR11624:SF64 - DEHYDROGENASE RELATED // 1-D-DEOXYXYLULOSE 5-PHOSPHATE SYNTHASE-LIKE PROTEIN	65.437	67.1654	73.5241	63.0963	63.3053	58.6442	56.3231	58.5587	63.3264	73.3966	61.3927	58.0841	57.0322	61.5747	59.6401	75.9858	59.1806	63.151	66.4627	50.4959	62.5633	61.9959	53.761	53.2606	58.1735	47.6585	55.4048	57.2218	57.6839
Sobic.010G042000		18.5543	19.9335	18.5029	21.4904	18.2965	19.9521	17.0869	16.768	16.9853	15.5305	18.1082	14.4631	13.6632	12.5741	12.4911	12.7678	17.8224	20.6664	16.1899	16.5657	13.0646	15.9246	14.1953	18.7269	14.2031	13.4969	7.32683	11.6285	9.58869
Sobic.010G074432	(1 of 5) 4.1.1.36 - Phosphopantothenoylcysteine decarboxylase / N-((R)-4'-phosphopantothenoyl)-L-cysteine carboxy-lyase	13.4672	15.2292	17.2202	16.7722	18.9818	14.3035	13.9389	12.6462	15.1613	15.6127	13.3996	10.4622	12.0862	11.3826	14.6907	14.8441	12.8008	14.6051	16.0585	10.5914	8.63346	9.32709	12.0971	9.46669	16.0219	9.14996	8.83833	10.0051	9.12787
Sobic.010G101900	(1 of 2) PTHR22298//PTHR22298:SF52 - ENDO-1,4-BETA-GLUCANASE // SUBFAMILY NOT NAMED	21.604	12.7747	15.0348	25.897	28.5076	8.52945	13.2046	9.76541	13.4276	13.0927	10.7111	10.4262	12.3411	23.9806	15.1719	10.184	21.5397	10.129	13.2958	12.3061	7.27364	14.7921	11.7404	30.9186	12.5838	23.4179	11.979	18.2839	9.82002
Sobic.010G223300	(1 of 2) K00999 - CDP-diacylglycerol--inositol 3-phosphatidyltransferase (CDIPT)	75.8124	73.3352	71.5756	80.8953	75.7076	70.8767	73.8777	77.958	71.0067	76.8894	74.8125	68.2254	63.3431	71.7104	68.3253	66.147	64.9281	63.0532	72.6386	59.547	59.9619	69.0081	47.2027	53.4417	54.8136	61.4107	47.9628	61.8851	45.3627
Sobic.010G259100	(1 of 3) PF03350 - Uncharacterized protein family, UPF0114 (UPF0114)	1.86563	2.48514	2.41753	2.0737	2.66393	2.94663	1.78003	2.00771	1.35055	1.97928	1.74305	1.92726	2.49765	2.00773	1.89403	3.29296	3.31142	3.423	3.31057	2.83819	3.86135	4.89117	2.2855	2.21474	3.18781	2.3251	1.51289	3.37532	3.17177
Sobic.010G079600	similar to Os06g0209400 protein	1.79759	0.734889	0.65802	1.30698	1.30995	0.333146	1.09217	0.995084	3.49333	4.44756	2.60861	6.96048	0.837066	1.6149	3.63549	0.569896	2.75574	1.50075	2.06938	0.573056	0.559947	1.50396	2.20779	0.712109	2.12949	1.23682	2.30699	0.339363	1.59449
Sobic.010G123500	(1 of 10) PF00643//PF06203 - B-box zinc finger (zf-B_box) // CCT motif (CCT)	11.0022	7.42532	11.7082	9.43268	6.14028	7.9443	6.46264	6.02667	7.91837	10.1397	9.2009	9.85839	5.17622	5.58717	8.77246	5.68191	5.83476	5.5948	6.86589	2.60697	3.28852	3.70513	7.87309	3.46158	11.1022	2.40677	5.91527	2.55023	8.46684
Sobic.010G026600		12.8617	14.3321	12.6447	14.0049	13.2723	11.2032	11.4918	12.6122	11.1604	10.4816	11.5158	8.88775	10.3813	11.1006	10.4193	16.5628	16.305	17.5842	15.4488	15.0285	17.2619	17.3881	13.5884	16.7573	12.5468	14.4313	11.0829	15.3319	12.232
Sobic.010G100800	(1 of 1) 3.2.1.114//3.2.1.24 - Mannosyl-oligosaccharide 1,3-1,6-alpha-mannosidase / Mannosidase II // Alpha-mannosidase	19.2081	18.305	18.6103	17.4232	17.9897	14.9315	15.5423	18.1701	15.7713	19.7366	15.9906	11.0522	12.3432	15.6522	12.9915	16.0907	16.2962	15.1889	16.4593	13.2963	14.7808	14.7604	13.7641	18.5609	14.9969	14.4881	12.8531	16.9002	12.2297
Sobic.010G197200	(1 of 2) PTHR10430//PTHR10430:SF15 - PEROXIREDOXIN // SUBFAMILY NOT NAMED	56.8497	57.1961	46.2901	66.5399	50.2578	51.2724	73.8183	56.3092	46.3283	33.2943	42.5363	37.4523	35.6766	36.6193	37.4386	56.7219	71.8306	75.9195	64.473	65.6076	54.7213	77.4483	41.4352	64.6604	43.2369	52.6123	44.6804	49.2255	32.5102
Sobic.010G093400	(1 of 2) PTHR12526//PTHR12526:SF371 - GLYCOSYLTRANSFERASE // SUBFAMILY NOT NAMED	19.4255	19.7506	20.0172	20.9019	19.3136	21.9944	22.7155	26.3194	29.4058	30.559	27.4287	27.0179	33.8185	25.1001	26.6644	14.337	16.9934	15.1149	15.8255	18.7718	16.1343	17.6772	23.2291	27.4213	18.5474	24.1961	32.5317	32.2719	25.7613
Sobic.010G185500	(1 of 1) K09716 - D-aminoacyl-tRNA deacylase [EC:3.1.1.96] (dtdA, GEK1)	52.1266	56.6377	51.7874	53.0139	61.579	64.7286	53.3918	62.7632	76.5071	76.6257	76.5786	89.401	103.809	92.6363	85.2047	64.2198	57.5828	57.908	56.8585	61.2262	66.5874	57.8932	116.249	78.4762	97.8262	105.487	182.061	128.629	160.089
Sobic.010G277600	(1 of 1) PTHR32010:SF6 - PHOTOSYSTEM II STABILITY/ASSEMBLY FACTOR HCF136, CHLOROPLASTIC	9.62024	10.6402	10.3745	11.4068	7.31052	10.1127	9.5029	11.1067	7.99987	7.26548	7.47207	7.62561	9.76012	9.79148	8.06049	16.6454	16.3606	17.4675	16.1338	16.9597	19.8438	20.8655	10.9393	17.7288	14.0262	16.792	18.5486	20.6736	17.1929
Sobic.010G231900	(1 of 68) PF02298 - Plastocyanin-like domain (Cu_bind_like)	41.6559	69.4383	42.5891	46.5215	26.2824	41.5407	60.2918	55.1907	46.7523	21.6228	41.9489	21.6389	28.8379	17.7517	26.6943	80.2268	89.7798	99.9894	97.6584	69.3221	52.7437	111.666	39.96	71.78	41.0433	37.9673	40.3664	51.0694	27.0298
Sobic.010G170000	(1 of 2) K11155 - diacylglycerol O-acyltransferase 1 (DGAT1)	59.2305	49.4169	40.2439	44.5479	42.6034	37.1417	50.9221	77.761	40.9427	27.3374	34.8835	25.1217	32.5781	32.0802	27.3837	38.661	33.0693	38.4692	60.5838	45.1665	24.8734	60.5205	33.1741	47.9592	23.8029	57.1531	42.4473	73.1321	33.7198
Sobic.010G232900	(1 of 1) PTHR12323 - SR-RELATED CTD ASSOCIATED FACTOR 6	26.5457	24.5253	25.2641	25.2501	25.2979	26.8085	21.6418	21.1627	20.9708	21.5155	22.1043	19.3855	19.9745	18.0548	19.0216	22.2517	24.9596	24.434	24.7638	22.7292	22.2891	21.6989	20.2301	20.1212	19.9101	17.8308	21.4361	19.4324	20.8588
Sobic.010G113400		3.90151	4.55993	3.77159	4.87803	5.27106	2.44793	2.93731	2.97115	3.94175	4.11074	5.26274	5.09578	4.55608	3.43742	4.09055	5.93792	2.9019	3.50076	5.04174	5.15605	5.64268	5.10646	3.89933	4.72496	4.93194	4.48299	3.76703	5.73927	3.64112
Sobic.010G234600	(1 of 10) PF12609 - Wound-induced protein (DUF3774)	173.119	131.806	131.66	89.7408	143.337	143.041	185.119	160.194	199.752	138.934	205.624	460.896	295.255	507.375	222.056	138.058	202.767	101.519	130.858	160.553	134.971	150.851	535.308	292.337	341.76	379.227	627.023	396.58	418.121
Sobic.010G006700	(1 of 60) PF00892 - EamA-like transporter family (EamA)	123.511	57.4099	97.4557	70.3358	48.7157	32.6179	63.2664	97.2562	93.6882	100.572	72.571	77.5127	20.181	34.2138	76.0122	76.5872	54.9106	86.6995	90.5503	16.1715	18.5508	53.5118	51.8425	23.2133	64.5956	29.5166	23.2379	29.5185	28.4186
Sobic.010G085600	(1 of 1) PTHR11071//PTHR11071:SF279 - PEPTIDYL-PROLYL CIS-TRANS ISOMERASE // SUBFAMILY NOT NAMED	33.5882	36.951	38.6753	39.8123	42.853	52.642	44.3459	31.0615	35.6201	44.0915	37.0722	40.4325	47.8975	39.4732	40.3823	36.2953	32.436	42.9599	36.5684	46.9351	41.2756	40.7371	27.0288	33.8132	23.8214	32.8802	34.013	31.5457	37.4915
Sobic.010G176300	(1 of 2) PTHR10625//PTHR10625:SF127 - HISTONE DEACETYLASE // SUBFAMILY NOT NAMED	17.7118	17.3986	19.02	16.5523	13.9916	15.2137	13.5733	15.8937	15.4572	17.9169	17.7632	14.6041	12.0284	11.429	13.7434	14.8878	15.1566	15.2638	16.3984	12.6487	10.6233	15.1877	12.406	12.4255	12.4193	12.857	9.13524	11.7559	10.4406
Sobic.010G112700	(1 of 1) PTHR13833:SF42 - NHL DOMAIN-CONTAINING PROTEIN	2.07593	1.6187	2.63386	1.30535	1.07405	1.16005	1.74805	1.4827	1.63154	1.00573	1.07335	1.54933	0.391648	1.9943	0.854337	3.30741	1.83627	1.86772	3.15294	0.795527	1.03989	1.73212	6.52567	4.75426	6.13412	3.22042	2.2562	4.12221	5.3959
Sobic.010G160400	(1 of 1) 1.3.1.78 - Arogenate dehydrogenase (NADP(+)) / TyrAAT2	15.197	10.9892	15.3166	11.8821	12.0118	7.42166	14.3651	13.9208	19.9416	19.3357	17.306	19.2524	8.83459	13.5029	17.4977	11.8361	14.4025	10.8456	15.1552	8.91184	7.02155	12.0031	14.9054	12.2596	16.9339	13.8465	15.1043	13.2253	12.0953
Sobic.010G252500	(1 of 35) K14488 - SAUR family protein (SAUR)	28.6501	52.9831	38.8315	33.1406	25.8186	21.5145	34.3298	7.65913	27.9362	19.0053	12.3757	12.2546	55.2871	30.9907	27.3151	43.0758	44.6888	52.8574	25.0399	21.1246	17.4876	12.5383	47.0022	23.2431	53.1895	31.7149	56.7246	27.1307	43.3565
Sobic.010G205400	(1 of 3) K02955 - small subunit ribosomal protein S14e (RP-S14e, RPS14)	169.618	198.451	176.473	195.228	163.852	181.998	241.784	214.926	187.164	152.254	181.212	170.637	186.494	175.065	170.22	171.895	203.339	218.604	180.694	215.067	189.688	218.476	199.305	216.825	182.339	204.613	162.011	186.079	161.54
Sobic.010G172000		3.93587	3.37151	3.53035	3.41641	4.01815	2.91463	1.79587	2.95148	2.70433	3.5634	2.82833	2.45259	2.08387	2.60601	2.57065	5.371	3.24259	2.78101	4.17044	3.47629	2.85169	4.24331	2.2546	2.2793	2.01235	2.67979	2.49926	3.8742	2.05935
Sobic.010G134700	(1 of 2) K09571 - FK506-binding protein 4/5 (FKBP4_5)	128.207	175.153	109.196	131.156	114.472	124.36	190.24	139.116	231.398	251.85	345.194	672.819	1072.51	1412.3	448.506	115.552	168.494	120.668	133.416	215.726	127.272	101.411	695.517	539.997	300.984	561.451	2965.41	680.249	2191.08
Sobic.010G073000		18.6009	15.9533	22.1851	20.7696	18.1807	15.675	14.7463	15.4085	19.1326	15.3757	18.5697	19.3719	18.477	18.3928	18.6689	18.3019	16.5042	19.7031	15.8749	13.4917	12.899	16.682	17.1562	20.2492	15.1089	15.9637	12.5468	14.4046	14.2483
Sobic.010G055700	(1 of 1) PTHR12428//PTHR12428:SF22 - OXA1 // ALBINO3-LIKE PROTEIN 2, CHLOROPLASTIC-RELATED	29.5443	31.3224	26.0845	27.5457	27.249	28.1556	26.1193	26.9022	21.9505	21.2897	20.5698	17.2287	19.6585	20.2291	21.1593	26.5522	24.1951	25.3871	30.042	26.3122	23.132	25.0132	20.7045	23.2855	18.8728	24.6651	21.6951	25.1968	21.9961
Sobic.010G073700	(1 of 1) PTHR10772//PTHR10772:SF10 - 10 KDA HEAT SHOCK PROTEIN // SUBFAMILY NOT NAMED	211.056	213.292	207.899	204.737	168.088	189.782	239.135	221.488	226.091	215.048	215.619	304.304	332.475	403.741	244.137	222.653	204.587	230.267	217.269	236.398	203.714	250.61	323.041	266.303	275.149	325.738	773.847	336.298	619.822
Sobic.010G077600		53.9246	61.1738	53.1969	58.6758	72.0278	70.6073	67.7852	72.9751	69.8697	56.9792	68.7632	66.0917	88.3069	73.0009	70.8061	68.8234	72.0296	63.396	58.9956	78.9119	77.4644	86.9853	69.4381	81.9571	71.9763	91.3323	86.3076	85.1645	83.2843
Sobic.010G030200	(1 of 22) PF00046//PF02183 - Homeobox domain (Homeobox) // Homeobox associated leucine zipper (HALZ)	4.76261	11.0095	19.164	7.40871	11.6853	4.55253	4.18804	5.39895	5.06567	6.45573	4.19633	5.72328	4.87677	5.35355	5.06541	4.7496	1.27519	2.17475	2.49814	0.662939	0.604589	0.913424	1.02163	1.5698	1.53969	1.38679	0.790388	1.09926	1.1383
Sobic.010G050400	(1 of 1) KOG3420 - Predicted RNA methylase	26.5451	26.1059	22.8833	27.3482	28.2831	25.0295	30.922	30.4569	26.4115	24.3538	27.2441	24.8129	31.4662	30.4389	27.7908	25.7076	28.9477	26.8481	26.396	34.0365	26.4823	26.1035	28.0519	30.8888	22.1723	38.0216	24.5079	34.9148	21.538
Sobic.010G177400	(1 of 1) 1.1.1.105//1.1.1.300 - All-trans-retinol dehydrogenase (NAD(+)) // NADP-retinol dehydrogenase / Retinol dehydrogenase (NADP(+))	29.4024	30.5268	29.6818	30.272	28.9924	24.551	28.212	30.9808	30.3832	35.5069	31.0768	31.4676	24.028	25.9636	34.1362	35.9161	29.4682	30.5215	34.7143	26.9791	29.3852	26.4285	30.2944	29.1766	32.2218	32.9556	31.2743	30.6526	29.2547
Sobic.010G273900	(1 of 1) PTHR23423//PTHR23423:SF23 - ORGANIC SOLUTE TRANSPORTER-RELATED // SUBFAMILY NOT NAMED	31.8068	31.2567	31.4571	27.4273	37.0209	24.7499	24.1151	25.5681	25.9786	36.1006	29.2646	28.9638	26.3839	32.0231	29.9806	25.4968	21.4206	17.3353	26.0884	15.1958	19.1367	17.106	18.8909	16.9699	15.1335	17.7311	19.8506	17.9948	19.9486
Sobic.010G213200	(1 of 1) K12857 - Prp8 binding protein (SNRNP40, PRP8BP)	42.3816	41.7091	39.8093	44.2733	43.5139	46.7518	46.5172	41.5221	43.2119	41.539	42.2358	37.9427	36.2452	35.881	40.8862	39.2005	45.3396	46.1066	43.0389	37.6897	35.6259	37.116	42.5614	38.4775	41.1151	38.5947	29.594	34.5927	32.4257
Sobic.010G099300	(1 of 1) 2.1.1.170 - 16S rRNA (guanine(527)-N(7))-methyltransferase	1.69246	2.33025	2.15678	1.85314	1.77292	2.42621	2.31869	2.53963	1.75924	2.01189	1.3995	1.4355	2.42166	1.74331	2.00306	2.08132	2.5981	4.31684	2.41053	4.09426	3.65691	3.7479	1.99205	2.46811	2.70566	4.36573	3.49977	3.98062	2.31487
Sobic.010G165100	similar to Dentin sialophosphoprotein-like	111.152	108.613	133.755	110.025	125.483	121.8	109.909	99.539	60.8019	69.8258	59.0381	64.5185	79.2619	106.396	70.7271	137.329	92.8104	136.049	86.2591	134.547	163.809	126.482	74.1973	115.795	63.4039	112.08	61.3645	104.679	76.9396
Sobic.010G266800	(1 of 11) KOG2922 - Uncharacterized conserved protein	19.2903	18.5651	18.4247	18.0495	14.0603	12.0921	13.6315	19.4213	15.839	15.1598	13.2484	13.8	10.8027	12.8954	13.2178	18.2031	15.7099	15.2522	17.2161	12.2423	11.5364	15.8047	11.4152	14.5237	11.878	12.2541	8.66807	12.0186	9.50363
Sobic.010G261500	(1 of 1) PTHR23063:SF9 - LYSOPHOSPHOLIPID ACYLTRANSFERASE LPEAT2	89.8906	60.8558	61.4283	65.3371	67.007	52.8057	69.7056	74.9863	73.3513	77.1941	65.1716	63.6902	42.3104	48.7153	59.8346	57.5733	50.809	45.3423	69.3783	44.612	33.4865	54.0885	38.5829	41.2563	40.4003	41.4302	38.8323	42.7721	37.0582
Sobic.010G199300	(1 of 10) KOG1552 - Predicted alpha/beta hydrolase	6.82328	7.00229	9.84354	8.37602	8.33563	8.72136	5.81077	7.50821	7.68193	8.15821	6.76893	10.7559	7.71496	7.51793	7.65416	8.31525	5.94083	7.23962	8.26673	5.28606	7.36661	5.88002	5.01507	4.72632	7.15468	3.31319	3.00416	4.69853	6.81914
Sobic.010G186000	(1 of 4) PF13259 - Protein of unknown function (DUF4050) (DUF4050)	75.2015	75.1254	79.1855	78.6251	83.1815	88.7975	74.858	75.2176	90.397	87.2808	108.656	113.534	117.858	92.5511	104.684	79.4152	80.4628	79.4421	71.3933	94.6862	90.9113	73.8305	99.501	97.8614	99.8133	89.9726	79.5475	81.7732	105.983
Sobic.010G231800	(1 of 1) PTHR11759:SF12 - 40S RIBOSOMAL PROTEIN S14-1-RELATED	20.0957	28.4804	26.7624	24.92	26.1156	25.5116	22.6476	23.8801	18.7696	24.0159	24.1705	24.9533	31.5391	22.7924	24.7571	32.4214	24.8217	30.199	19.7068	33.0689	30.1582	27.2746	28.8537	24.5901	25.2798	25.4553	28.1711	24.4069	29.2708
Sobic.010G194900	(1 of 2) PTHR22952:SF117 - BZIP TRANSCRIPTION FACTOR 60	70.8341	60.5735	52.3593	66.8789	61.7771	75.2028	73.9879	89.5707	92.3276	91.5013	94.3905	121.277	84.9996	79.5056	93.1925	64.463	78.7051	62.7079	72.328	73.4363	80.3378	76.5239	84.2482	79.6487	88.3563	94.1673	129.167	86.7632	106.552
Sobic.010G163900	(1 of 2) PTHR31506//PTHR31506:SF2 - FAMILY NOT NAMED // BES1/BZR1 HOMOLOG PROTEIN 4	36.5145	37.7466	44.4471	38.9684	50.6068	45.9581	36.3663	37.9308	36.6835	41.3607	43.4183	45.2577	49.9316	47.1194	48.0748	30.8091	29.8602	24.1339	23.8899	36.6056	35.9315	29.1006	29.21	35.7971	29.5922	35.5124	25.5658	32.3696	27.3095
Sobic.010G073500	(1 of 1) PTHR11712//PTHR11712:SF286 - POLYKETIDE SYNTHASE-RELATED // SUBFAMILY NOT NAMED	73.4338	72.0505	70.819	76.135	57.2308	60.3402	71.447	77.7083	66.8845	63.9695	63.912	56.5906	49.0749	57.4365	59.2836	67.4786	69.9536	68.9163	80.9396	60.3215	52.6574	71.3925	56.9909	64.1043	54.4641	57.5754	50.5104	58.4357	47.246
Sobic.010G109300	(1 of 2) 3.6.1.7 - Acylphosphatase / Acylphosphate phosphohydrolase	48.4633	34.7587	41.9646	38.163	44.5781	52.1549	51.3224	42.5926	56.102	66.1796	61.219	70.5944	42.7553	40.4177	55.4163	35.901	31.9316	33.8087	39.9307	27.765	24.711	28.2522	36.972	24.7335	47.9362	26.8245	43.6898	35.2743	46.2937
Sobic.010G157200		13.6172	16.8133	12.6558	18.6888	13.6161	15.0973	11.7588	14.9732	11.3665	15.8022	15.6959	14.1343	16.2865	17.7629	12.1689	11.7848	18.845	13.5534	12.6118	16.8567	15.7015	13.6017	14.1543	19.7734	12.3808	15.6553	12.3364	16.7229	11.963
Sobic.010G157800		21.9449	19.9589	18.9527	21.3134	24.3476	24.0274	22.3439	22.4525	24.9065	25.7518	29.7672	24.2148	28.6795	25.5267	26.356	19.3755	21.0337	19.9299	22.1565	23.8116	20.4983	18.1836	21.672	20.5273	28.0517	23.3568	23.0461	25.0292	24.1357
Sobic.010G066000	(1 of 2) PTHR10366//PTHR10366:SF406 - NAD DEPENDENT EPIMERASE/DEHYDRATASE // SUBFAMILY NOT NAMED	2.13727	4.4114	14.7549	1.59817	6.20697	1.37024	0.914136	1.59288	0.325113	0.149255	0.125397	0.317436	0.20678	3.23131	0.38036	1.75273	0.490139	1.26438	0.306719	0.509622	0.464766	0.445827	0.245425	0.211094	0.135269	0.634562	0.315634	0.641319	0.186577
Sobic.010G065500	(1 of 150) PF00010 - Helix-loop-helix DNA-binding domain (HLH)	1.78087	5.86081	3.23107	2.48174	13.0587	11.8691	3.17589	1.7678	2.07077	7.48642	5.79966	2.86737	6.53739	4.4632	5.74003	3.04466	1.27713	2.77595	1.7908	4.69506	2.88338	1.61343	0.319746	0.473643	0.558069	2.00251	0.993772	0.950207	0.226872
Sobic.010G150200		7.21947	6.0377	6.42895	6.86839	5.19934	4.91931	5.63489	6.45195	8.04552	5.98136	5.44797	4.69218	3.22174	3.72033	5.6033	4.78761	4.24839	5.36691	6.22882	2.50857	2.12199	4.93507	3.69428	3.1976	4.25566	3.33785	2.95537	3.24027	4.02504
Sobic.010G169900	(1 of 2) PTHR11871//PTHR11871:SF11 - PROTEIN PHOSPHATASE PP2A REGULATORY SUBUNIT B // SUBFAMILY NOT NAMED	93.0761	86.8011	94.3221	87.2703	101.538	86.3073	85.5483	86.3588	76.9893	98.1121	78.5797	79.1601	76.6098	85.5549	78.5566	82.7487	73.1458	68.6151	81.7832	70.0434	70.5034	73.1639	67.6611	69.6594	64.3187	72.8131	67.945	78.2268	68.9613
Sobic.010G186200	(1 of 2) K14515 - EIN3-binding F-box protein (EBF1_2)	81.1879	68.3098	84.796	74.0235	68.2211	70.8069	59.9595	50.9645	67.0926	79.5833	60.573	59.7729	46.8663	53.1285	57.3107	52.1445	47.177	63.5036	61.0888	36.3763	38.1834	47.7993	58.6591	30.4459	68.318	44.3562	36.6877	55.8569	65.5628
Sobic.010G074200		1.80419	2.03574	1.519	1.08951	1.25997	1.98671	1.6808	1.14855	1.37528	1.67887	0.542506	1.26346	1.43135	1.16497	0.65822	1.97336	2.54458	2.06648	1.59235	2.33076	4.53848	4.62907	0.728079	2.37447	2.10678	3.5872	1.98001	4.70039	2.13098
Sobic.010G262300	(1 of 1) PTHR14360//PTHR14360:SF1 - UNCHARACTERIZED // PROTEIN FMP32, MITOCHONDRIAL	11.2869	10.6617	10.369	10.3975	10.0464	10.4044	9.47717	9.85217	8.5833	10.3344	8.62007	9.42422	6.0772	5.29832	7.92612	9.4672	11.7194	11.0395	10.6611	8.63118	9.98819	8.01339	8.4879	8.3421	9.66929	5.774	6.1122	5.95701	6.02251
Sobic.010G261300	(1 of 2) K14786 - protein KRI1 (KRI1)	17.1262	16.9827	15.8499	17.1456	15.9812	15.7407	18.1702	17.9908	14.13	13.2288	13.1216	11.5071	11.643	12.6685	10.5978	13.174	14.8369	17.8507	18.7306	16.1341	11.6869	14.8285	11.1635	12.5346	12.0567	12.848	9.88873	13.008	11.8721
Sobic.010G124001		9.32452	9.59705	10.0784	9.65789	23.5615	9.60089	6.93978	6.41728	11.5917	9.60585	5.17189	5.63977	9.07201	6.10222	8.8494	8.11618	4.88722	10.1877	12.4186	7.98519	7.04162	6.87013	2.73318	3.69941	7.35699	5.21521	7.5104	5.33457	6.90032
Sobic.010G224100	weakly similar to Dentin sialophosphoprotein-like	6.40757	7.28444	5.97936	5.1382	3.19697	5.4743	3.80274	3.86807	3.646	4.0923	3.52538	3.94812	3.58249	4.28005	3.27474	8.29055	7.76275	7.53633	6.33773	4.44067	6.45069	5.56566	3.45512	2.93586	2.63382	4.16893	3.19827	3.34288	3.23248
Sobic.010G186100	(1 of 1) PTHR10641:SF540 - MYB TRANSCRIPTION FACTOR	17.7212	15.4584	15.1853	15.0157	16.5209	11.8009	8.85718	11.6166	9.6171	11.2177	10.0152	9.29609	7.09727	7.99603	10.4767	13.3197	8.81871	11.7095	13.6374	8.64742	9.13723	9.02356	6.07435	6.78711	7.68725	6.74017	4.94486	7.61747	6.22046
Sobic.010G269600	(1 of 2) K12897 - transformer-2 protein (TRA2)	41.8706	43.3529	44.1165	39.6487	44.2765	39.8747	34.6254	38.3356	36.3939	37.5443	39.4858	40.2376	40.7322	39.1863	36.5285	38.454	39.9202	38.7725	37.8345	45.0564	41.8913	38.8656	36.5413	45.1257	33.7721	38.9564	34.1323	37.2046	38.0784
Sobic.010G059300	(1 of 2) KOG4116 - Ubiquinol cytochrome c reductase, subunit QCR8	193.651	179.716	159.845	201.536	192.096	243.336	257.334	244.476	208.622	152.972	195.75	188.316	218.445	200.09	190.38	167.583	177.022	184.524	175.479	230.623	233.03	251.304	168.422	170.377	158.132	250.625	201.243	210.163	174.941
Sobic.010G176200	(1 of 1) PF07343 - Protein of unknown function (DUF1475) (DUF1475)	53.1132	49.2369	59.051	56.1793	58.0582	51.0993	60.8359	65.7953	66.6749	74.2342	53.6384	67.5252	40.0237	51.7386	61.5788	63.764	56.3373	60.9132	67.0864	34.1606	43.4405	54.645	52.0936	31.7734	75.4807	31.7447	38.6322	36.9838	43.4433
Sobic.010G223600	(1 of 5) PTHR10666//PTHR10666:SF155 - UBIQUITIN // POLYUBIQUITIN 4	212.988	195.223	176.507	215.938	200.121	231.65	193.32	189.445	244.325	246.473	272.967	279.968	344.183	280.37	259.447	198.954	233.101	203.734	228.133	213.552	211.728	201.926	257.12	252.843	228.994	225.054	397.48	240.038	342.374
Sobic.010G232600	(1 of 1) PTHR23051//PTHR23051:SF1 - SOLUTE CARRIER FAMILY 35, MEMBER F5 // SUBFAMILY NOT NAMED	66.0108	66.9174	74.6891	69.5018	68.8801	68.7444	59.4703	60.5429	59.0018	62.7496	64.1291	52.7498	57.8851	63.7941	55.3043	64.0407	59.5992	60.0358	57.4373	60.114	55.0803	55.6764	47.0807	55.2177	49.5053	48.6877	37.5437	49.5023	40.8389
Sobic.010G257000	(1 of 2) PTHR26402//PTHR26402:SF593 - RESPONSE REGULATOR OF TWO-COMPONENT SYSTEM // SUBFAMILY NOT NAMED	11.0498	10.0713	10.1431	7.21397	13.3104	8.74609	5.60146	5.4405	5.14612	5.19437	5.09427	4.41897	3.31537	7.0498	4.03472	11.4842	5.87875	8.3136	11.0575	7.45322	8.41559	7.62704	5.26056	5.88865	3.91999	7.40146	7.54398	7.27457	5.59888
Sobic.010G009200	(1 of 1) 1.2.1.31 - L-aminoadipate-semialdehyde dehydrogenase / oxidoreductase	9.0888	9.63897	8.26186	7.74777	9.82161	7.93933	6.53862	6.71309	5.58985	7.11974	6.05751	4.87368	6.69115	6.79099	6.0863	9.27554	7.61836	6.82888	8.30177	6.80636	7.21061	6.38529	5.65848	6.85486	4.04737	6.94684	4.61072	8.76398	4.68408
Sobic.010G054000	(1 of 1) PTHR10291//PTHR10291:SF0 - DEHYDRODOLICHYL DIPHOSPHATE SYNTHASE // DEHYDRODOLICHYL DIPHOSPHATE SYNTHASE	12.2826	13.9304	10.1486	15.2194	13.3419	12.7033	11.9917	9.45474	10.8869	10.3303	11.7436	12.1322	16.4262	17.3506	13.8425	10.1202	13.0099	13.1568	11.1188	13.0517	13.9825	11.564	11.2285	14.837	8.35992	12.8839	9.79518	11.416	9.61975
Sobic.010G275200	(1 of 1) K10802 - high mobility group protein B1 (HMGB1)	1612.77	1608.19	1724.44	1587.12	1907.67	1901.05	1697	1581.74	1661.15	1736.94	1816.69	1936.84	1740.98	1769.92	1884.75	1637.97	1671.8	1680.83	1689.17	1579.04	1760.62	1520.43	1869.67	1682.12	1749.84	1792.29	1262.99	1679.28	1491.47
Sobic.010G246600	(1 of 1) PTHR31062:SF47 - XYLOGLUCAN ENDOTRANSGLUCOSYLASE/HYDROLASE PROTEIN 21-RELATED	190.306	103.807	149.618	95.0168	60.5916	56.6938	126.448	150.423	209.785	127.545	156.79	149.489	36.4449	55.5215	111.644	113.406	168.019	113.525	163.908	31.2853	41.9742	82.0837	167.078	96.5796	209.679	60.6124	69.0005	88.5706	84.051
Sobic.010G169300	(1 of 2) K09497 - T-complex protein 1 subunit epsilon (CCT5)	93.3614	100.462	91.7976	92.3295	97.4829	104.79	110.366	90.8725	118.404	126.189	125.155	122.971	136.649	127.693	121.829	98.6666	99.783	88.6299	103.861	80.515	77.3702	80.2349	132.586	111.754	117.38	112.868	156.138	114.614	153.522
Sobic.010G251300	(1 of 1) PTHR10566:SF84 - ABC1 FAMILY PROTEIN	26.6079	22.9905	22.8493	21.4138	19.6289	15.2424	17.3945	16.5439	16.6368	21.0021	15.2255	14.3075	8.04018	10.6614	14.7421	29.361	28.4238	29.9723	33.2397	22.205	24.1	26.7342	15.8408	20.6159	15.907	11.7746	8.9345	15.5543	9.85627
Sobic.010G189700	(1 of 2) PTHR13683:SF246 - ASPARTYL PROTEASE FAMILY PROTEIN	4.01182	2.9906	8.09639	4.0797	8.32936	3.25451	3.49086	2.25481	4.70547	11.2538	6.34134	9.00438	6.13971	7.58461	6.38688	4.59003	5.81655	3.67092	3.07468	2.70682	8.26022	7.18672	10.0365	9.98898	6.40094	8.45829	3.3544	8.72949	4.69578
Sobic.010G145800	(1 of 1) PTHR10288//PTHR10288:SF134 - KH DOMAIN CONTAINING RNA BINDING PROTEIN // SUBFAMILY NOT NAMED	22.7948	22.6488	23.9578	21.2656	23.5635	21.344	20.3188	19.7606	18.9866	21.6561	18.3301	19.4118	14.7972	18.167	17.464	21.3947	18.6334	18.9156	21.2335	17.4324	17.6784	17.8455	14.9607	15.2155	17.7939	14.4046	11.8189	15.3034	13.8787
Sobic.010G198100	similar to Putative uncharacterized protein	3.30332	0.621209	4.32624	13.5543	1.99932	3.59837	5.58156	5.51424	23.3489	8.55165	17.1507	7.64387	0.262067	0.663586	5.7579	0.267633	1.40507	1.03862	2.6635	0	0.140246	0.706285	1.7774	0.297261	2.00009	0	4.25027	0.15937	1.26114
Sobic.010G269200	similar to Putative uncharacterized protein	12.8425	15.4928	12.7883	11.7715	13.4145	12.2856	12.7164	13.381	13.4769	13.6045	15.4281	17.5399	18.4972	20.9451	16.1702	14.3242	15.1764	13.9717	13.5331	12.5132	13.7927	11.8393	17.5024	20.31	13.6439	16.799	24.2815	15.4736	21.871
Sobic.010G042400		1.75021	1.83083	1.63143	1.61585	1.48965	2.47125	1.29482	2.42334	1.63734	1.38591	1.16438	1.81849	2.10881	1.83643	2.15502	5.26436	2.15989	3.93559	3.62576	3.68944	4.49324	5.87047	1.56709	4.73973	2.25663	4.66053	3.25372	4.98723	3.31225
Sobic.010G215500	(1 of 3) K17710 - pentatricopeptide repeat domain-containing protein 1 (PTCD1)	5.2046	6.49159	6.55947	6.99254	4.98604	4.44646	4.84134	6.52454	4.54067	4.9004	4.64679	4.49394	3.75849	4.51529	4.07346	7.3847	5.66441	7.87637	5.56628	6.87738	8.13327	9.72987	3.58129	5.81841	4.63169	4.57027	4.43409	5.99741	4.24149
Sobic.010G231700		45.809	41.702	38.4554	52.3727	43.7169	50.37	57.0517	55.7053	49.7933	40.2314	49.4529	53.5589	52.3775	47.3746	48.1249	48.8544	49.765	46.5225	44.1157	59.7337	51.5469	61.2853	48.1394	52.4708	49.125	63.1377	63.1298	54.3139	48.6254
Sobic.010G076600	(1 of 1203) 2.7.11.1 - Non-specific serine/threonine protein kinase / Threonine-specific protein kinase	13.7549	13.8522	16.3785	12.4455	12.8256	8.29684	8.59604	6.95843	9.37836	10.5396	8.4969	11.058	12.5716	10.7446	8.34041	10.2041	16.7789	12.1576	10.4496	9.37054	9.08535	12.6973	14.6162	14.2496	14.5881	12.4138	13.952	10.49	14.13
Sobic.010G032600	(1 of 3) K02265 - cytochrome c oxidase subunit 5b (COX5B)	125.905	121.644	94.5675	139.308	123.511	152.424	156.786	155.395	149.319	115.435	140.918	123.257	130.792	105.761	109.104	118.3	121.357	117.097	111.528	146.194	134.285	132.037	102.454	107.038	109.219	149.913	125.476	125.635	107.478
Sobic.010G183900	(1 of 2) PTHR34537:SF2 - FERREDOXIN-LIKE PROTEIN	3.29298	3.28985	3.27992	1.50575	2.53325	1.31593	2.62227	1.63774	1.81843	2.48602	1.16036	2.63189	0.673528	0.863803	0.938573	3.87688	0.673844	2.07999	1.61463	0.215578	0.393207	0.660071	0.830549	0.625073	0.450616	0.814237	0.467314	0.893655	0.386734
Sobic.010G079800	(1 of 16) PF04504 - Protein of unknown function, DUF573 (DUF573)	10.229	8.0995	10.4449	9.75323	10.6172	10.202	8.75468	7.24194	9.24578	13.6218	11.3811	10.3483	7.18664	5.13882	8.58237	8.56249	9.17294	9.76997	11.1788	6.79153	8.38505	9.13367	5.95098	7.22757	9.36157	5.49931	5.23514	5.59005	5.32835
Sobic.010G093500	(1 of 8) K13680 - beta-mannan synthase [EC:2.4.1.32] Man b1-4 Man (CSLA)	7.45029	4.46395	3.67194	6.10845	8.22991	6.49175	12.2944	14.2999	11.3835	10.7811	9.37366	12.0115	12.599	11.1947	13.4499	3.47194	4.5428	2.17958	5.63065	4.69404	3.17053	7.02157	10.879	10.5906	8.35366	16.7236	10.3026	14.3963	8.91704
Sobic.010G052800	(1 of 49) 2.7.10.2 - Non-specific protein-tyrosine kinase / Cytoplasmic protein tyrosine kinase	36.6872	40.0634	37.3547	41.152	42.881	40.5991	32.0585	34.2269	32.1017	43.4051	36.6246	35.4641	33.3065	30.1889	35.1596	34.668	26.481	31.8728	30.0286	28.5088	28.7648	26.9506	25.7416	24.7558	28.9621	24.4015	24.2606	27.4764	24.0544
Sobic.010G045300	(1 of 2) PTHR28524//PTHR28524:SF3 - FAMILY NOT NAMED // UPF0369 PROTEIN C6ORF57	43.8745	43.7636	48.1446	53.2665	42.9182	56.3729	56.6462	62.4563	52.1325	47.3608	46.1627	55.5613	38.7616	35.577	49.1796	48.8372	48.153	52.6695	53.0313	64.783	48.7343	61.0845	43.6302	58.9582	49.1859	63.2494	40.8999	52.8241	39.4412
Sobic.010G258300	(1 of 60) PF00892 - EamA-like transporter family (EamA)	27.0224	25.0064	39.8025	25.9744	23.2507	28.0837	17.7283	22.6245	18.8879	29.4733	20.7458	22.4356	21.7829	13.5201	20.7317	62.7229	38.3084	47.8897	41.8012	18.5851	44.6275	36.593	40.2255	19.0319	52.4866	15.9833	25.9423	22.5698	42.9703
Sobic.010G064700	(1 of 1) PTHR26402//PTHR26402:SF558 - RESPONSE REGULATOR OF TWO-COMPONENT SYSTEM // TWO-COMPONENT RESPONSE REGULATOR ARR18	24.0476	31.7169	26.1574	27.6406	21.1915	22.6203	19.0437	16.8584	23.2971	28.7616	25.5338	24.6077	20.2896	17.8651	21.1957	32.8821	23.2665	30.1769	25.2119	22.2154	21.5129	18.1888	23.0828	20.571	20.0963	18.1741	18.7651	18.1472	22.9564
Sobic.010G249900	(1 of 437) PF13041 - PPR repeat family (PPR_2)	4.83996	4.58283	3.99194	3.84515	4.91013	4.12131	3.03964	3.34028	3.22662	3.73965	3.31532	3.10394	2.52321	3.35883	3.01684	4.48019	2.64867	3.19998	4.55777	2.84279	3.10029	2.93768	2.04215	2.63309	3.07563	2.56041	2.52914	3.41872	2.9263
Sobic.010G083600	(1 of 11) PF07816 - Protein of unknown function (DUF1645) (DUF1645)	7.27435	5.01633	4.13419	4.52391	4.62586	2.39105	5.66073	4.54347	9.16795	6.93267	5.56614	8.27433	1.20724	1.89578	6.2374	3.56809	7.38236	6.52542	7.08675	0.86259	1.45933	3.54703	4.94878	1.96946	8.67552	2.23738	2.85221	3.12232	2.42207
Sobic.010G132800		2.47946	6.35418	4.53175	3.25202	4.91456	4.79225	1.67847	1.73317	0.656958	2.1924	1.00869	1.46545	1.01246	1.9777	0.842499	14.5641	2.52232	11.4727	5.38739	3.74291	5.61945	3.14443	1.37335	1.72264	1.98697	1.03567	0.772724	2.58597	2.29691
Sobic.010G173700	(1 of 1) PTHR32191//PTHR32191:SF0 - FAMILY NOT NAMED // TETRASPANIN-2	0.801863	0.301591	1.49489	0.726337	2.12096	1.1963	0.823922	1.22512	0.875179	1.59278	0.578674	1.6663	1.6699	4.94465	1.90152	1.92463	1.37327	0.931942	0.747027	2.43575	4.38528	3.42894	2.30558	8.05695	2.1653	6.39351	3.4821	5.50555	4.30501
Sobic.010G146400	(1 of 27) K14484 - auxin-responsive protein IAA (IAA)	1.786	4.92354	3.66158	5.99598	4.12451	5.81785	3.90384	3.54011	1.87758	4.33646	3.51516	2.66952	2.99485	1.625	3.2209	3.77374	2.65797	4.08172	3.32376	6.86653	5.79686	4.3394	2.7642	1.95193	3.59439	2.51999	2.02764	1.85063	2.52791
Sobic.010G065600	similar to Putative uncharacterized protein P0554A06.10	4.15929	4.77324	3.24703	4.69816	5.27713	4.41854	3.86492	3.99637	3.41039	2.99571	2.83147	3.98796	2.41333	3.71989	3.87603	4.01868	3.76069	4.42541	3.95212	2.9766	3.28221	2.41658	3.76614	2.91614	3.05438	3.36492	2.00906	3.2811	2.21915
Sobic.010G080200	(1 of 2) PTHR22811//PTHR22811:SF68 - TRANSMEMBRANE EMP24 DOMAIN-CONTAINING PROTEIN // SUBFAMILY NOT NAMED	107.573	105.287	108.742	108.38	115.288	113.612	123.17	127.382	125.67	119.329	125.829	120.314	118.738	119.17	130.363	108.889	125.858	108.716	122.514	119.683	126.6	137.844	131.572	121.549	135.28	128.135	111.24	126.622	128.232
Sobic.010G021401		287.489	326.007	291.564	311.827	338.896	239.855	299.109	221.068	418.817	476.54	338.591	473.508	236.858	260.659	397.985	322.278	295.612	296.684	317.713	147.34	151.741	245.755	248.593	219.736	285.955	194.814	306.417	196.599	177.132
Sobic.010G011200	(1 of 1) PTHR11353//PTHR11353:SF8 - CHAPERONIN // CHAPERONIN 60 SUBUNIT BETA 1, CHLOROPLASTIC-RELATED	164.922	215.893	207.598	209.536	159.797	201.702	229.617	240.884	208.257	184.176	184.716	207.816	327.413	324.067	205.484	279.579	244.626	274.615	262.461	357.453	327.091	298.375	320.473	374.121	277.534	391.714	738.637	437.192	619.296
Sobic.010G141500	(1 of 5) K16287 - ubiquitin-like-specific protease 1C/D [EC:3.4.22.68] (ULP1C_D)	7.68859	7.90659	7.33365	6.79572	6.84707	6.95076	6.19041	6.90738	5.41116	5.54522	5.42606	4.73624	5.7297	5.58012	5.11709	7.58514	6.36366	6.50875	6.23496	7.1195	6.65011	5.95384	5.54946	6.27002	4.62518	7.02993	4.4306	6.23171	4.97106
Sobic.010G076400	(1 of 1) K02962 - small subunit ribosomal protein S17e (RP-S17e, RPS17)	535.854	618.195	577.825	613.464	523.828	674.357	630.022	526.96	507.326	431.199	518.095	440.154	533.243	476.931	431.47	527.141	619.526	688.173	571.144	624.866	558.225	591.232	550.865	580.972	504.582	549.902	399.654	516.689	404.587
Sobic.010G197900	(1 of 1) PTHR36366:SF1 - PROTEIN RDM1	14.8143	13.4594	13.2319	14.0679	11.7207	12.0565	11.7407	12.8529	15.1389	13.5906	14.2376	14.1882	13.3893	11.7047	15.1365	12.914	13.0979	12.9502	15.0179	11.2942	13.3454	12.9304	13.1799	16.9276	14.0811	12.7832	12.5962	13.8421	9.7656
Sobic.010G112200	(1 of 2) PTHR13683//PTHR13683:SF334 - ASPARTYL PROTEASES // ASPARTYL PROTEASE	24.91	21.9047	47.8039	20.4464	29.2669	13.9635	17.9418	15.7595	19.0591	14.3806	13.6444	15.4808	7.73726	24.8614	14.5647	36.6316	35.3991	34.0458	31.702	21.2004	24.0207	26.2327	26.8692	15.2759	31.3255	11.7781	13.8364	14.1551	17.2342
Sobic.010G090500	(1 of 1) PTHR23315//PTHR23315:SF66 - BETA CATENIN-RELATED ARMADILLO REPEAT-CONTAINING // CELLULOSE SYNTHASE-INTERACTIVE PROTEIN 1	174.017	138.533	212.233	156.553	270.434	121.598	221.598	184.633	137.901	126.37	97.2492	96.6137	195.559	326.661	139.972	138.466	139.06	93.0696	112.308	152.256	147.074	189.302	146.733	191.654	118.206	354.02	332.624	363.033	231.907
Sobic.010G184100	(1 of 15) KOG0752 - Mitochondrial solute carrier protein	70.4133	69.3271	72.8827	75.7183	59.8157	73.7197	69.0553	76.9999	66.0488	55.0491	67.7447	61.8714	81.439	72.8954	69.1328	75.4682	92.5722	77.3848	76.4312	106.519	97.385	68.4541	85.0985	102.47	79.8227	94.8216	75.4651	85.5742	75.6703
Sobic.010G224900	(1 of 2) PTHR11588//PTHR11588:SF117 - TUBULIN // SUBFAMILY NOT NAMED	516.386	523.877	574.68	539.525	669.672	728.387	555.042	533.161	488.479	516.164	544.573	566.909	776.814	678.81	594.813	493.318	445.799	468.349	420.621	732.313	648.648	546.485	508.125	615.184	462.639	684.047	517.845	703.631	592.467
Sobic.010G130000	(1 of 1) K12199 - vacuolar protein sorting-associated protein VTA1 (VTA1, LIP5)	72.2086	76.547	68.0655	68.8124	70.2575	64.754	64.5727	59.4347	65.4211	64.9084	60.4374	55.8286	57.1061	60.2112	59.5143	74.9347	65.4207	62.272	72.4123	62.8162	64.8008	59.5885	51.4642	56.4722	54.3502	56.6871	63.6515	64.6987	61.1005
Sobic.010G065400	(1 of 1) PTHR12775 - PROTEIN C20ORF43 HOMOLOG	36.9914	34.0888	34.4531	37.0632	33.6558	31.2387	27.2857	30.0185	32.4875	32.4723	31.4468	31.0936	27.1145	28.6131	27.609	31.9402	29.3528	30.9099	31.0244	23.3797	22.8356	26.213	21.9122	24.9061	24.5911	21.168	22.7971	22.5094	20.0212
Sobic.010G031500		61.2182	60.7784	56.0202	51.2509	56.0772	49.0196	40.3712	38.0174	37.0299	39.9826	39.9703	39.5603	42.9422	40.8438	40.7286	45.4888	42.4309	46.6055	42.8111	43.1916	39.0964	44.1234	29.0778	35.4813	31.0757	33.6818	24.0831	31.7878	27.3166
Sobic.010G030300	(1 of 4) PF00069//PF00582//PF04564 - Protein kinase domain (Pkinase) // Universal stress protein family (Usp) // U-box domain (U-box)	4.97227	8.83806	8.28667	5.4752	7.93605	6.06991	2.5806	2.86018	3.01901	7.9223	3.84097	3.58877	5.25715	5.0617	4.56935	5.57442	4.50726	5.33858	3.94508	2.64842	4.59717	3.51696	2.10517	2.2457	1.95734	2.63163	2.94522	3.17322	1.68546
Sobic.010G073600	(1 of 1) PTHR31384:SF21 - AUXIN RESPONSE FACTOR 19-RELATED	13.8767	19.0418	19.9729	18.2352	28.1851	23.2006	12.8409	12.5824	9.63129	16.7125	12.3548	14.0071	13.3398	18.9585	11.8211	12.8205	5.42358	11.2785	9.36133	14.6462	13.9047	12.9564	4.76509	9.94174	3.42585	5.67369	3.1763	7.62984	4.29541
Sobic.010G189100	(1 of 1) PTHR34466//PTHR34466:SF2 - FAMILY NOT NAMED // GENOMIC DNA, CHROMOSOME 5, P1 CLONE:MXI22	11.5431	11.6044	13.9465	11.9642	10.9814	10.8364	10.9086	10.7975	10.0124	9.21807	9.95232	10.8067	12.1323	12.2195	12.5335	12.2151	15.6367	13.0149	13.155	14.668	15.7024	14.7047	15.0916	16.2304	11.207	16.4889	14.8135	18.6392	13.1814
Sobic.010G188100	(1 of 1) PTHR22761//PTHR22761:SF15 - SNF7 - RELATED // SUBFAMILY NOT NAMED	170.959	169.13	155.468	157.064	154.888	129.506	156.08	174.763	196.636	191.957	187.917	193.998	154.714	157.09	191.699	155.624	169.661	149.016	178.398	120.175	124.345	148.686	176.077	144.992	187.356	163.049	169.257	151.15	155.126
Sobic.010G085800	(1 of 1) PTHR34052:SF1 - AUXIN RESPONSE FACTOR 30-RELATED	17.2373	41.1136	30.1747	40.5745	49.1288	33.3185	33.1083	30.5948	19.6915	26.6804	28.8203	27.1249	20.9596	23.0538	40.8764	21.4462	15.3019	19.8697	20.2845	20.1648	22.4331	21.2739	28.7886	13.7531	49.5899	18.3238	23.6771	14.0059	8.20977
Sobic.010G085200	(1 of 1) K15128 - mediator of RNA polymerase II transcription subunit 6 (MED6)	20.302	19.5474	19.2354	18.3421	20.285	17.0233	16.3475	17.4236	15.818	20.6561	16.346	14.8881	12.1228	14.9718	13.8959	17.5734	14.8398	12.8099	19.6085	11.5203	11.1781	14.4757	12.4057	11.1893	15.4221	11.435	13.4895	13.3874	14.1134
Sobic.010G091333		25.8545	33.2332	33.418	35.5254	35.9711	38.0066	31.9946	32.9691	30.8453	27.3282	29.8517	29.1987	26.748	25.3919	24.9747	29.2707	37.1045	29.3395	28.5481	36.5578	37.2963	39.7619	30.3838	38.3457	32.9452	31.9622	23.7377	27.7602	21.4147
Sobic.010G156000	(1 of 1) PTHR22835//PTHR22835:SF233 - ZINC FINGER FYVE DOMAIN CONTAINING PROTEIN // SUBFAMILY NOT NAMED	16.9399	13.6953	18.1847	18.4036	20.0255	12.6672	16.6251	14.2106	21.215	26.2767	16.5307	24.1257	13.0938	12.2841	18.8557	19.4004	16.8527	16.4666	21.8259	11.4146	14.0395	19.9996	15.4131	16.5083	16.0604	9.20233	10.9639	12.3164	13.0611
Sobic.010G187500	(1 of 2) PTHR23324//PTHR23324:SF79 - SEC14 RELATED PROTEIN // SUBFAMILY NOT NAMED	10.0638	8.49523	6.54515	10.014	9.90279	5.01836	6.12197	6.35111	5.98286	5.54322	6.23055	6.35669	2.3039	3.64892	5.91778	3.58224	3.81288	4.49488	5.37069	1.20578	1.4662	3.39359	1.83002	1.58917	3.08897	2.10194	2.05935	2.19627	1.79789
Sobic.010G255600	(1 of 1) PTHR35742//PTHR35742:SF1 - FAMILY NOT NAMED // THYLAKOID LUMENAL 16.5 KDA PROTEIN, CHLOROPLASTIC	3.15346	6.51129	8.17511	6.26517	4.06226	4.97256	3.74814	5.6698	5.20476	3.88917	3.19064	4.7099	6.13613	5.2831	4.17823	13.2062	5.40919	9.51785	7.71019	7.96763	8.30439	11.8221	5.00861	8.95187	10.0145	7.70336	9.57922	11.0096	9.86069
Sobic.010G093100	(1 of 1) 2.4.1.62 - Ganglioside galactosyltransferase	23.7376	23.4974	31.1949	21.9562	27.38	18.1399	21.9998	22.8022	12.7593	11.6672	10.8377	11.0148	16.2749	24.5527	12.3716	27.3265	20.6249	20.9544	19.3169	23.6696	24.0568	21.9029	14.0757	24.4915	9.63844	22.2638	17.9041	22.8634	15.7331
Sobic.010G168000		5.89437	6.70585	7.08949	6.58386	8.5313	7.5759	6.86098	6.90318	6.5479	8.45448	7.91488	6.69923	9.18299	7.5539	7.57166	7.49148	5.1448	6.61638	6.88341	6.99887	7.71529	6.39761	6.28712	7.15165	5.9547	7.17523	5.95116	7.35095	6.23247
Sobic.010G166100	(1 of 3) K02974 - small subunit ribosomal protein S24e (RP-S24e, RPS24)	98.8401	115.52	92.7337	114.773	85.8415	98.6209	129.887	114.772	85.5236	60.7315	86.584	56.5448	76.7225	68.3398	65.3742	93.0965	111.211	140.776	110.043	120.923	85.083	102.168	99.508	124.377	87.5175	106.003	76.4382	99.1128	72.5169
Sobic.010G204400	(1 of 2) PTHR10555//PTHR10555:SF154 - SORTING NEXIN // SUBFAMILY NOT NAMED	40.371	39.4317	35.1983	35.3822	33.6683	35.094	37.8508	44.6062	38.8378	36.2502	36.877	32.4665	33.9729	37.6465	34.5683	36.6308	39.0365	33.2727	38.4895	34.7716	31.8101	34.5815	35.3265	39.7442	36.3948	38.5391	37.9017	42.2682	36.7177
Sobic.010G017800	(1 of 1) K14617 - LMBR1 domain-containing protein 1 (LMBRD1)	145.364	138.446	160.808	133.159	145.935	129.618	121.852	121.411	114.828	128.205	107.317	105.342	92.7157	118.429	107.185	127.785	121.308	105.613	121.906	92.3084	112.9	119.307	105.835	96.785	100.34	105.809	103.561	110.4	103.66
Sobic.010G072700	(1 of 108) PTHR24078 - DNAJ HOMOLOG SUBFAMILY C MEMBER	45.2331	58.2539	34.9939	39.8786	50.9345	60.0588	52.2941	62.5686	60.8531	50.0181	78.4369	115.554	115.724	131.841	92.6216	37.2795	60.0453	36.9914	46.03	62.6282	47.6793	54.4262	119.006	137.82	73.785	157.997	197.408	112.629	237.486
Sobic.010G042600	(1 of 1) PTHR11132//PTHR11132:SF121 - SOLUTE CARRIER FAMILY 35 // SUBFAMILY NOT NAMED	18.4646	14.429	22.5097	17.2299	18.3713	13.536	14.3954	15.5823	12.2269	11.9302	10.0233	10.1951	7.09582	12.6182	9.43736	15.1172	10.0453	13.6854	14.643	8.92248	9.44149	12.3339	7.16573	7.10182	7.38701	7.9142	3.2141	7.51982	5.19198
Sobic.010G224501	(1 of 35) K14488 - SAUR family protein (SAUR)	9.14278	5.0241	4.42717	5.57073	4.93382	4.55513	8.45893	4.4345	5.38946	3.54842	2.60635	2.60297	1.3659	3.16898	2.05764	5.48342	3.34928	8.15994	5.20096	3.31659	2.15508	4.73897	4.43226	2.08358	7.31769	4.28799	4.04406	4.0816	2.71988
Sobic.010G217800	weakly similar to Putative uncharacterized protein OSJNBa0051O02.35	17.0955	13.6908	12.2794	11.9834	12.7403	13.5811	11.5744	15.7902	16.3101	14.677	18.0484	26.7872	13.8617	17.1663	13.6238	9.53452	13.1151	10.1794	10.5157	10.945	8.11626	14.174	27.2706	18.0354	18.1358	19.3925	23.0257	17.9254	18.43
Sobic.010G105050		4.80824	3.36807	3.22148	4.45205	5.57769	4.02343	2.20168	2.95821	3.25371	3.94991	2.64902	3.68452	1.9969	3.3339	3.03156	3.92176	2.37317	4.10924	5.28481	2.4337	2.40445	4.89879	2.63707	1.6008	3.23439	2.16053	2.71107	3.04761	4.74706
Sobic.010G037300	(1 of 1) PTHR24361//PTHR24361:SF385 - MITOGEN-ACTIVATED KINASE KINASE KINASE // MITOGEN-ACTIVATED PROTEIN KINASE KINASE 1-RELATED	34.6667	34.42	37.5811	30.5175	32.6325	21.0114	28.9059	31.7057	37.6166	49.1516	34.7589	36.2293	20.034	27.0978	39.1853	38.6603	37.9492	31.2784	47.89	17.8879	25.6795	31.7333	42.9501	25.1696	60.4695	26.5757	37.7668	33.348	33.9118
Sobic.010G198600		2.47397	1.49117	0.915562	1.59121	0.132901	0.202797	2.63328	5.73434	7.31913	1.49842	5.60788	1.33269	0.0754888	1.55648	0.983573	0.616737	8.24376	1.21807	8.95787	0.664453	0.666567	1.22068	4.99183	3.59631	2.34567	1.54439	2.52061	2.34125	2.5202
Sobic.010G269300	(1 of 1) PTHR12956//PTHR12956:SF22 - ALKALINE CERAMIDASE-RELATED // SUBFAMILY NOT NAMED	15.3884	15.643	16.4314	16.0358	20.7231	16.9269	18.8897	17.5244	18.8392	18.9825	15.7015	18.96	19.6146	18.5919	18.8229	19.0131	16.0364	15.1199	16.0463	15.7067	16.4639	17.7488	19.5096	19.0753	18.1688	18.5241	18.5768	21.1033	19.8463
Sobic.010G275400		65.2086	65.9676	69.409	73.398	65.4332	79.9947	69.9686	72.5389	70.501	71.9101	78.8998	75.4306	78.7803	71.7455	73.2975	55.6769	58.2788	58.8295	55.947	68.87	62.4143	53.7303	59.4944	64.7368	64.984	67.7541	46.4377	57.1322	53.2192
Sobic.010G129600	(1 of 2) K04459 - dual specificity MAP kinase phosphatase (DUSP, MKP)	29.9315	28.38	28.002	28.0924	32.4059	26.8599	27.9158	28.9676	28.0839	32.2721	28.5725	35.4389	29.1986	29.6878	34.1404	29.2427	29.5774	24.4448	29.0925	31.2496	30.4568	29.2561	29.8032	26.5335	29.3974	32.1251	35.8803	31.4018	32.0342
Sobic.010G185600	(1 of 1) PTHR18896//PTHR18896:SF59 - PHOSPHOLIPASE D // SUBFAMILY NOT NAMED	68.1801	58.4205	66.4624	53.5232	48.4575	43.0885	48.5188	50.4626	53.2255	53.0861	45.4132	47.332	28.878	36.583	42.6301	46.6387	43.1904	48.5079	54.0672	21.6687	26.497	36.5271	25.5554	26.1865	27.7926	19.4728	17.297	22.1781	18.2688
Sobic.010G179800	(1 of 12) PF00646//PF01344 - F-box domain (F-box) // Kelch motif (Kelch_1)	0.236062	0.643699	0.823383	0.164483	0.49457	1.40872	0.349281	0.240443	0.368066	1.06453	0.883728	1.76812	1.68551	1.92057	1.07653	1.0041	6.23067	1.39564	0.740781	1.05087	5.80665	1.13564	13.0629	4.99474	12.6685	1.09196	8.65642	1.12751	15.0309
Sobic.010G073200	(1 of 3) K06943 - nucleolar GTP-binding protein (NOG1)	150.9	203.345	158.027	188.607	233.544	306.54	212.799	181.132	167.726	183.532	229.561	176.059	367.508	232.1	234.863	170.057	205.979	187.214	152.913	422.445	326.237	169.885	227.575	222.526	180.041	286.192	236.462	250.069	291.572
Sobic.010G137400	(1 of 1203) 2.7.11.1 - Non-specific serine/threonine protein kinase / Threonine-specific protein kinase	11.2367	24.4331	18.9527	12.6006	14.5987	6.19764	4.05909	3.91195	6.88944	16.8013	9.38408	8.33938	9.79387	7.90743	10.569	12.8291	18.2181	13.1971	12.1814	8.71252	9.07777	8.79834	7.32881	10.9092	9.07639	3.95393	6.92665	4.24063	4.80733
Sobic.010G247200	(1 of 1) PTHR23070//PTHR23070:SF45 - BCS1 AAA-TYPE ATPASE // SUBFAMILY NOT NAMED	12.259	13.2904	10.4422	11.2506	6.40137	6.47227	7.1468	9.04544	9.73456	10.3486	13.277	8.06636	3.87251	7.77931	9.24392	8.90574	19.5445	15.6905	17.9047	11.4096	7.72396	21.1919	17.405	12.8759	12.5939	14.9078	6.99404	21.3836	5.20123
Sobic.010G020400	(1 of 2) K03456 - serine/threonine-protein phosphatase 2A regulatory subunit A (PPP2R1)	164.492	151.874	159.059	155.312	139.84	145.016	152.635	162.396	151.84	158.039	141.742	126.218	118.259	137.682	142.942	147.616	147.59	134.692	163.45	108.642	111.903	131.596	134.804	110.594	141.227	127.635	123.217	122.625	122.995
Sobic.010G194600	(1 of 1) PTHR23336//PTHR23336:SF11 - ZINC FINGER CW-TYPE COILED-COIL DOMAIN PROTEIN 3. // SUBFAMILY NOT NAMED	7.62758	3.77629	4.95898	3.9794	4.06308	2.5711	5.89964	5.38551	7.15872	8.2799	5.77177	5.53748	3.27098	4.3286	5.25075	4.28691	5.83038	3.60354	8.31856	3.14303	3.85832	5.2403	4.4369	3.25419	5.02253	3.99657	3.56264	4.04466	3.48429
Sobic.010G112600	(1 of 59) PF00892 - EamA-like transporter family (EamA)	8.51943	7.23884	9.22959	7.08873	8.18183	6.26891	7.44265	7.37908	8.07993	9.01377	8.50419	9.51996	8.00702	9.99016	8.16735	9.00839	7.34216	7.03881	9.01317	6.48761	5.83342	7.84462	8.72048	8.20933	7.99974	7.93322	11.7336	9.46409	10.2428
Sobic.010G114800	(1 of 4) PTHR24056//PTHR24056:SF183 - CELL DIVISION PROTEIN KINASE // SUBFAMILY NOT NAMED	7.32725	10.1727	6.03299	5.75651	6.15592	5.86926	2.46582	4.28886	4.44715	4.75204	6.85373	5.88433	6.08614	6.50939	6.36901	11.0264	5.94487	7.30572	8.24639	7.64921	7.68059	4.67891	7.61551	6.74581	5.47917	5.47739	11.8638	6.16563	12.2767
Sobic.010G015200	similar to Os06g0124900 protein	291.674	313.824	251.787	341.715	313.34	376.203	410.475	376.126	374.346	306.226	347.823	358.609	360.768	309.852	339.84	309.12	295.721	355.19	296.794	416	419.217	366.036	318.858	297.049	304.404	365	337.271	299.992	278.463
Sobic.010G161900	(1 of 147) 1.11.1.7 - Peroxidase / Lactoperoxidase	23.7975	10.2091	30.6564	21.7533	52.6545	21.035	29.1159	46.7968	79.9266	84.2221	60.1467	102.085	26.5403	48.6382	85.6188	2.20639	16.4428	5.07271	40.2506	2.98302	6.03602	16.9352	35.1779	13.1902	37.2906	4.68007	17.9239	9.10043	15.6909
Sobic.010G183100	(1 of 2) PF03735//PF05641 - ENT domain (ENT) // Agenet domain (Agenet)	12.3482	11.4372	15.1496	10.3009	11.0489	10.2324	5.45075	7.53128	7.82854	9.47362	6.10351	9.1162	5.76426	6.4937	7.89971	15.6468	8.11777	11.3921	11.3543	8.62435	20.0781	7.87337	6.56722	3.54566	10.6448	4.19763	7.67127	5.1897	11.0354
[truncated: 15,687 more rows]

## Sheet: Treatment Effects
Treatment effects on each gene
GeneID	baseMean	log2FoldChange	pvalue	padj
Sobic.003G369100	482.729	5.12417	1.51767e-89	3.82179e-85
Sobic.009G134600	9998.12	1.9639	6.65191e-76	8.37543e-72
Sobic.003G300800	2969.48	3.09964	5.1332e-67	4.3088e-63
Sobic.010G045100	566.576	-4.56282	1.80382e-62	1.1356e-58
[truncated: 29,933 more rows]

## Sheet: Genotype Effects
Genotype effects on each gene
[truncated: 29,938 more rows]

[truncated: 3 more sheets: Day Effects, Hierarchical Clusters, Venn Diagram Sections]
