# Supplementary material for: Sugar accumulation enhancement in sorghum stem is associated with reduced reproductive sink strength and increased phloem unloading activity
Source: Front Plant Sci. 2023 Sep 11;14:1233813. doi: 10.3389/fpls.2023.1233813 (PMC10519796; doi:10.3389/fpls.2023.1233813)
Supplement: Supplementary file 3 [file DataSheet_3.xlsx]

## Sheet: Data S3
Title: Sugar accumulation enhancement in sorghum stem is associated with reduced reproductive sink strength and increased phloem unloading activity
Authors: Xueyi Xue, Gabriel Beuchat, Jiang Wang, Ya-Chi Yu, Stephen Moose, Jin Chen and Li-Qing Chen
Dadaset S3. GSEA response to treatment, genotype and day.
This dataset includes gene sets (GSEA terms including GO, KEGG, and Pfam) significantly changed by treatment, genotype, and day in stem and leaf.

## Sheet: Stem Treatment GSEA
Gene sets significantly changed by treatment in stems
ID	Description	setSize	enrichmentScore	NES	pvalue	p.adjust	qvalues	rank	leading_edge
GO_GO:0006412_TRANSLATION	GO_GO:0006412_TRANSLATION	329	0.543344	11.4846	0	0	0	5554	tags=76%, list=22%, signal=96%
GO_GO:0005840_RIBOSOME	GO_GO:0005840_RIBOSOME	303	0.55475	11.1789	0	0	0	4232	tags=72%, list=17%, signal=85%
GO_GO:0003735_STRUCTURAL CONSTITUENT OF RIBOSOME	GO_GO:0003735_STRUCTURAL CONSTITUENT OF RIBOSOME	318	0.547324	11.1708	0	0	0	5554	tags=76%, list=22%, signal=96%
GO_GO:0005622_INTRACELLULAR	GO_GO:0005622_INTRACELLULAR	371	0.359017	7.90401	0	0	0	3920	tags=51%, list=16%, signal=59%
GO_GO:0006457_PROTEIN FOLDING	GO_GO:0006457_PROTEIN FOLDING	130	0.444867	6.04174	0	0	0	6869	tags=72%, list=27%, signal=98%
GO_GO:0000166_NUCLEOTIDE BINDING	GO_GO:0000166_NUCLEOTIDE BINDING	422	0.251303	5.92697	0	0	0	5592	tags=47%, list=22%, signal=59%
GO_GO:0005737_CYTOPLASM	GO_GO:0005737_CYTOPLASM	271	0.304709	5.68991	0	0	0	4860	tags=49%, list=19%, signal=61%
GO_GO:0051082_UNFOLDED PROTEIN BINDING	GO_GO:0051082_UNFOLDED PROTEIN BINDING	83	0.472858	5.09888	0	0	0	6638	tags=73%, list=26%, signal=99%
GO_GO:0003723_RNA BINDING	GO_GO:0003723_RNA BINDING	276	0.261434	4.96759	0	0	0	5805	tags=49%, list=23%, signal=63%
PFAM_PF00076_RRM_1	PFAM_PF00076_RRM_1	217	0.268692	4.57358	0	0	0	5592	tags=49%, list=22%, signal=62%
GO_GO:0015935_SMALL RIBOSOMAL SUBUNIT	GO_GO:0015935_SMALL RIBOSOMAL SUBUNIT	26	0.728647	4.3779	0	0	0	2977	tags=85%, list=12%, signal=96%
GO_GO:0005525_GTP BINDING	GO_GO:0005525_GTP BINDING	201	0.227342	3.79704	0	0	0	6347	tags=48%, list=25%, signal=63%
GO_GO:0015979_PHOTOSYNTHESIS	GO_GO:0015979_PHOTOSYNTHESIS	57	0.424195	3.77317	0	0	0	10547	tags=84%, list=42%, signal=145%
GO_GO:0015991_ATP HYDROLYSIS COUPLED PROTON TRANSPORT	GO_GO:0015991_ATP HYDROLYSIS COUPLED PROTON TRANSPORT	25	0.62293	3.70793	0	0	0	2459	tags=72%, list=10%, signal=80%
GO_GO:0003746_TRANSLATION ELONGATION FACTOR ACTIVITY	GO_GO:0003746_TRANSLATION ELONGATION FACTOR ACTIVITY	20	0.671115	3.59052	0	0	0	3258	tags=80%, list=13%, signal=92%
GO_GO:0006414_TRANSLATIONAL ELONGATION	GO_GO:0006414_TRANSLATIONAL ELONGATION	17	0.694581	3.52359	0	0	0	3258	tags=82%, list=13%, signal=95%
GO_GO:0009765_PHOTOSYNTHESIS, LIGHT HARVESTING	GO_GO:0009765_PHOTOSYNTHESIS, LIGHT HARVESTING	17	0.697902	3.41492	0	0	0	6137	tags=94%, list=24%, signal=124%
GO_GO:0004812_AMINOACYL-TRNA LIGASE ACTIVITY	GO_GO:0004812_AMINOACYL-TRNA LIGASE ACTIVITY	61	0.370362	3.39131	0	0	0	4731	tags=56%, list=19%, signal=68%
GO_GO:0006364_RRNA PROCESSING	GO_GO:0006364_RRNA PROCESSING	30	0.490784	3.37581	0	0	0	6961	tags=77%, list=28%, signal=106%
PFAM_PF01926_MMR_HSR1	PFAM_PF01926_MMR_HSR1	43	0.432061	3.36648	0	0	0	5535	tags=65%, list=22%, signal=83%
PFAM_PF00504_CHLOROA_B-BIND	PFAM_PF00504_CHLOROA_B-BIND	21	0.618213	3.3416	0	0	0	8427	tags=95%, list=33%, signal=143%
GO_GO:0006418_TRNA AMINOACYLATION FOR PROTEIN TRANSLATION	GO_GO:0006418_TRNA AMINOACYLATION FOR PROTEIN TRANSLATION	60	0.362953	3.31518	0	0	0	4731	tags=55%, list=19%, signal=68%
GO_GO:0043039_TRNA AMINOACYLATION	GO_GO:0043039_TRNA AMINOACYLATION	13	0.750126	3.26871	0	0	0	4364	tags=92%, list=17%, signal=112%
GO_GO:0006260_DNA REPLICATION	GO_GO:0006260_DNA REPLICATION	72	0.329221	3.25443	0	0	0	8870	tags=68%, list=35%, signal=105%
GO_GO:0031072_HEAT SHOCK PROTEIN BINDING	GO_GO:0031072_HEAT SHOCK PROTEIN BINDING	34	0.464177	3.2482	0	0	0	9064	tags=82%, list=36%, signal=128%
GO_GO:0016620_OXIDOREDUCTASE ACTIVITY, ACTING ON THE ALDEHYDE OR OXO GROUP OF DONORS, NAD OR NADP AS ACCEPTOR	GO_GO:0016620_OXIDOREDUCTASE ACTIVITY, ACTING ON THE ALDEHYDE OR OXO GROUP OF DONORS, NAD OR NADP AS ACCEPTOR	31	0.488958	3.22501	0	0	0	4760	tags=68%, list=19%, signal=83%
GO_GO:0042026_PROTEIN REFOLDING	GO_GO:0042026_PROTEIN REFOLDING	18	0.640757	3.21566	0	0	0	4860	tags=83%, list=19%, signal=103%
GO_GO:0006662_GLYCEROL ETHER METABOLIC PROCESS	GO_GO:0006662_GLYCEROL ETHER METABOLIC PROCESS	29	0.480602	3.14948	0	0	0	7014	tags=76%, list=28%, signal=105%
GO_GO:0009523_PHOTOSYSTEM II	GO_GO:0009523_PHOTOSYSTEM II	36	0.442874	3.13492	0	0	0	10547	tags=86%, list=42%, signal=148%
GO_GO:0042254_RIBOSOME BIOGENESIS	GO_GO:0042254_RIBOSOME BIOGENESIS	19	0.599567	3.07075	0	0	0	6118	tags=84%, list=24%, signal=111%
GO_GO:0015934_LARGE RIBOSOMAL SUBUNIT	GO_GO:0015934_LARGE RIBOSOMAL SUBUNIT	19	0.580357	3.07065	0	0	0	5276	tags=79%, list=21%, signal=100%
GO_GO:0019843_RRNA BINDING	GO_GO:0019843_RRNA BINDING	17	0.609411	3.0682	0	0	0	3920	tags=76%, list=16%, signal=91%
GO_GO:0006801_SUPEROXIDE METABOLIC PROCESS	GO_GO:0006801_SUPEROXIDE METABOLIC PROCESS	8	0.87499	3.0392	0	0	0	3154	tags=100%, list=13%, signal=114%
PFAM_PF00044_GP_DH_N	PFAM_PF00044_GP_DH_N	7	0.937994	3.02015	0	0.001	3.02134e-05	1567	tags=100%, list=6%, signal=107%
PFAM_PF03143_GTP_EFTU_D3	PFAM_PF03143_GTP_EFTU_D3	10	0.780224	2.98942	0	0.001	2.93968e-05	3023	tags=90%, list=12%, signal=102%
PFAM_PF00574_CLP_PROTEASE	PFAM_PF00574_CLP_PROTEASE	10	0.758772	2.96864	0	0.002	5.66274e-05	3563	tags=90%, list=14%, signal=105%
PFAM_PF04969_CS	PFAM_PF04969_CS	10	0.769943	2.96182	0	0.002	5.51755e-05	5800	tags=100%, list=23%, signal=130%
PFAM_PF00254_FKBP_C	PFAM_PF00254_FKBP_C	21	0.537158	2.95285	0	0.002	5.37961e-05	6869	tags=81%, list=27%, signal=111%
GO_GO:0006006_GLUCOSE METABOLIC PROCESS	GO_GO:0006006_GLUCOSE METABOLIC PROCESS	11	0.723033	2.94171	0	0.002	5.2484e-05	2403	tags=82%, list=10%, signal=90%
GO_GO:0051087_CHAPERONE BINDING	GO_GO:0051087_CHAPERONE BINDING	16	0.614331	2.93875	0	0.002	5.12344e-05	6573	tags=88%, list=26%, signal=118%
PFAM_PF12609_DUF3774	PFAM_PF12609_DUF3774	10	0.756197	2.93747	0	0.002	5.00429e-05	6146	tags=100%, list=24%, signal=132%
PFAM_PF00118_CPN60_TCP1	PFAM_PF00118_CPN60_TCP1	27	0.47414	2.90106	0	0.002	4.89055e-05	4860	tags=67%, list=19%, signal=83%
PFAM_PF01423_LSM	PFAM_PF01423_LSM	23	0.518057	2.89353	0	0.002	4.78187e-05	5578	tags=74%, list=22%, signal=95%
GO_GO:0016876_LIGASE ACTIVITY, FORMING AMINOACYL-TRNA AND RELATED COMPOUNDS	GO_GO:0016876_LIGASE ACTIVITY, FORMING AMINOACYL-TRNA AND RELATED COMPOUNDS	9	0.792317	2.88405	0	0.002	4.67792e-05	2438	tags=89%, list=10%, signal=98%
PFAM_PF00575_S1	PFAM_PF00575_S1	14	0.621049	2.86101	0	0.002	4.57839e-05	5953	tags=86%, list=24%, signal=112%
PFAM_PF02800_GP_DH_C	PFAM_PF02800_GP_DH_C	10	0.738026	2.83541	0	0.002	4.48301e-05	1567	tags=80%, list=6%, signal=85%
GO_GO:0020037_HEME BINDING	GO_GO:0020037_HEME BINDING	348	0.131861	2.82916	0	0.003	6.59451e-05	17637	tags=83%, list=70%, signal=273%
GO_GO:0015078_HYDROGEN ION TRANSMEMBRANE TRANSPORTER ACTIVITY	GO_GO:0015078_HYDROGEN ION TRANSMEMBRANE TRANSPORTER ACTIVITY	22	0.501482	2.81732	0	0.003	6.46262e-05	2262	tags=59%, list=9%, signal=65%
GO_GO:0005732_SMALL NUCLEOLAR RIBONUCLEOPROTEIN COMPLEX	GO_GO:0005732_SMALL NUCLEOLAR RIBONUCLEOPROTEIN COMPLEX	7	0.848064	2.80029	0	0.005	0.000106059	3831	tags=100%, list=15%, signal=118%
GO_GO:0042803_PROTEIN HOMODIMERIZATION ACTIVITY	GO_GO:0042803_PROTEIN HOMODIMERIZATION ACTIVITY	8	0.786695	2.7893	0	0.006	0.000125346	2229	tags=88%, list=9%, signal=96%
GO_GO:0016272_PREFOLDIN COMPLEX	GO_GO:0016272_PREFOLDIN COMPLEX	8	0.81751	2.77433	0	0.008	0.000163966	4601	tags=100%, list=18%, signal=122%
PFAM_PF00587_TRNA-SYNT_2B	PFAM_PF00587_TRNA-SYNT_2B	11	0.665546	2.72051	0	0.014	0.000276204	3850	tags=82%, list=15%, signal=97%
KEGG_K01358_ATP-DEPENDENT CLP PROTEASE, PROTEASE SUBUNIT [EC:3.4.21.92]	KEGG_K01358_ATP-DEPENDENT CLP PROTEASE, PROTEASE SUBUNIT [EC:3.4.21.92]	9	0.747626	2.71344	0	0.015	0.00029093	3563	tags=89%, list=14%, signal=104%
PFAM_PF00183_HSP90	PFAM_PF00183_HSP90	7	0.826693	2.71292	0	0.015	0.000285826	4369	tags=100%, list=17%, signal=121%
GO_GO:0033180_PROTON-TRANSPORTING V-TYPE ATPASE, V1 DOMAIN	GO_GO:0033180_PROTON-TRANSPORTING V-TYPE ATPASE, V1 DOMAIN	8	0.777558	2.70721	0	0.018	0.000337581	2459	tags=88%, list=10%, signal=97%
GO_GO:0033179_PROTON-TRANSPORTING V-TYPE ATPASE, V0 DOMAIN	GO_GO:0033179_PROTON-TRANSPORTING V-TYPE ATPASE, V0 DOMAIN	9	0.742343	2.70085	0	0.02	0.00036873	898	tags=78%, list=4%, signal=81%
GO_GO:0030170_PYRIDOXAL PHOSPHATE BINDING	GO_GO:0030170_PYRIDOXAL PHOSPHATE BINDING	65	0.273276	2.69686	0	0.021	0.000380706	5145	tags=48%, list=20%, signal=60%
GO_GO:0003743_TRANSLATION INITIATION FACTOR ACTIVITY	GO_GO:0003743_TRANSLATION INITIATION FACTOR ACTIVITY	38	0.368055	2.69079	0	0.022	0.000392733	4661	tags=55%, list=19%, signal=68%
GO_GO:0009538_PHOTOSYSTEM I REACTION CENTER	GO_GO:0009538_PHOTOSYSTEM I REACTION CENTER	5	0.944275	2.66347	0	0.028	0.000491676	1407	tags=100%, list=6%, signal=106%
GO_GO:0016820_HYDROLASE ACTIVITY, ACTING ON ACID ANHYDRIDES, CATALYZING TRANSMEMBRANE MOVEMENT OF SUBSTANCES	GO_GO:0016820_HYDROLASE ACTIVITY, ACTING ON ACID ANHYDRIDES, CATALYZING TRANSMEMBRANE MOVEMENT OF SUBSTANCES	12	0.609356	2.59068	0	0.055	0.000965251	3548	tags=75%, list=14%, signal=87%
GO_GO:0005839_PROTEASOME CORE COMPLEX	GO_GO:0005839_PROTEASOME CORE COMPLEX	24	0.431612	2.57479	0	0.064	0.00110379	3830	tags=58%, list=15%, signal=69%
PFAM_PF00428_RIBOSOMAL_60S	PFAM_PF00428_RIBOSOMAL_60S	9	0.701903	2.57128	0	0.068	0.00115396	1916	tags=78%, list=8%, signal=84%
GO_GO:0051603_PROTEOLYSIS INVOLVED IN CELLULAR PROTEIN CATABOLIC PROCESS	GO_GO:0051603_PROTEOLYSIS INVOLVED IN CELLULAR PROTEIN CATABOLIC PROCESS	24	0.431612	2.57036	0	0.07	0.00116961	3830	tags=58%, list=15%, signal=69%
PFAM_PF11976_RAD60-SLD	PFAM_PF11976_RAD60-SLD	25	0.424928	2.56729	0	0.074	0.00121671	3411	tags=56%, list=14%, signal=65%
PFAM_PF13460_NAD_BINDING_10	PFAM_PF13460_NAD_BINDING_10	10	0.674321	2.56108	0	0.077	0.00126311	8207	tags=100%, list=33%, signal=148%
PFAM_PF00274_GLYCOLYTIC	PFAM_PF00274_GLYCOLYTIC	6	0.8238	2.5567	0	0.082	0.00132375	244	tags=83%, list=1%, signal=84%
GO_GO:0000786_NUCLEOSOME	GO_GO:0000786_NUCLEOSOME	65	0.271059	2.55446	0	0.084	0.00133574	8300	tags=60%, list=33%, signal=89%
GO_GO:0009654_PHOTOSYSTEM II OXYGEN EVOLVING COMPLEX	GO_GO:0009654_PHOTOSYSTEM II OXYGEN EVOLVING COMPLEX	22	0.456153	2.54918	0	0.084	0.00129863	7981	tags=77%, list=32%, signal=113%
PFAM_PF01789_PSBP	PFAM_PF01789_PSBP	12	0.59998	2.54674	0	0.084	0.00128084	7981	tags=92%, list=32%, signal=134%
GO_GO:0004332_FRUCTOSE-BISPHOSPHATE ALDOLASE ACTIVITY	GO_GO:0004332_FRUCTOSE-BISPHOSPHATE ALDOLASE ACTIVITY	6	0.8238	2.53573	0	0.093	0.00139557	244	tags=83%, list=1%, signal=84%
PFAM_PF14159_CAAD	PFAM_PF14159_CAAD	8	0.73274	2.53545	0	0.093	0.00137696	6735	tags=100%, list=27%, signal=136%
PFAM_PF04055_RADICAL_SAM	PFAM_PF04055_RADICAL_SAM	12	0.602622	2.5351	0	0.093	0.00135884	5816	tags=83%, list=23%, signal=108%
PFAM_PF00171_ALDEDH	PFAM_PF00171_ALDEDH	19	0.47819	2.52892	0	0.098	0.00142566	1220	tags=53%, list=5%, signal=55%
PFAM_PF01248_RIBOSOMAL_L7AE	PFAM_PF01248_RIBOSOMAL_L7AE	14	0.570401	2.52609	0	0.1	0.00143551	5429	tags=79%, list=22%, signal=100%
GO_GO:0003678_DNA HELICASE ACTIVITY	GO_GO:0003678_DNA HELICASE ACTIVITY	13	0.583526	2.52421	0	0.1	0.00141734	4683	tags=77%, list=19%, signal=94%
GO_GO:0009507_CHLOROPLAST	GO_GO:0009507_CHLOROPLAST	14	0.551528	2.51818	0	0.105	0.00148068	5904	tags=79%, list=23%, signal=103%
GO_GO:0004298_THREONINE-TYPE ENDOPEPTIDASE ACTIVITY	GO_GO:0004298_THREONINE-TYPE ENDOPEPTIDASE ACTIVITY	24	0.431612	2.51582	0	0.106	0.00148903	3830	tags=58%, list=15%, signal=69%
PFAM_PF00067_P450	PFAM_PF00067_P450	227	0.145386	2.51498	0.0019685	0.106	0.00147087	18003	tags=86%, list=71%, signal=299%
GO_GO:0046961_PROTON-TRANSPORTING ATPASE ACTIVITY, ROTATIONAL MECHANISM	GO_GO:0046961_PROTON-TRANSPORTING ATPASE ACTIVITY, ROTATIONAL MECHANISM	15	0.529956	2.51289	0	0.111	0.00151851	8486	tags=87%, list=34%, signal=131%
GO_GO:0005739_MITOCHONDRION	GO_GO:0005739_MITOCHONDRION	53	0.292083	2.50805	0	0.115	0.00155265	9764	tags=68%, list=39%, signal=111%
GO_GO:0019898_EXTRINSIC COMPONENT OF MEMBRANE	GO_GO:0019898_EXTRINSIC COMPONENT OF MEMBRANE	19	0.476226	2.50799	0	0.115	0.00153439	10547	tags=89%, list=42%, signal=154%
PFAM_PF00557_PEPTIDASE_M24	PFAM_PF00557_PEPTIDASE_M24	14	0.547685	2.50315	0	0.118	0.00156683	4202	tags=71%, list=17%, signal=86%
PFAM_PF00080_SOD_CU	PFAM_PF00080_SOD_CU	5	0.927513	2.503	0	0.118	0.00154882	1829	tags=100%, list=7%, signal=108%
PFAM_PF01479_S4	PFAM_PF01479_S4	13	0.585672	2.50239	0.00201207	0.119	0.00154372	4629	tags=77%, list=18%, signal=94%
KEGG_K01265_METHIONYL AMINOPEPTIDASE [EC:3.4.11.18]	KEGG_K01265_METHIONYL AMINOPEPTIDASE [EC:3.4.11.18]	6	0.833294	2.49957	0	0.122	0.0015628	4202	tags=100%, list=17%, signal=120%
PFAM_PF00749_TRNA-SYNT_1C	PFAM_PF00749_TRNA-SYNT_1C	5	0.903324	2.49681	0	0.124	0.00158171	2438	tags=100%, list=10%, signal=111%
PFAM_PF16113_ECH_2	PFAM_PF16113_ECH_2	8	0.71265	2.49674	0	0.124	0.00156432	4093	tags=88%, list=16%, signal=104%
GO_GO:0004553_HYDROLASE ACTIVITY, HYDROLYZING O-GLYCOSYL COMPOUNDS	GO_GO:0004553_HYDROLASE ACTIVITY, HYDROLYZING O-GLYCOSYL COMPOUNDS	228	0.141177	2.49486	0	0.125	0.00157096	18676	tags=88%, list=74%, signal=338%
PFAM_PF00227_PROTEASOME	PFAM_PF00227_PROTEASOME	24	0.431612	2.49363	0	0.127	0.00157741	3830	tags=58%, list=15%, signal=69%
GO_GO:0015035_PROTEIN DISULFIDE OXIDOREDUCTASE ACTIVITY	GO_GO:0015035_PROTEIN DISULFIDE OXIDOREDUCTASE ACTIVITY	73	0.245618	2.49205	0	0.128	0.00157221	8665	tags=59%, list=34%, signal=90%
GO_GO:0005506_IRON ION BINDING	GO_GO:0005506_IRON ION BINDING	317	0.119425	2.49096	0	0.129	0.00156723	17048	tags=79%, list=68%, signal=243%
KEGG_K01623_FRUCTOSE-BISPHOSPHATE ALDOLASE, CLASS I [EC:4.1.2.13]	KEGG_K01623_FRUCTOSE-BISPHOSPHATE ALDOLASE, CLASS I [EC:4.1.2.13]	6	0.8238	2.46336	0	0.155	0.00191184	244	tags=83%, list=1%, signal=84%
GO_GO:0051537_2 IRON, 2 SULFUR CLUSTER BINDING	GO_GO:0051537_2 IRON, 2 SULFUR CLUSTER BINDING	21	0.44515	2.45616	0	0.164	0.00201615	9184	tags=81%, list=36%, signal=127%
PFAM_PF02922_CBM_48	PFAM_PF02922_CBM_48	8	0.713633	2.44002	0	0.18	0.00221661	7216	tags=100%, list=29%, signal=140%
PFAM_PF01920_PREFOLDIN_2	PFAM_PF01920_PREFOLDIN_2	6	0.817445	2.43471	0	0.184	0.00225935	4601	tags=100%, list=18%, signal=122%
GO_GO:0006122_MITOCHONDRIAL ELECTRON TRANSPORT, UBIQUINOL TO CYTOCHROME C	GO_GO:0006122_MITOCHONDRIAL ELECTRON TRANSPORT, UBIQUINOL TO CYTOCHROME C	7	0.740814	2.42746	0	0.19	0.00235521	6531	tags=100%, list=26%, signal=135%
GO_GO:0004497_MONOOXYGENASE ACTIVITY	GO_GO:0004497_MONOOXYGENASE ACTIVITY	210	0.143383	2.42377	0	0.2	0.00243963	18003	tags=86%, list=71%, signal=298%
PFAM_PF07728_AAA_5	PFAM_PF07728_AAA_5	20	0.449809	2.42015	0	0.201	0.00243662	2531	tags=55%, list=10%, signal=61%
GO_GO:0006779_PORPHYRIN-CONTAINING COMPOUND BIOSYNTHETIC PROCESS	GO_GO:0006779_PORPHYRIN-CONTAINING COMPOUND BIOSYNTHETIC PROCESS	9	0.655345	2.41669	0	0.203	0.00244449	3088	tags=78%, list=12%, signal=89%
PFAM_PF00125_HISTONE	PFAM_PF00125_HISTONE	41	0.323411	2.41649	0	0.204	0.00243157	7223	tags=61%, list=29%, signal=85%
PFAM_PF08240_ADH_N	PFAM_PF08240_ADH_N	32	0.365435	2.41592	0.00193424	0.206	0.00242894	7334	tags=66%, list=29%, signal=92%
GO_GO:0000049_TRNA BINDING	GO_GO:0000049_TRNA BINDING	12	0.57642	2.40141	0	0.231	0.00274356	4377	tags=75%, list=17%, signal=91%
PFAM_PF03144_GTP_EFTU_D2	PFAM_PF03144_GTP_EFTU_D2	21	0.432529	2.39868	0	0.235	0.00278851	4705	tags=62%, list=19%, signal=76%
GO_GO:0015995_CHLOROPHYLL BIOSYNTHETIC PROCESS	GO_GO:0015995_CHLOROPHYLL BIOSYNTHETIC PROCESS	8	0.680434	2.39273	0	0.253	0.00296257	4904	tags=88%, list=19%, signal=109%
PFAM_PF14551_MCM_N	PFAM_PF14551_MCM_N	8	0.689213	2.38016	0.00207039	0.283	0.00335029	4683	tags=88%, list=19%, signal=107%
PFAM_PF04755_PAP_FIBRILLIN	PFAM_PF04755_PAP_FIBRILLIN	10	0.632322	2.37155	0	0.293	0.00343403	6746	tags=90%, list=27%, signal=123%
GO_GO:2001070_STARCH BINDING	GO_GO:2001070_STARCH BINDING	9	0.642593	2.36788	0.00205339	0.301	0.00354606	3409	tags=78%, list=14%, signal=90%
GO_GO:0003899_DNA-DIRECTED RNA POLYMERASE ACTIVITY	GO_GO:0003899_DNA-DIRECTED RNA POLYMERASE ACTIVITY	67	0.242133	2.3567	0.00196078	0.324	0.00382625	8576	tags=58%, list=34%, signal=88%
PFAM_PF00466_RIBOSOMAL_L10	PFAM_PF00466_RIBOSOMAL_L10	6	0.757189	2.35544	0	0.326	0.00382117	6118	tags=100%, list=24%, signal=132%
GO_GO:0009058_BIOSYNTHETIC PROCESS	GO_GO:0009058_BIOSYNTHETIC PROCESS	89	0.211928	2.34056	0	0.367	0.00430831	5150	tags=42%, list=20%, signal=52%
PFAM_PF05347_COMPLEX1_LYR	PFAM_PF05347_COMPLEX1_LYR	7	0.717498	2.33886	0	0.373	0.00434476	7118	tags=100%, list=28%, signal=139%
PFAM_PF00533_BRCT	PFAM_PF00533_BRCT	18	0.46487	2.33161	0.00194175	0.391	0.00453196	7887	tags=78%, list=31%, signal=113%
KEGG_K03231_ELONGATION FACTOR 1-ALPHA	KEGG_K03231_ELONGATION FACTOR 1-ALPHA	7	0.703958	2.32946	0	0.399	0.00458276	264	tags=71%, list=1%, signal=72%
GO_GO:0005978_GLYCOGEN BIOSYNTHETIC PROCESS	GO_GO:0005978_GLYCOGEN BIOSYNTHETIC PROCESS	10	0.61365	2.32905	0	0.4	0.00455464	7216	tags=90%, list=29%, signal=126%
PFAM_PF01849_NAC	PFAM_PF01849_NAC	6	0.766563	2.32798	0	0.404	0.00456164	1685	tags=83%, list=7%, signal=89%
PFAM_PF01070_FMN_DH	PFAM_PF01070_FMN_DH	9	0.640448	2.32762	0	0.405	0.00454277	9059	tags=100%, list=36%, signal=156%
GO_GO:0008121_UBIQUINOL-CYTOCHROME-C REDUCTASE ACTIVITY	GO_GO:0008121_UBIQUINOL-CYTOCHROME-C REDUCTASE ACTIVITY	9	0.629722	2.32692	0	0.408	0.00454102	6531	tags=89%, list=26%, signal=120%
PFAM_PF00828_RIBOSOMAL_L18E	PFAM_PF00828_RIBOSOMAL_L18E	5	0.82762	2.32587	0.00204918	0.411	0.00453938	4344	tags=100%, list=17%, signal=121%
GO_GO:0048500_SIGNAL RECOGNITION PARTICLE	GO_GO:0048500_SIGNAL RECOGNITION PARTICLE	10	0.605172	2.32572	0	0.411	0.00450419	2393	tags=70%, list=10%, signal=77%
PFAM_PF00009_GTP_EFTU	PFAM_PF00009_GTP_EFTU	26	0.390447	2.31449	0	0.44	0.00491869	4705	tags=58%, list=19%, signal=71%
GO_GO:0006396_RNA PROCESSING	GO_GO:0006396_RNA PROCESSING	66	0.238692	2.31137	0	0.449	0.00498042	6595	tags=50%, list=26%, signal=68%
GO_GO:0008026_ATP-DEPENDENT HELICASE ACTIVITY	GO_GO:0008026_ATP-DEPENDENT HELICASE ACTIVITY	11	0.579227	2.30971	0	0.452	0.00497571	8312	tags=91%, list=33%, signal=136%
PFAM_PF01336_TRNA_ANTI	PFAM_PF01336_TRNA_ANTI	12	0.535161	2.30849	0.00199601	0.457	0.00497916	7514	tags=83%, list=30%, signal=119%
PFAM_PF00467_KOW	PFAM_PF00467_KOW	12	0.54708	2.30736	0.0020284	0.461	0.00499048	3017	tags=67%, list=12%, signal=76%
GO_GO:0009522_PHOTOSYSTEM I	GO_GO:0009522_PHOTOSYSTEM I	12	0.5412	2.30526	0	0.464	0.00504936	7362	tags=83%, list=29%, signal=118%
GO_GO:0045454_CELL REDOX HOMEOSTASIS	GO_GO:0045454_CELL REDOX HOMEOSTASIS	113	0.187681	2.3052	0	0.464	0.00501224	8665	tags=53%, list=34%, signal=81%
GO_GO:0015986_ATP SYNTHESIS COUPLED PROTON TRANSPORT	GO_GO:0015986_ATP SYNTHESIS COUPLED PROTON TRANSPORT	23	0.392177	2.29	0.00198413	0.515	0.00581495	8745	tags=74%, list=35%, signal=113%
PFAM_PF00281_RIBOSOMAL_L5	PFAM_PF00281_RIBOSOMAL_L5	6	0.750159	2.28931	0	0.519	0.00578568	6295	tags=100%, list=25%, signal=133%
GO_GO:0042132_FRUCTOSE 1,6-BISPHOSPHATE 1-PHOSPHATASE ACTIVITY	GO_GO:0042132_FRUCTOSE 1,6-BISPHOSPHATE 1-PHOSPHATASE ACTIVITY	5	0.80367	2.28595	0	0.526	0.00589985	4947	tags=100%, list=20%, signal=124%
PFAM_PF16211_HISTONE_H2A_C	PFAM_PF16211_HISTONE_H2A_C	15	0.486892	2.2858	0.00595238	0.527	0.00587329	7891	tags=80%, list=31%, signal=116%
PFAM_PF00573_RIBOSOMAL_L4	PFAM_PF00573_RIBOSOMAL_L4	5	0.801128	2.27654	0	0.546	0.00621608	5011	tags=100%, list=20%, signal=125%
PFAM_PF14555_UBA_4	PFAM_PF14555_UBA_4	8	0.659778	2.2761	0	0.546	0.00618038	5424	tags=88%, list=22%, signal=111%
GO_GO:0008483_TRANSAMINASE ACTIVITY	GO_GO:0008483_TRANSAMINASE ACTIVITY	19	0.442944	2.27345	0	0.552	0.00625764	6083	tags=68%, list=24%, signal=90%
GO_GO:0005975_CARBOHYDRATE METABOLIC PROCESS	GO_GO:0005975_CARBOHYDRATE METABOLIC PROCESS	371	0.102552	2.26891	0.00193424	0.57	0.00642272	17478	tags=80%, list=69%, signal=256%
PFAM_PF01918_ALBA	PFAM_PF01918_ALBA	9	0.609304	2.26577	0	0.58	0.00654229	9843	tags=100%, list=39%, signal=164%
GO_GO:0046982_PROTEIN HETERODIMERIZATION ACTIVITY	GO_GO:0046982_PROTEIN HETERODIMERIZATION ACTIVITY	92	0.20476	2.26046	0.00197628	0.611	0.00689335	8000	tags=52%, list=32%, signal=76%
KEGG_K04077_CHAPERONIN GROEL	KEGG_K04077_CHAPERONIN GROEL	5	0.807126	2.2599	0	0.613	0.00689062	4860	tags=100%, list=19%, signal=124%
KEGG_K11251_HISTONE H2A	KEGG_K11251_HISTONE H2A	15	0.486892	2.25476	0	0.636	0.00718298	7891	tags=80%, list=31%, signal=116%
PFAM_PF12515_CAATP_NAI	PFAM_PF12515_CAATP_NAI	10	0.578325	2.25195	0.00189753	0.638	0.00725677	5587	tags=80%, list=22%, signal=103%
PFAM_PF00226_DNAJ	PFAM_PF00226_DNAJ	95	0.194051	2.24827	0	0.647	0.00735804	6529	tags=45%, list=26%, signal=61%
PFAM_PF00298_RIBOSOMAL_L11	PFAM_PF00298_RIBOSOMAL_L11	6	0.728511	2.24267	0	0.656	0.00754306	2643	tags=83%, list=10%, signal=93%
GO_GO:0051287_NAD BINDING	GO_GO:0051287_NAD BINDING	55	0.2509	2.23774	0.00387597	0.666	0.00779341	5141	tags=45%, list=20%, signal=57%
PFAM_PF00316_FBPASE	PFAM_PF00316_FBPASE	5	0.80367	2.23043	0	0.684	0.00810572	4947	tags=100%, list=20%, signal=124%
PFAM_PF03104_DNA_POL_B_EXO	PFAM_PF03104_DNA_POL_B_EXO	5	0.782619	2.2212	0	0.71	0.0086688	5477	tags=100%, list=22%, signal=128%
GO_GO:0006096_GLYCOLYTIC PROCESS	GO_GO:0006096_GLYCOLYTIC PROCESS	46	0.276432	2.221	0	0.71	0.00861529	2357	tags=37%, list=9%, signal=41%
PFAM_PF00847_AP2	PFAM_PF00847_AP2	110	0.180641	2.21293	0.00191571	0.741	0.00909067	14242	tags=75%, list=57%, signal=171%
PFAM_PF00483_NTP_TRANSFERASE	PFAM_PF00483_NTP_TRANSFERASE	7	0.687014	2.21278	0.0019685	0.741	0.00904211	4288	tags=86%, list=17%, signal=103%
PFAM_PF00686_CBM_20	PFAM_PF00686_CBM_20	6	0.725175	2.2126	0	0.741	0.00899423	2727	tags=83%, list=11%, signal=93%
GO_GO:0042545_CELL WALL MODIFICATION	GO_GO:0042545_CELL WALL MODIFICATION	23	-0.379715	-2.19335	0.00207469	0.793	0.00982599	13440	tags=91%, list=53%, signal=196%
KEGG_K14498_SERINE/THREONINE-PROTEIN KINASE SRK2 [EC:2.7.11.1]	KEGG_K14498_SERINE/THREONINE-PROTEIN KINASE SRK2 [EC:2.7.11.1]	11	-0.542258	-2.20073	0.00393701	0.773	0.00932193	4666	tags=73%, list=19%, signal=89%
PFAM_PF00035_DSRM	PFAM_PF00035_DSRM	16	-0.460616	-2.20247	0.00198807	0.769	0.00931021	2574	tags=56%, list=10%, signal=63%
GO_GO:0003774_MOTOR ACTIVITY	GO_GO:0003774_MOTOR ACTIVITY	11	-0.547502	-2.2147	0.00203666	0.728	0.00844962	4534	tags=73%, list=18%, signal=89%
GO_GO:0055085_TRANSMEMBRANE TRANSPORT	GO_GO:0055085_TRANSMEMBRANE TRANSPORT	459	-0.0915017	-2.21487	0	0.728	0.0085019	5255	tags=30%, list=21%, signal=37%
KEGG_K00696_SUCROSE-PHOSPHATE SYNTHASE [EC:2.4.1.14]	KEGG_K00696_SUCROSE-PHOSPHATE SYNTHASE [EC:2.4.1.14]	5	-0.79092	-2.21814	0	0.713	0.00830522	5270	tags=100%, list=21%, signal=126%
PFAM_PF03110_SBP	PFAM_PF03110_SBP	15	-0.477069	-2.23308	0.0019305	0.671	0.00738911	9819	tags=87%, list=39%, signal=142%
GO_GO:0015031_PROTEIN TRANSPORT	GO_GO:0015031_PROTEIN TRANSPORT	50	-0.267633	-2.23639	0.00199601	0.66	0.00720081	2844	tags=38%, list=11%, signal=43%
GO_GO:0005783_ENDOPLASMIC RETICULUM	GO_GO:0005783_ENDOPLASMIC RETICULUM	38	-0.311113	-2.23709	0	0.66	0.00723912	3444	tags=45%, list=14%, signal=52%
PFAM_PF04146_YTH	PFAM_PF04146_YTH	12	-0.534426	-2.23748	0.00412371	0.658	0.00726465	5436	tags=75%, list=22%, signal=96%
PFAM_PF01453_B_LECTIN	PFAM_PF01453_B_LECTIN	66	-0.234505	-2.24924	0	0.632	0.00666721	17767	tags=94%, list=71%, signal=318%
GO_GO:0005086_ARF GUANYL-NUCLEOTIDE EXCHANGE FACTOR ACTIVITY	GO_GO:0005086_ARF GUANYL-NUCLEOTIDE EXCHANGE FACTOR ACTIVITY	7	-0.697001	-2.25029	0	0.628	0.00676764	7636	tags=100%, list=30%, signal=143%
GO_GO:0004386_HELICASE ACTIVITY	GO_GO:0004386_HELICASE ACTIVITY	20	-0.403907	-2.25133	0	0.626	0.00678402	3688	tags=55%, list=15%, signal=64%
PFAM_PF12854_PPR_1	PFAM_PF12854_PPR_1	80	-0.218755	-2.25165	0.00192308	0.624	0.00681418	9619	tags=60%, list=38%, signal=97%
GO_GO:0048193_GOLGI VESICLE TRANSPORT	GO_GO:0048193_GOLGI VESICLE TRANSPORT	9	-0.603742	-2.25532	0.00195695	0.613	0.00664309	4389	tags=78%, list=17%, signal=94%
GO_GO:0030131_CLATHRIN ADAPTOR COMPLEX	GO_GO:0030131_CLATHRIN ADAPTOR COMPLEX	11	-0.556839	-2.25958	0.00204082	0.596	0.0064553	4299	tags=73%, list=17%, signal=88%
PFAM_PF00569_ZZ	PFAM_PF00569_ZZ	8	-0.656848	-2.26215	0	0.593	0.00639241	2352	tags=75%, list=9%, signal=83%
KEGG_K13412_CALCIUM-DEPENDENT PROTEIN KINASE [EC:2.7.11.1]	KEGG_K13412_CALCIUM-DEPENDENT PROTEIN KINASE [EC:2.7.11.1]	27	-0.366541	-2.26296	0	0.591	0.00640692	6636	tags=63%, list=26%, signal=85%
GO_GO:0032012_REGULATION OF ARF PROTEIN SIGNAL TRANSDUCTION	GO_GO:0032012_REGULATION OF ARF PROTEIN SIGNAL TRANSDUCTION	7	-0.697001	-2.26537	0.00201207	0.581	0.00629151	7636	tags=100%, list=30%, signal=143%
GO_GO:0016570_HISTONE MODIFICATION	GO_GO:0016570_HISTONE MODIFICATION	6	-0.743486	-2.26892	0	0.574	0.00618158	2268	tags=83%, list=9%, signal=92%
PFAM_PF01369_SEC7	PFAM_PF01369_SEC7	7	-0.697001	-2.27651	0	0.552	0.00588377	7636	tags=100%, list=30%, signal=143%
PFAM_PF13968_DUF4220	PFAM_PF13968_DUF4220	26	-0.373427	-2.27773	0	0.549	0.00589728	13852	tags=92%, list=55%, signal=205%
PFAM_PF00626_GELSOLIN	PFAM_PF00626_GELSOLIN	11	-0.562689	-2.28328	0	0.534	0.00568861	6441	tags=82%, list=26%, signal=110%
PFAM_PF07717_DUF1605	PFAM_PF07717_DUF1605	16	-0.47889	-2.28542	0.002	0.527	0.0056441	3688	tags=63%, list=15%, signal=73%
PFAM_PF13639_ZF-RING_2	PFAM_PF13639_ZF-RING_2	215	-0.133124	-2.29684	0	0.497	0.00516721	15066	tags=73%, list=60%, signal=180%
PFAM_PF04434_SWIM	PFAM_PF04434_SWIM	23	-0.399734	-2.29751	0	0.494	0.00517987	7462	tags=70%, list=30%, signal=99%
PFAM_PF15612_WHIM1	PFAM_PF15612_WHIM1	5	-0.823013	-2.29972	0	0.488	0.00513838	4462	tags=100%, list=18%, signal=122%
GO_GO:0016791_PHOSPHATASE ACTIVITY	GO_GO:0016791_PHOSPHATASE ACTIVITY	36	-0.325837	-2.30822	0	0.469	0.00485967	5098	tags=53%, list=20%, signal=66%
GO_GO:0008375_ACETYLGLUCOSAMINYLTRANSFERASE ACTIVITY	GO_GO:0008375_ACETYLGLUCOSAMINYLTRANSFERASE ACTIVITY	25	-0.382895	-2.31123	0	0.462	0.00489202	6485	tags=64%, list=26%, signal=86%
KEGG_K09338_HOMEOBOX-LEUCINE ZIPPER PROTEIN	KEGG_K09338_HOMEOBOX-LEUCINE ZIPPER PROTEIN	26	-0.381175	-2.31604	0	0.447	0.00474719	11720	tags=85%, list=47%, signal=158%
PFAM_PF00628_PHD	PFAM_PF00628_PHD	49	-0.284329	-2.33868	0	0.385	0.00393861	5189	tags=49%, list=21%, signal=62%
PFAM_PF16213_DCB	PFAM_PF16213_DCB	5	-0.834968	-2.33913	0	0.384	0.00395785	4161	tags=100%, list=17%, signal=120%
GO_GO:0004601_PEROXIDASE ACTIVITY	GO_GO:0004601_PEROXIDASE ACTIVITY	96	-0.198704	-2.34469	0	0.364	0.00374985	15739	tags=82%, list=63%, signal=219%
PFAM_PF10585_UBA_E1_THIOLCYS	PFAM_PF10585_UBA_E1_THIOLCYS	5	-0.848433	-2.35178	0	0.348	0.00359799	3822	tags=100%, list=15%, signal=118%
KEGG_K14484_AUXIN-RESPONSIVE PROTEIN IAA	KEGG_K14484_AUXIN-RESPONSIVE PROTEIN IAA	24	-0.408936	-2.35222	0	0.346	0.00361465	10698	tags=83%, list=42%, signal=145%
PFAM_PF00650_CRAL_TRIO	PFAM_PF00650_CRAL_TRIO	33	-0.3407	-2.3524	0	0.346	0.00364875	10510	tags=76%, list=42%, signal=130%
GO_GO:0007034_VACUOLAR TRANSPORT	GO_GO:0007034_VACUOLAR TRANSPORT	16	-0.500626	-2.36572	0	0.321	0.00342922	3141	tags=63%, list=12%, signal=71%
PFAM_PF04578_DUF594	PFAM_PF04578_DUF594	27	-0.376294	-2.36712	0	0.318	0.00342695	13852	tags=93%, list=55%, signal=206%
PFAM_PF09324_DUF1981	PFAM_PF09324_DUF1981	5	-0.834968	-2.36733	0	0.318	0.00346055	4161	tags=100%, list=17%, signal=120%
PFAM_PF13499_EF-HAND_7	PFAM_PF13499_EF-HAND_7	86	-0.215365	-2.36771	0	0.317	0.00348587	15386	tags=83%, list=61%, signal=212%
PFAM_PF04408_HA2	PFAM_PF04408_HA2	16	-0.47889	-2.38278	0	0.292	0.0031489	3688	tags=63%, list=15%, signal=73%
GO_GO:0005096_GTPASE ACTIVATOR ACTIVITY	GO_GO:0005096_GTPASE ACTIVATOR ACTIVITY	18	-0.472103	-2.38555	0	0.287	0.00312489	4909	tags=67%, list=19%, signal=83%
PFAM_PF14432_DYW_DEAMINASE	PFAM_PF14432_DYW_DEAMINASE	86	-0.217092	-2.39069	0	0.279	0.00305286	10072	tags=62%, list=40%, signal=102%
PFAM_PF01843_DIL	PFAM_PF01843_DIL	10	-0.620237	-2.39296	0	0.274	0.00303685	4534	tags=80%, list=18%, signal=98%
KEGG_K10357_MYOSIN V	KEGG_K10357_MYOSIN V	10	-0.620237	-2.405	0	0.247	0.00278006	4534	tags=80%, list=18%, signal=98%
PFAM_PF03357_SNF7	PFAM_PF03357_SNF7	16	-0.500626	-2.42597	0	0.218	0.00241414	3141	tags=63%, list=12%, signal=71%
PFAM_PF02485_BRANCH	PFAM_PF02485_BRANCH	24	-0.409572	-2.43461	0	0.197	0.00217125	6485	tags=67%, list=26%, signal=90%
GO_GO:0030126_COPI VESICLE COAT	GO_GO:0030126_COPI VESICLE COAT	7	-0.749496	-2.44008	0	0.19	0.00212474	2717	tags=86%, list=11%, signal=96%
PFAM_PF01602_ADAPTIN_N	PFAM_PF01602_ADAPTIN_N	12	-0.579599	-2.44702	0	0.182	0.00207917	4299	tags=75%, list=17%, signal=90%
PFAM_PF04851_RESIII	PFAM_PF04851_RESIII	47	-0.300127	-2.44802	0	0.18	0.00208186	5852	tags=53%, list=23%, signal=69%
PFAM_PF00063_MYOSIN_HEAD	PFAM_PF00063_MYOSIN_HEAD	10	-0.620237	-2.45135	0	0.178	0.00208469	4534	tags=80%, list=18%, signal=98%
KEGG_K00430_PEROXIDASE [EC:1.11.1.7]	KEGG_K00430_PEROXIDASE [EC:1.11.1.7]	71	-0.248971	-2.45702	0	0.161	0.00189632	15739	tags=87%, list=63%, signal=232%
PFAM_PF13423_UCH_1	PFAM_PF13423_UCH_1	26	-0.40595	-2.47495	0	0.142	0.00165889	4317	tags=58%, list=17%, signal=70%
PFAM_PF00046_HOMEOBOX	PFAM_PF00046_HOMEOBOX	48	-0.306045	-2.48097	0	0.13	0.00152649	11720	tags=77%, list=47%, signal=144%
PFAM_PF14531_KINASE-LIKE	PFAM_PF14531_KINASE-LIKE	56	-0.285983	-2.48482	0	0.123	0.00146793	3158	tags=41%, list=13%, signal=47%
PFAM_PF12783_SEC7_N	PFAM_PF12783_SEC7_N	8	-0.710028	-2.48677	0	0.121	0.00146358	4161	tags=88%, list=17%, signal=105%
PFAM_PF03790_KNOX1	PFAM_PF03790_KNOX1	10	-0.660091	-2.49659	0	0.113	0.00135633	6049	tags=90%, list=24%, signal=118%
GO_GO:0008601_PROTEIN PHOSPHATASE TYPE 2A REGULATOR ACTIVITY	GO_GO:0008601_PROTEIN PHOSPHATASE TYPE 2A REGULATOR ACTIVITY	14	-0.555484	-2.49748	0	0.111	0.00135033	2209	tags=64%, list=9%, signal=70%
GO_GO:0016593_CDC73/PAF1 COMPLEX	GO_GO:0016593_CDC73/PAF1 COMPLEX	5	-0.910156	-2.49765	0	0.11	0.00135579	2268	tags=100%, list=9%, signal=110%
GO_GO:0005200_STRUCTURAL CONSTITUENT OF CYTOSKELETON	GO_GO:0005200_STRUCTURAL CONSTITUENT OF CYTOSKELETON	13	-0.58003	-2.51187	0	0.096	0.00118562	4773	tags=77%, list=19%, signal=95%
PFAM_PF03101_FAR1	PFAM_PF03101_FAR1	30	-0.381449	-2.51279	0.0020202	0.093	0.00115366	9713	tags=77%, list=39%, signal=125%
PFAM_PF10557_CULLIN_NEDD8	PFAM_PF10557_CULLIN_NEDD8	5	-0.926123	-2.51374	0	0.093	0.00116884	1866	tags=100%, list=7%, signal=108%
PFAM_PF00899_THIF	PFAM_PF00899_THIF	13	-0.582731	-2.51815	0	0.089	0.0011358	4705	tags=77%, list=19%, signal=95%
GO_GO:0000159_PROTEIN PHOSPHATASE TYPE 2A COMPLEX	GO_GO:0000159_PROTEIN PHOSPHATASE TYPE 2A COMPLEX	14	-0.555484	-2.52166	0	0.08	0.00103927	2209	tags=64%, list=9%, signal=70%
PFAM_PF07227_DUF1423	PFAM_PF07227_DUF1423	9	-0.688158	-2.54029	0	0.071	0.00092821	2264	tags=78%, list=9%, signal=85%
PFAM_PF03953_TUBULIN_C	PFAM_PF03953_TUBULIN_C	13	-0.58003	-2.56099	0	0.058	0.000749682	4773	tags=77%, list=19%, signal=95%
GO_GO:0005789_ENDOPLASMIC RETICULUM MEMBRANE	GO_GO:0005789_ENDOPLASMIC RETICULUM MEMBRANE	27	-0.416498	-2.56111	0	0.058	0.00076024	6312	tags=67%, list=25%, signal=89%
GO_GO:0003924_GTPASE ACTIVITY	GO_GO:0003924_GTPASE ACTIVITY	116	-0.203987	-2.56143	0	0.058	0.000771101	5308	tags=41%, list=21%, signal=52%
PFAM_PF03791_KNOX2	PFAM_PF03791_KNOX2	10	-0.660091	-2.56154	0	0.058	0.000782276	6049	tags=90%, list=24%, signal=118%
GO_GO:0008641_SMALL PROTEIN ACTIVATING ENZYME ACTIVITY	GO_GO:0008641_SMALL PROTEIN ACTIVATING ENZYME ACTIVITY	13	-0.582731	-2.56265	0	0.058	0.00079378	4705	tags=77%, list=19%, signal=95%
PFAM_PF08033_SEC23_BS	PFAM_PF08033_SEC23_BS	8	-0.74136	-2.58155	0	0.044	0.000601453	6520	tags=100%, list=26%, signal=135%
GO_GO:0006357_REGULATION OF TRANSCRIPTION FROM RNA POLYMERASE II PROMOTER	GO_GO:0006357_REGULATION OF TRANSCRIPTION FROM RNA POLYMERASE II PROMOTER	25	-0.432929	-2.58666	0	0.042	0.000582952	4219	tags=60%, list=17%, signal=72%
PFAM_PF10551_MULE	PFAM_PF10551_MULE	28	-0.400487	-2.59271	0	0.039	0.000550321	9713	tags=79%, list=39%, signal=128%
PFAM_PF04053_COATOMER_WDAD	PFAM_PF04053_COATOMER_WDAD	5	-0.929499	-2.60361	0	0.031	0.000444204	1781	tags=100%, list=7%, signal=108%
PFAM_PF00564_PB1	PFAM_PF00564_PB1	28	-0.413181	-2.62565	0	0.027	0.000392431	7595	tags=71%, list=30%, signal=102%
PFAM_PF07762_DUF1618	PFAM_PF07762_DUF1618	37	-0.370573	-2.64738	0	0.02	0.000295521	9059	tags=73%, list=36%, signal=114%
GO_GO:0004722_PROTEIN SERINE/THREONINE PHOSPHATASE ACTIVITY	GO_GO:0004722_PROTEIN SERINE/THREONINE PHOSPHATASE ACTIVITY	72	-0.268787	-2.67182	0	0.018	0.000270367	8291	tags=60%, list=33%, signal=89%
GO_GO:0008536_RAN GTPASE BINDING	GO_GO:0008536_RAN GTPASE BINDING	11	-0.666976	-2.68226	0	0.017	0.000259618	3816	tags=82%, list=15%, signal=96%
PFAM_PF05920_COPRINUS_MATING	PFAM_PF05920_COPRINUS_MATING	22	-0.477432	-2.69091	0	0.016	0.000248482	6303	tags=73%, list=25%, signal=97%
PFAM_PF00025_ARF	PFAM_PF00025_ARF	47	-0.334007	-2.69499	0	0.016	0.000252766	6072	tags=57%, list=24%, signal=76%
PFAM_PF03810_IBN_N	PFAM_PF03810_IBN_N	11	-0.666976	-2.69555	0	0.015	0.0002412	3816	tags=82%, list=15%, signal=96%
PFAM_PF04815_SEC23_HELICAL	PFAM_PF04815_SEC23_HELICAL	9	-0.74139	-2.69714	0	0.014	0.000228838	6520	tags=100%, list=26%, signal=135%
PFAM_PF00270_DEAD	PFAM_PF00270_DEAD	65	-0.285091	-2.70874	0	0.014	0.000232999	3688	tags=43%, list=15%, signal=50%
PFAM_PF00169_PH	PFAM_PF00169_PH	18	-0.533778	-2.70953	0	0.014	0.000237314	4756	tags=72%, list=19%, signal=89%
PFAM_PF06507_AUXIN_RESP	PFAM_PF06507_AUXIN_RESP	26	-0.449041	-2.7231	0	0.013	0.000224204	3233	tags=58%, list=13%, signal=66%
PFAM_PF00632_HECT	PFAM_PF00632_HECT	9	-0.73265	-2.73209	0	0.01	0.000179581	1144	tags=78%, list=5%, signal=81%
GO_GO:0009725_RESPONSE TO HORMONE	GO_GO:0009725_RESPONSE TO HORMONE	26	-0.449041	-2.73416	0	0.009	0.000164673	3233	tags=58%, list=13%, signal=66%
PFAM_PF00931_NB-ARC	PFAM_PF00931_NB-ARC	239	-0.151695	-2.73962	0	0.008	0.000149341	20451	tags=96%, list=81%, signal=507%
GO_GO:0016787_HYDROLASE ACTIVITY	GO_GO:0016787_HYDROLASE ACTIVITY	255	-0.148356	-2.74025	0	0.008	0.000152452	7067	tags=43%, list=28%, signal=59%
GO_GO:0043531_ADP BINDING	GO_GO:0043531_ADP BINDING	239	-0.151695	-2.75098	0	0.006	0.000116556	20451	tags=96%, list=81%, signal=507%
PFAM_PF00439_BROMODOMAIN	PFAM_PF00439_BROMODOMAIN	23	-0.492743	-2.76803	0	0.004	7.90464e-05	5122	tags=70%, list=20%, signal=87%
PFAM_PF00566_TBC	PFAM_PF00566_TBC	20	-0.505663	-2.77479	0	0.004	8.0803e-05	6164	tags=75%, list=24%, signal=99%
GO_GO:0007165_SIGNAL TRANSDUCTION	GO_GO:0007165_SIGNAL TRANSDUCTION	136	-0.204346	-2.7937	0	0.004	8.26394e-05	5252	tags=41%, list=21%, signal=52%
PFAM_PF00855_PWWP	PFAM_PF00855_PWWP	14	-0.608216	-2.79582	0	0.004	8.45612e-05	6278	tags=86%, list=25%, signal=114%
GO_GO:0006506_GPI ANCHOR BIOSYNTHETIC PROCESS	GO_GO:0006506_GPI ANCHOR BIOSYNTHETIC PROCESS	9	-0.765304	-2.79758	0	0.004	8.65746e-05	5918	tags=100%, list=24%, signal=131%
PFAM_PF04811_SEC23_TRUNK	PFAM_PF04811_SEC23_TRUNK	10	-0.741419	-2.81169	0	0.004	8.86862e-05	6520	tags=100%, list=26%, signal=135%
PFAM_PF00560_LRR_1	PFAM_PF00560_LRR_1	165	-0.192077	-2.83894	0	0.003	6.85756e-05	18699	tags=93%, list=74%, signal=360%
PFAM_PF00201_UDPGT	PFAM_PF00201_UDPGT	137	-0.214277	-2.8732	0	0.003	7.0334e-05	19265	tags=98%, list=77%, signal=414%
GO_GO:0016758_TRANSFERASE ACTIVITY, TRANSFERRING HEXOSYL GROUPS	GO_GO:0016758_TRANSFERASE ACTIVITY, TRANSFERRING HEXOSYL GROUPS	151	-0.196452	-2.87356	0	0.003	7.21849e-05	19265	tags=96%, list=77%, signal=406%
PFAM_PF04818_DUF618	PFAM_PF04818_DUF618	11	-0.713776	-2.87769	0	0.003	7.41358e-05	2638	tags=82%, list=10%, signal=91%
PFAM_PF02985_HEAT	PFAM_PF02985_HEAT	10	-0.756825	-2.88008	0	0.003	7.61951e-05	3614	tags=90%, list=14%, signal=105%
PFAM_PF04810_ZF-SEC23_SEC24	PFAM_PF04810_ZF-SEC23_SEC24	10	-0.741419	-2.903	0	0.002	5.21352e-05	6520	tags=100%, list=26%, signal=135%
PFAM_PF00646_F-BOX	PFAM_PF00646_F-BOX	208	-0.172964	-2.90486	0	0.002	5.36686e-05	9362	tags=54%, list=37%, signal=86%
GO_GO:0030127_COPII VESICLE COAT	GO_GO:0030127_COPII VESICLE COAT	11	-0.741448	-2.93445	0	0.002	5.52949e-05	6520	tags=100%, list=26%, signal=135%
PFAM_PF13855_LRR_8	PFAM_PF13855_LRR_8	269	-0.155053	-2.94534	0	0.002	5.70229e-05	18699	tags=90%, list=74%, signal=344%
PFAM_PF03127_GAT	PFAM_PF03127_GAT	10	-0.776967	-2.98812	0	0.001	2.9336e-05	3107	tags=90%, list=12%, signal=103%
GO_GO:0006470_PROTEIN DEPHOSPHORYLATION	GO_GO:0006470_PROTEIN DEPHOSPHORYLATION	92	-0.264437	-3.00622	0	0	0	6231	tags=51%, list=25%, signal=68%
PFAM_PF00481_PP2C	PFAM_PF00481_PP2C	69	-0.309325	-3.0239	0	0	0	8291	tags=64%, list=33%, signal=95%
PFAM_PF13812_PPR_3	PFAM_PF13812_PPR_3	134	-0.232589	-3.03877	0	0	0	9585	tags=61%, list=38%, signal=98%
PFAM_PF02791_DDT	PFAM_PF02791_DDT	9	-0.823144	-3.04758	0	0	0	4462	tags=100%, list=18%, signal=121%
PFAM_PF00790_VHS	PFAM_PF00790_VHS	10	-0.776967	-3.06548	0	0	0	3107	tags=90%, list=12%, signal=103%
PFAM_PF02309_AUX_IAA	PFAM_PF02309_AUX_IAA	39	-0.42202	-3.08847	0	0	0	10698	tags=85%, list=42%, signal=147%
PFAM_PF14381_EDR1	PFAM_PF14381_EDR1	11	-0.773538	-3.12545	0	0	0	3423	tags=91%, list=14%, signal=105%
PFAM_PF08263_LRRNT_2	PFAM_PF08263_LRRNT_2	242	-0.18036	-3.21148	0	0	0	19228	tags=94%, list=76%, signal=395%
PFAM_PF07145_PAM2	PFAM_PF07145_PAM2	11	-0.7996	-3.2196	0	0	0	2767	tags=91%, list=11%, signal=102%
GO_GO:0006888_ER TO GOLGI VESICLE-MEDIATED TRANSPORT	GO_GO:0006888_ER TO GOLGI VESICLE-MEDIATED TRANSPORT	18	-0.619496	-3.22299	0	0	0	6796	tags=89%, list=27%, signal=122%
PFAM_PF07714_PKINASE_TYR	PFAM_PF07714_PKINASE_TYR	471	-0.130493	-3.23805	0	0	0	17200	tags=81%, list=68%, signal=251%
GO_GO:0005198_STRUCTURAL MOLECULE ACTIVITY	GO_GO:0005198_STRUCTURAL MOLECULE ACTIVITY	23	-0.580817	-3.31831	0	0	0	4001	tags=74%, list=16%, signal=88%
GO_GO:0030117_MEMBRANE COAT	GO_GO:0030117_MEMBRANE COAT	17	-0.657374	-3.32425	0	0	0	2715	tags=76%, list=11%, signal=86%
PFAM_PF00400_WD40	PFAM_PF00400_WD40	161	-0.224578	-3.37768	0	0	0	6269	tags=47%, list=25%, signal=62%
PFAM_PF00179_UQ_CON	PFAM_PF00179_UQ_CON	44	-0.445419	-3.42156	0	0	0	3112	tags=57%, list=12%, signal=65%
PFAM_PF00271_HELICASE_C	PFAM_PF00271_HELICASE_C	137	-0.262103	-3.70423	0	0	0	3730	tags=41%, list=15%, signal=48%
GO_GO:0005488_BINDING	GO_GO:0005488_BINDING	344	-0.198299	-4.3882	0	0	0	2396	tags=29%, list=10%, signal=32%
GO_GO:0016192_VESICLE-MEDIATED TRANSPORT	GO_GO:0016192_VESICLE-MEDIATED TRANSPORT	82	-0.428278	-4.56374	0	0	0	4299	tags=60%, list=17%, signal=72%
PFAM_PF01535_PPR	PFAM_PF01535_PPR	389	-0.209354	-4.79641	0	0	0	10088	tags=61%, list=40%, signal=100%
PFAM_PF13041_PPR_2	PFAM_PF13041_PPR_2	430	-0.238391	-5.62243	0	0	0	10088	tags=63%, list=40%, signal=104%
GO_GO:0006886_INTRACELLULAR PROTEIN TRANSPORT	GO_GO:0006886_INTRACELLULAR PROTEIN TRANSPORT	142	-0.420451	-5.94179	0	0	0	5256	tags=63%, list=21%, signal=79%

## Sheet: Stem Genotype GSEA
Gene sets significantly changed by genotype in stems
ID	Description	setSize	enrichmentScore	NES	pvalue	p.adjust	qvalues	rank	leading_edge
GO_GO:0006412_TRANSLATION	GO_GO:0006412_TRANSLATION	326	0.354664	7.38369	0	0	0	6485	tags=63%, list=28%, signal=85%
GO_GO:0003735_STRUCTURAL CONSTITUENT OF RIBOSOME	GO_GO:0003735_STRUCTURAL CONSTITUENT OF RIBOSOME	315	0.357338	7.28826	0	0	0	6485	tags=63%, list=28%, signal=86%
GO_GO:0005840_RIBOSOME	GO_GO:0005840_RIBOSOME	300	0.351801	6.88381	0	0	0	6485	tags=62%, list=28%, signal=85%
GO_GO:0005622_INTRACELLULAR	GO_GO:0005622_INTRACELLULAR	364	0.25591	5.56997	0	0	0	6086	tags=51%, list=26%, signal=68%
GO_GO:0003723_RNA BINDING	GO_GO:0003723_RNA BINDING	272	0.275848	5.34164	0	0	0	6637	tags=56%, list=28%, signal=76%
GO_GO:0006457_PROTEIN FOLDING	GO_GO:0006457_PROTEIN FOLDING	128	0.403305	5.32031	0	0	0	8748	tags=77%, list=37%, signal=123%
GO_GO:0005525_GTP BINDING	GO_GO:0005525_GTP BINDING	197	0.324173	5.2313	0	0	0	5924	tags=57%, list=25%, signal=76%
GO_GO:0005737_CYTOPLASM	GO_GO:0005737_CYTOPLASM	268	0.269815	5.01121	0	0	0	6357	tags=54%, list=27%, signal=73%
GO_GO:0000166_NUCLEOTIDE BINDING	GO_GO:0000166_NUCLEOTIDE BINDING	419	0.210469	5.00621	0	0	0	5797	tags=45%, list=25%, signal=59%
PFAM_PF00076_RRM_1	PFAM_PF00076_RRM_1	215	0.25471	4.3887	0	0	0	4670	tags=45%, list=20%, signal=56%
GO_GO:0015991_ATP HYDROLYSIS COUPLED PROTON TRANSPORT	GO_GO:0015991_ATP HYDROLYSIS COUPLED PROTON TRANSPORT	25	0.719911	4.29076	0	0	0	959	tags=76%, list=4%, signal=79%
GO_GO:0051082_UNFOLDED PROTEIN BINDING	GO_GO:0051082_UNFOLDED PROTEIN BINDING	82	0.40749	4.27228	0	0	0	8224	tags=76%, list=35%, signal=116%
GO_GO:0003924_GTPASE ACTIVITY	GO_GO:0003924_GTPASE ACTIVITY	113	0.320015	4.04708	0	0	0	6032	tags=58%, list=26%, signal=77%
PFAM_PF01926_MMR_HSR1	PFAM_PF01926_MMR_HSR1	43	0.451029	3.54759	0	0	0	6907	tags=74%, list=29%, signal=105%
GO_GO:0003746_TRANSLATION ELONGATION FACTOR ACTIVITY	GO_GO:0003746_TRANSLATION ELONGATION FACTOR ACTIVITY	20	0.652321	3.49669	0	0	0	5832	tags=90%, list=25%, signal=120%
GO_GO:0016820_HYDROLASE ACTIVITY, ACTING ON ACID ANHYDRIDES, CATALYZING TRANSMEMBRANE MOVEMENT OF SUBSTANCES	GO_GO:0016820_HYDROLASE ACTIVITY, ACTING ON ACID ANHYDRIDES, CATALYZING TRANSMEMBRANE MOVEMENT OF SUBSTANCES	12	0.798554	3.46293	0	0	0	2784	tags=92%, list=12%, signal=104%
GO_GO:0006414_TRANSLATIONAL ELONGATION	GO_GO:0006414_TRANSLATIONAL ELONGATION	17	0.634578	3.22154	0	0	0	5832	tags=88%, list=25%, signal=117%
GO_GO:0051087_CHAPERONE BINDING	GO_GO:0051087_CHAPERONE BINDING	16	0.626922	3.10626	0	0	0	7307	tags=94%, list=31%, signal=136%
GO_GO:0006418_TRNA AMINOACYLATION FOR PROTEIN TRANSLATION	GO_GO:0006418_TRNA AMINOACYLATION FOR PROTEIN TRANSLATION	60	0.327126	3.0338	0	0	0	6039	tags=58%, list=26%, signal=78%
GO_GO:0004812_AMINOACYL-TRNA LIGASE ACTIVITY	GO_GO:0004812_AMINOACYL-TRNA LIGASE ACTIVITY	61	0.333988	3.02896	0	0	0	6039	tags=59%, list=26%, signal=79%
GO_GO:0016192_VESICLE-MEDIATED TRANSPORT	GO_GO:0016192_VESICLE-MEDIATED TRANSPORT	80	0.283651	3.02688	0	0	0	4518	tags=48%, list=19%, signal=59%
GO_GO:0033180_PROTON-TRANSPORTING V-TYPE ATPASE, V1 DOMAIN	GO_GO:0033180_PROTON-TRANSPORTING V-TYPE ATPASE, V1 DOMAIN	8	0.850522	3.00554	0	0.001	4.4781e-05	581	tags=88%, list=2%, signal=90%
GO_GO:0051258_PROTEIN POLYMERIZATION	GO_GO:0051258_PROTEIN POLYMERIZATION	16	0.607364	3.0051	0	0.001	4.29152e-05	4829	tags=81%, list=21%, signal=102%
GO_GO:0043234_PROTEIN COMPLEX	GO_GO:0043234_PROTEIN COMPLEX	16	0.607364	2.9646	0	0.001	4.11986e-05	4829	tags=81%, list=21%, signal=102%
GO_GO:0015078_HYDROGEN ION TRANSMEMBRANE TRANSPORTER ACTIVITY	GO_GO:0015078_HYDROGEN ION TRANSMEMBRANE TRANSPORTER ACTIVITY	22	0.517043	2.93733	0	0.001	3.9614e-05	678	tags=55%, list=3%, signal=56%
PFAM_PF00587_TRNA-SYNT_2B	PFAM_PF00587_TRNA-SYNT_2B	11	0.727118	2.92013	0	0.001	3.81468e-05	4283	tags=91%, list=18%, signal=111%
GO_GO:0004129_CYTOCHROME-C OXIDASE ACTIVITY	GO_GO:0004129_CYTOCHROME-C OXIDASE ACTIVITY	18	0.573509	2.91646	0	0.001	3.67844e-05	10031	tags=100%, list=43%, signal=174%
PFAM_PF00091_TUBULIN	PFAM_PF00091_TUBULIN	16	0.607364	2.91266	0	0.001	3.5516e-05	4829	tags=81%, list=21%, signal=102%
KEGG_K13993_HSP20 FAMILY PROTEIN	KEGG_K13993_HSP20 FAMILY PROTEIN	26	0.481179	2.91254	0	0.001	3.43321e-05	11299	tags=96%, list=48%, signal=185%
GO_GO:0051537_2 IRON, 2 SULFUR CLUSTER BINDING	GO_GO:0051537_2 IRON, 2 SULFUR CLUSTER BINDING	20	0.524282	2.86619	0	0.003	0.000102112	10013	tags=95%, list=43%, signal=165%
GO_GO:0033179_PROTON-TRANSPORTING V-TYPE ATPASE, V0 DOMAIN	GO_GO:0033179_PROTON-TRANSPORTING V-TYPE ATPASE, V0 DOMAIN	9	0.778497	2.85922	0	0.004	0.000131651	2600	tags=89%, list=11%, signal=100%
GO_GO:0015935_SMALL RIBOSOMAL SUBUNIT	GO_GO:0015935_SMALL RIBOSOMAL SUBUNIT	26	0.464708	2.80418	0	0.006	0.000191036	6263	tags=73%, list=27%, signal=100%
GO_GO:0016620_OXIDOREDUCTASE ACTIVITY, ACTING ON THE ALDEHYDE OR OXO GROUP OF DONORS, NAD OR NADP AS ACCEPTOR	GO_GO:0016620_OXIDOREDUCTASE ACTIVITY, ACTING ON THE ALDEHYDE OR OXO GROUP OF DONORS, NAD OR NADP AS ACCEPTOR	31	0.41863	2.79658	0	0.006	0.000185417	3061	tags=55%, list=13%, signal=63%
GO_GO:0000105_HISTIDINE BIOSYNTHETIC PROCESS	GO_GO:0000105_HISTIDINE BIOSYNTHETIC PROCESS	10	0.717311	2.79427	0	0.006	0.00018012	4299	tags=90%, list=18%, signal=110%
GO_GO:0043039_TRNA AMINOACYLATION	GO_GO:0043039_TRNA AMINOACYLATION	13	0.64015	2.78325	0	0.008	0.000233091	4848	tags=85%, list=21%, signal=107%
PFAM_PF14555_UBA_4	PFAM_PF14555_UBA_4	8	0.793359	2.76971	0	0.008	0.000226792	4861	tags=100%, list=21%, signal=126%
GO_GO:0005743_MITOCHONDRIAL INNER MEMBRANE	GO_GO:0005743_MITOCHONDRIAL INNER MEMBRANE	22	0.479283	2.75956	0	0.008	0.000220823	7973	tags=82%, list=34%, signal=124%
PFAM_PF01399_PCI	PFAM_PF01399_PCI	20	0.508293	2.75733	0	0.008	0.000209782	3339	tags=65%, list=14%, signal=76%
GO_GO:0042026_PROTEIN REFOLDING	GO_GO:0042026_PROTEIN REFOLDING	18	0.533807	2.75586	0	0.008	0.000204666	4436	tags=72%, list=19%, signal=89%
GO_GO:0006801_SUPEROXIDE METABOLIC PROCESS	GO_GO:0006801_SUPEROXIDE METABOLIC PROCESS	8	0.792252	2.74675	0	0.009	0.000224512	4887	tags=100%, list=21%, signal=126%
GO_GO:0007264_SMALL GTPASE MEDIATED SIGNAL TRANSDUCTION	GO_GO:0007264_SMALL GTPASE MEDIATED SIGNAL TRANSDUCTION	53	0.309364	2.72538	0	0.012	0.000292371	5160	tags=53%, list=22%, signal=68%
GO_GO:2001070_STARCH BINDING	GO_GO:2001070_STARCH BINDING	9	0.738388	2.72406	0	0.012	0.000285726	6153	tags=100%, list=26%, signal=135%
GO_GO:0046961_PROTON-TRANSPORTING ATPASE ACTIVITY, ROTATIONAL MECHANISM	GO_GO:0046961_PROTON-TRANSPORTING ATPASE ACTIVITY, ROTATIONAL MECHANISM	14	0.612928	2.71354	0	0.014	0.000325171	9103	tags=100%, list=39%, signal=163%
GO_GO:0008121_UBIQUINOL-CYTOCHROME-C REDUCTASE ACTIVITY	GO_GO:0008121_UBIQUINOL-CYTOCHROME-C REDUCTASE ACTIVITY	8	0.775181	2.71097	0	0.014	0.000318102	5288	tags=100%, list=23%, signal=129%
PFAM_PF00006_ATP-SYNT_AB	PFAM_PF00006_ATP-SYNT_AB	7	0.816532	2.70987	0	0.014	0.000311333	959	tags=86%, list=4%, signal=89%
GO_GO:0016272_PREFOLDIN COMPLEX	GO_GO:0016272_PREFOLDIN COMPLEX	8	0.775011	2.6971	0	0.015	0.000326367	5292	tags=100%, list=23%, signal=129%
PFAM_PF02874_ATP-SYNT_AB_N	PFAM_PF02874_ATP-SYNT_AB_N	7	0.816532	2.68471	0	0.023	0.000488174	959	tags=86%, list=4%, signal=89%
PFAM_PF00013_KH_1	PFAM_PF00013_KH_1	28	0.423045	2.67248	0	0.024	0.000499221	5176	tags=64%, list=22%, signal=82%
PFAM_PF13365_TRYPSIN_2	PFAM_PF13365_TRYPSIN_2	29	0.410398	2.66571	0	0.026	0.000530356	9814	tags=83%, list=42%, signal=142%
PFAM_PF00226_DNAJ	PFAM_PF00226_DNAJ	93	0.236844	2.66312	0	0.027	0.000540283	4057	tags=41%, list=17%, signal=49%
GO_GO:0033178_PROTON-TRANSPORTING TWO-SECTOR ATPASE COMPLEX, CATALYTIC DOMAIN	GO_GO:0033178_PROTON-TRANSPORTING TWO-SECTOR ATPASE COMPLEX, CATALYTIC DOMAIN	9	0.737206	2.65909	0	0.027	0.000530089	959	tags=78%, list=4%, signal=81%
PFAM_PF00306_ATP-SYNT_AB_C	PFAM_PF00306_ATP-SYNT_AB_C	7	0.816532	2.64959	0	0.03	0.000578043	959	tags=86%, list=4%, signal=89%
GO_GO:0046034_ATP METABOLIC PROCESS	GO_GO:0046034_ATP METABOLIC PROCESS	7	0.816532	2.64925	0	0.03	0.000567533	959	tags=86%, list=4%, signal=89%
GO_GO:0005506_IRON ION BINDING	GO_GO:0005506_IRON ION BINDING	284	0.134288	2.63623	0	0.034	0.000631983	15498	tags=79%, list=66%, signal=230%
PFAM_PF01556_DNAJ_C	PFAM_PF01556_DNAJ_C	18	0.511811	2.6036	0	0.044	0.000823178	3647	tags=67%, list=16%, signal=79%
PFAM_PF01479_S4	PFAM_PF01479_S4	13	0.58831	2.59842	0	0.047	0.000862983	7873	tags=92%, list=34%, signal=139%
GO_GO:0006396_RNA PROCESSING	GO_GO:0006396_RNA PROCESSING	66	0.268654	2.5971	0	0.048	0.000883641	6521	tags=55%, list=28%, signal=75%
GO_GO:0015934_LARGE RIBOSOMAL SUBUNIT	GO_GO:0015934_LARGE RIBOSOMAL SUBUNIT	19	0.508201	2.59381	0	0.049	0.000886511	6618	tags=79%, list=28%, signal=110%
PFAM_PF00574_CLP_PROTEASE	PFAM_PF00574_CLP_PROTEASE	10	0.658907	2.59232	0.002079	0.049	0.000871978	3321	tags=80%, list=14%, signal=93%
GO_GO:0051536_IRON-SULFUR CLUSTER BINDING	GO_GO:0051536_IRON-SULFUR CLUSTER BINDING	57	0.284186	2.5601	0	0.063	0.00109147	7766	tags=61%, list=33%, signal=91%
PFAM_PF00118_CPN60_TCP1	PFAM_PF00118_CPN60_TCP1	27	0.404232	2.54937	0	0.074	0.00125355	4436	tags=59%, list=19%, signal=73%
GO_GO:0006207_'DE NOVO' PYRIMIDINE NUCLEOBASE BIOSYNTHETIC PROCESS	GO_GO:0006207_'DE NOVO' PYRIMIDINE NUCLEOBASE BIOSYNTHETIC PROCESS	10	0.656982	2.5448	0	0.074	0.00123426	5716	tags=90%, list=24%, signal=119%
GO_GO:0004124_CYSTEINE SYNTHASE ACTIVITY	GO_GO:0004124_CYSTEINE SYNTHASE ACTIVITY	8	0.718476	2.5351	0	0.086	0.00140371	6620	tags=100%, list=28%, signal=139%
PFAM_PF04969_CS	PFAM_PF04969_CS	10	0.636453	2.52876	0	0.091	0.00147533	8548	tags=100%, list=36%, signal=157%
PFAM_PF02803_THIOLASE_C	PFAM_PF02803_THIOLASE_C	5	0.898906	2.52231	0	0.095	0.00151448	2379	tags=100%, list=10%, signal=111%
PFAM_PF00108_THIOLASE_N	PFAM_PF00108_THIOLASE_N	5	0.898906	2.51983	0	0.097	0.00153784	2379	tags=100%, list=10%, signal=111%
PFAM_PF00166_CPN10	PFAM_PF00166_CPN10	9	0.675938	2.51763	0	0.099	0.00156024	5009	tags=89%, list=21%, signal=113%
PFAM_PF13414_TPR_11	PFAM_PF13414_TPR_11	81	0.238739	2.51115	0	0.104	0.00161194	4852	tags=44%, list=21%, signal=56%
PFAM_PF00080_SOD_CU	PFAM_PF00080_SOD_CU	5	0.891798	2.49725	0	0.125	0.00192163	2546	tags=100%, list=11%, signal=112%
KEGG_K03671_THIOREDOXIN 1	KEGG_K03671_THIOREDOXIN 1	15	0.525396	2.49527	0	0.126	0.00190938	4893	tags=73%, list=21%, signal=93%
GO_GO:0006122_MITOCHONDRIAL ELECTRON TRANSPORT, UBIQUINOL TO CYTOCHROME C	GO_GO:0006122_MITOCHONDRIAL ELECTRON TRANSPORT, UBIQUINOL TO CYTOCHROME C	7	0.775148	2.48659	0	0.137	0.00203817	5288	tags=100%, list=23%, signal=129%
GO_GO:0008312_7S RNA BINDING	GO_GO:0008312_7S RNA BINDING	11	0.6159	2.47771	0	0.145	0.00213548	4759	tags=82%, list=20%, signal=103%
GO_GO:0016884_CARBON-NITROGEN LIGASE ACTIVITY, WITH GLUTAMINE AS AMIDO-N-DONOR	GO_GO:0016884_CARBON-NITROGEN LIGASE ACTIVITY, WITH GLUTAMINE AS AMIDO-N-DONOR	12	0.587407	2.47074	0	0.154	0.00220082	7743	tags=92%, list=33%, signal=137%
GO_GO:0005200_STRUCTURAL CONSTITUENT OF CYTOSKELETON	GO_GO:0005200_STRUCTURAL CONSTITUENT OF CYTOSKELETON	13	0.563993	2.46324	0	0.168	0.00238605	4829	tags=77%, list=21%, signal=97%
PFAM_PF03953_TUBULIN_C	PFAM_PF03953_TUBULIN_C	13	0.563993	2.45128	0	0.186	0.00264375	4829	tags=77%, list=21%, signal=97%
PFAM_PF00012_HSP70	PFAM_PF00012_HSP70	21	0.442964	2.44624	0	0.193	0.00270718	1908	tags=52%, list=8%, signal=57%
GO_GO:0046907_INTRACELLULAR TRANSPORT	GO_GO:0046907_INTRACELLULAR TRANSPORT	5	0.855404	2.43703	0	0.207	0.00291465	3401	tags=100%, list=14%, signal=117%
GO_GO:0016226_IRON-SULFUR CLUSTER ASSEMBLY	GO_GO:0016226_IRON-SULFUR CLUSTER ASSEMBLY	15	0.52744	2.43409	0	0.208	0.00290456	4845	tags=73%, list=21%, signal=92%
GO_GO:0031072_HEAT SHOCK PROTEIN BINDING	GO_GO:0031072_HEAT SHOCK PROTEIN BINDING	34	0.361109	2.43029	0	0.212	0.00295624	9495	tags=76%, list=40%, signal=128%
PFAM_PF12274_DUF3615	PFAM_PF12274_DUF3615	28	0.381429	2.42342	0	0.223	0.00309286	11188	tags=86%, list=48%, signal=163%
KEGG_K01265_METHIONYL AMINOPEPTIDASE [EC:3.4.11.18]	KEGG_K01265_METHIONYL AMINOPEPTIDASE [EC:3.4.11.18]	6	0.760003	2.42061	0	0.224	0.00310485	5643	tags=100%, list=24%, signal=132%
PFAM_PF00638_RAN_BP1	PFAM_PF00638_RAN_BP1	5	0.855404	2.40513	0	0.243	0.00342723	3401	tags=100%, list=14%, signal=117%
GO_GO:0019843_RRNA BINDING	GO_GO:0019843_RRNA BINDING	17	0.492571	2.40014	0	0.25	0.00348296	6402	tags=76%, list=27%, signal=105%
PFAM_PF00171_ALDEDH	PFAM_PF00171_ALDEDH	19	0.449001	2.39834	0	0.254	0.00349073	3061	tags=58%, list=13%, signal=67%
GO_GO:0016671_OXIDOREDUCTASE ACTIVITY, ACTING ON A SULFUR GROUP OF DONORS, DISULFIDE AS ACCEPTOR	GO_GO:0016671_OXIDOREDUCTASE ACTIVITY, ACTING ON A SULFUR GROUP OF DONORS, DISULFIDE AS ACCEPTOR	11	0.596527	2.39512	0	0.261	0.00355504	5214	tags=82%, list=22%, signal=105%
PFAM_PF00928_ADAP_COMP_SUB	PFAM_PF00928_ADAP_COMP_SUB	7	0.748208	2.39126	0	0.269	0.00366464	2564	tags=86%, list=11%, signal=96%
KEGG_K12896_SPLICING FACTOR, ARGININE/SERINE-RICH 7	KEGG_K12896_SPLICING FACTOR, ARGININE/SERINE-RICH 7	6	0.781231	2.38977	0	0.271	0.0036699	1228	tags=83%, list=5%, signal=88%
PFAM_PF16544_STAR_DIMER	PFAM_PF16544_STAR_DIMER	6	0.764899	2.38861	0	0.272	0.00365304	5528	tags=100%, list=24%, signal=131%
PFAM_PF00248_ALDO_KET_RED	PFAM_PF00248_ALDO_KET_RED	36	0.336019	2.38174	0.00202429	0.285	0.00384674	11697	tags=83%, list=50%, signal=166%
PFAM_PF01217_CLAT_ADAPTOR_S	PFAM_PF01217_CLAT_ADAPTOR_S	11	0.599883	2.3793	0	0.286	0.00383857	2999	tags=73%, list=13%, signal=83%
PFAM_PF00183_HSP90	PFAM_PF00183_HSP90	7	0.74361	2.37385	0	0.297	0.00399345	2672	tags=86%, list=11%, signal=97%
PFAM_PF03129_HGTP_ANTICODON	PFAM_PF03129_HGTP_ANTICODON	10	0.61795	2.3688	0.00208768	0.311	0.00412407	4283	tags=80%, list=18%, signal=98%
PFAM_PF01849_NAC	PFAM_PF01849_NAC	6	0.771099	2.36747	0	0.313	0.00410313	1466	tags=83%, list=6%, signal=89%
PFAM_PF00227_PROTEASOME	PFAM_PF00227_PROTEASOME	23	0.403358	2.36197	0	0.323	0.00426213	2790	tags=52%, list=12%, signal=59%
PFAM_PF01920_PREFOLDIN_2	PFAM_PF01920_PREFOLDIN_2	6	0.774945	2.35889	0	0.332	0.00438618	5292	tags=100%, list=23%, signal=129%
KEGG_K01358_ATP-DEPENDENT CLP PROTEASE, PROTEASE SUBUNIT [EC:3.4.21.92]	KEGG_K01358_ATP-DEPENDENT CLP PROTEASE, PROTEASE SUBUNIT [EC:3.4.21.92]	9	0.636648	2.33123	0	0.403	0.00539268	3321	tags=78%, list=14%, signal=91%
PFAM_PF01425_AMIDASE	PFAM_PF01425_AMIDASE	11	0.579802	2.31722	0	0.446	0.00608533	7743	tags=91%, list=33%, signal=136%
KEGG_K14945_PROTEIN QUAKING	KEGG_K14945_PROTEIN QUAKING	6	0.764899	2.31718	0	0.446	0.00602625	5528	tags=100%, list=24%, signal=131%
GO_GO:0015992_PROTON TRANSPORT	GO_GO:0015992_PROTON TRANSPORT	15	0.492793	2.31186	0.00194175	0.461	0.00625929	959	tags=53%, list=4%, signal=56%
GO_GO:0004298_THREONINE-TYPE ENDOPEPTIDASE ACTIVITY	GO_GO:0004298_THREONINE-TYPE ENDOPEPTIDASE ACTIVITY	23	0.403358	2.30599	0	0.481	0.00654643	2790	tags=52%, list=12%, signal=59%
PFAM_PF01985_CRS1_YHBY	PFAM_PF01985_CRS1_YHBY	14	0.508164	2.30289	0.00191939	0.485	0.00661244	6528	tags=79%, list=28%, signal=109%
GO_GO:0000049_TRNA BINDING	GO_GO:0000049_TRNA BINDING	12	0.54392	2.30223	0	0.487	0.00657971	4848	tags=75%, list=21%, signal=94%
GO_GO:0051603_PROTEOLYSIS INVOLVED IN CELLULAR PROTEIN CATABOLIC PROCESS	GO_GO:0051603_PROTEOLYSIS INVOLVED IN CELLULAR PROTEIN CATABOLIC PROCESS	23	0.403358	2.30018	0	0.491	0.00661491	2790	tags=52%, list=12%, signal=59%
GO_GO:0005839_PROTEASOME CORE COMPLEX	GO_GO:0005839_PROTEASOME CORE COMPLEX	23	0.403358	2.29447	0.0037037	0.507	0.00676401	2790	tags=52%, list=12%, signal=59%
GO_GO:0006662_GLYCEROL ETHER METABOLIC PROCESS	GO_GO:0006662_GLYCEROL ETHER METABOLIC PROCESS	29	0.357034	2.29373	0	0.509	0.00674043	7015	tags=66%, list=30%, signal=93%
GO_GO:0048500_SIGNAL RECOGNITION PARTICLE	GO_GO:0048500_SIGNAL RECOGNITION PARTICLE	10	0.597684	2.29299	0	0.511	0.00672688	4759	tags=80%, list=20%, signal=100%
PFAM_PF08323_GLYCO_TRANSF_5	PFAM_PF08323_GLYCO_TRANSF_5	10	0.603423	2.29276	0.0019802	0.512	0.00671346	6974	tags=90%, list=30%, signal=128%
GO_GO:0008137_NADH DEHYDROGENASE (UBIQUINONE) ACTIVITY	GO_GO:0008137_NADH DEHYDROGENASE (UBIQUINONE) ACTIVITY	12	0.551385	2.2876	0.0020284	0.52	0.00682154	8589	tags=92%, list=37%, signal=144%
GO_GO:0006614_SRP-DEPENDENT COTRANSLATIONAL PROTEIN TARGETING TO MEMBRANE	GO_GO:0006614_SRP-DEPENDENT COTRANSLATIONAL PROTEIN TARGETING TO MEMBRANE	14	0.51202	2.2869	0	0.521	0.00678066	4759	tags=71%, list=20%, signal=90%
KEGG_K04078_CHAPERONIN GROES	KEGG_K04078_CHAPERONIN GROES	8	0.662016	2.28541	0.00200401	0.528	0.00681998	5009	tags=88%, list=21%, signal=111%
PFAM_PF04051_TRAPP	PFAM_PF04051_TRAPP	5	0.831013	2.28395	0	0.533	0.0068593	3974	tags=100%, list=17%, signal=120%
PFAM_PF00011_HSP20	PFAM_PF00011_HSP20	39	0.301309	2.27033	0.00191205	0.584	0.00759169	12211	tags=82%, list=52%, signal=171%
PFAM_PF01918_ALBA	PFAM_PF01918_ALBA	9	0.613564	2.26974	0.00198807	0.584	0.00755479	9085	tags=100%, list=39%, signal=163%
GO_GO:0009089_LYSINE BIOSYNTHETIC PROCESS VIA DIAMINOPIMELATE	GO_GO:0009089_LYSINE BIOSYNTHETIC PROCESS VIA DIAMINOPIMELATE	10	0.563488	2.26884	0	0.587	0.00756172	7912	tags=90%, list=34%, signal=136%
PFAM_PF02466_TIM17	PFAM_PF02466_TIM17	18	0.439154	2.25641	0.002	0.617	0.00821013	5353	tags=67%, list=23%, signal=86%
GO_GO:0000079_REGULATION OF CYCLIN-DEPENDENT PROTEIN SERINE/THREONINE KINASE ACTIVITY	GO_GO:0000079_REGULATION OF CYCLIN-DEPENDENT PROTEIN SERINE/THREONINE KINASE ACTIVITY	14	0.497287	2.24751	0	0.637	0.00865947	5105	tags=71%, list=22%, signal=91%
PFAM_PF02179_BAG	PFAM_PF02179_BAG	9	0.614841	2.24286	0.00210084	0.652	0.00878136	9055	tags=100%, list=39%, signal=163%
PFAM_PF03647_TMEMB_14	PFAM_PF03647_TMEMB_14	7	0.678558	2.24104	0	0.654	0.0088027	7557	tags=100%, list=32%, signal=147%
PFAM_PF00684_DNAJ_CXXCXGXG	PFAM_PF00684_DNAJ_CXXCXGXG	10	0.56772	2.23858	0	0.666	0.00881525	3113	tags=70%, list=13%, signal=81%
PFAM_PF02922_CBM_48	PFAM_PF02922_CBM_48	8	0.648702	2.2352	0	0.673	0.00896008	8259	tags=100%, list=35%, signal=154%
KEGG_K11294_NUCLEOLIN	KEGG_K11294_NUCLEOLIN	5	0.809986	2.23153	0	0.683	0.00906674	4468	tags=100%, list=19%, signal=123%
PFAM_PF00686_CBM_20	PFAM_PF00686_CBM_20	6	0.738294	2.22046	0	0.712	0.00966615	6153	tags=100%, list=26%, signal=135%
GO_GO:0019901_PROTEIN KINASE BINDING	GO_GO:0019901_PROTEIN KINASE BINDING	14	0.497287	2.21806	0.00200803	0.722	0.00979264	5105	tags=71%, list=22%, signal=91%
GO_GO:0004674_PROTEIN SERINE/THREONINE KINASE ACTIVITY	GO_GO:0004674_PROTEIN SERINE/THREONINE KINASE ACTIVITY	72	-0.223583	-2.24195	0	0.64	0.00954189	14345	tags=83%, list=61%, signal=213%
GO_GO:0006470_PROTEIN DEPHOSPHORYLATION	GO_GO:0006470_PROTEIN DEPHOSPHORYLATION	89	-0.210692	-2.24755	0.0019685	0.628	0.00921756	7742	tags=54%, list=33%, signal=80%
PFAM_PF02485_BRANCH	PFAM_PF02485_BRANCH	24	-0.381624	-2.25042	0.00208768	0.617	0.00903228	5729	tags=63%, list=24%, signal=83%
GO_GO:0030247_POLYSACCHARIDE BINDING	GO_GO:0030247_POLYSACCHARIDE BINDING	57	-0.258117	-2.25824	0.00205339	0.603	0.00853389	14975	tags=89%, list=64%, signal=246%
PFAM_PF03083_MTN3_SLV	PFAM_PF03083_MTN3_SLV	16	-0.469695	-2.26258	0	0.593	0.00834021	11001	tags=94%, list=47%, signal=176%
PFAM_PF00122_E1-E2_ATPASE	PFAM_PF00122_E1-E2_ATPASE	47	-0.284852	-2.26352	0	0.59	0.00835649	4320	tags=47%, list=18%, signal=57%
KEGG_K11649_SWI/SNF RELATED-MATRIX-ASSOCIATED ACTIN-DEPENDENT REGULATOR OF CHROMATIN SUBFAMILY C	KEGG_K11649_SWI/SNF RELATED-MATRIX-ASSOCIATED ACTIN-DEPENDENT REGULATOR OF CHROMATIN SUBFAMILY C	6	-0.763026	-2.26403	0	0.589	0.00842906	5574	tags=100%, list=24%, signal=131%
GO_GO:0006813_POTASSIUM ION TRANSPORT	GO_GO:0006813_POTASSIUM ION TRANSPORT	27	-0.367263	-2.26649	0	0.578	0.00829437	6176	tags=63%, list=26%, signal=85%
GO_GO:0005680_ANAPHASE-PROMOTING COMPLEX	GO_GO:0005680_ANAPHASE-PROMOTING COMPLEX	8	-0.669551	-2.27647	0	0.532	0.00761923	4834	tags=88%, list=21%, signal=110%
PFAM_PF13947_GUB_WAK_BIND	PFAM_PF13947_GUB_WAK_BIND	51	-0.268542	-2.28004	0	0.521	0.00747419	16281	tags=96%, list=69%, signal=312%
PFAM_PF02358_TREHALOSE_PPASE	PFAM_PF02358_TREHALOSE_PPASE	16	-0.476727	-2.28011	0.00206186	0.521	0.00755046	6430	tags=75%, list=27%, signal=103%
GO_GO:0006265_DNA TOPOLOGICAL CHANGE	GO_GO:0006265_DNA TOPOLOGICAL CHANGE	14	-0.499836	-2.28128	0	0.518	0.00753923	8404	tags=86%, list=36%, signal=133%
PFAM_PF14368_LTP_2	PFAM_PF14368_LTP_2	31	-0.352112	-2.28178	0	0.517	0.00758766	13720	tags=94%, list=58%, signal=225%
GO_GO:0004601_PEROXIDASE ACTIVITY	GO_GO:0004601_PEROXIDASE ACTIVITY	82	-0.216511	-2.28473	0	0.506	0.00746603	15277	tags=87%, list=65%, signal=247%
PFAM_PF04504_DUF573	PFAM_PF04504_DUF573	16	-0.476737	-2.29527	0	0.483	0.00691382	9367	tags=88%, list=40%, signal=145%
GO_GO:0005643_NUCLEAR PORE	GO_GO:0005643_NUCLEAR PORE	15	-0.497035	-2.29607	0.00196078	0.481	0.00691523	5561	tags=73%, list=24%, signal=96%
GO_GO:0005618_CELL WALL	GO_GO:0005618_CELL WALL	37	-0.319165	-2.30309	0.00198413	0.466	0.00670713	15376	tags=97%, list=65%, signal=281%
GO_GO:0055085_TRANSMEMBRANE TRANSPORT	GO_GO:0055085_TRANSMEMBRANE TRANSPORT	427	-0.094853	-2.30528	0	0.459	0.00663202	5682	tags=33%, list=24%, signal=43%
KEGG_K15382_SOLUTE CARRIER FAMILY 50 (SUGAR TRANSPORTER)	KEGG_K15382_SOLUTE CARRIER FAMILY 50 (SUGAR TRANSPORTER)	16	-0.469695	-2.30721	0	0.45	0.00657741	11001	tags=94%, list=47%, signal=176%
PFAM_PF02458_TRANSFERASE	PFAM_PF02458_TRANSFERASE	61	-0.253166	-2.31616	0	0.433	0.00619304	12943	tags=80%, list=55%, signal=178%
GO_GO:0016791_PHOSPHATASE ACTIVITY	GO_GO:0016791_PHOSPHATASE ACTIVITY	35	-0.328493	-2.3217	0.00200401	0.417	0.00599877	5721	tags=57%, list=24%, signal=75%
PFAM_PF00141_PEROXIDASE	PFAM_PF00141_PEROXIDASE	71	-0.234022	-2.32354	0.00193424	0.412	0.00596809	14707	tags=86%, list=63%, signal=229%
PFAM_PF07223_DUF1421	PFAM_PF07223_DUF1421	5	-0.84638	-2.32397	0	0.41	0.0060158	3615	tags=100%, list=15%, signal=118%
GO_GO:0000160_PHOSPHORELAY SIGNAL TRANSDUCTION SYSTEM	GO_GO:0000160_PHOSPHORELAY SIGNAL TRANSDUCTION SYSTEM	37	-0.314666	-2.32638	0	0.401	0.0058935	3415	tags=46%, list=15%, signal=54%
KEGG_K11251_HISTONE H2A	KEGG_K11251_HISTONE H2A	15	-0.503104	-2.33095	0	0.39	0.00575583	6985	tags=80%, list=30%, signal=114%
PFAM_PF13639_ZF-RING_2	PFAM_PF13639_ZF-RING_2	201	-0.14011	-2.34185	0	0.371	0.00543827	12636	tags=68%, list=54%, signal=145%
PFAM_PF16495_SWIRM-ASSOC_1	PFAM_PF16495_SWIRM-ASSOC_1	6	-0.763026	-2.34675	0	0.361	0.00531501	5574	tags=100%, list=24%, signal=131%
PFAM_PF12854_PPR_1	PFAM_PF12854_PPR_1	79	-0.223366	-2.35274	0	0.349	0.0052186	18268	tags=100%, list=78%, signal=448%
PFAM_PF16211_HISTONE_H2A_C	PFAM_PF16211_HISTONE_H2A_C	15	-0.503104	-2.36719	0.00205339	0.313	0.00469432	6985	tags=80%, list=30%, signal=114%
GO_GO:0009725_RESPONSE TO HORMONE	GO_GO:0009725_RESPONSE TO HORMONE	25	-0.406367	-2.36771	0	0.311	0.00470572	6441	tags=68%, list=27%, signal=94%
PFAM_PF00010_HLH	PFAM_PF00010_HLH	84	-0.224008	-2.38006	0	0.283	0.00426285	14058	tags=82%, list=60%, signal=204%
GO_GO:0009733_RESPONSE TO AUXIN	GO_GO:0009733_RESPONSE TO AUXIN	40	-0.326522	-2.38582	0	0.272	0.00408833	15252	tags=98%, list=65%, signal=277%
PFAM_PF03514_GRAS	PFAM_PF03514_GRAS	63	-0.252233	-2.39199	0.00198807	0.263	0.00412458	15723	tags=92%, list=67%, signal=277%
PFAM_PF00332_GLYCO_HYDRO_17	PFAM_PF00332_GLYCO_HYDRO_17	44	-0.305523	-2.39337	0.00208333	0.261	0.00411507	13129	tags=86%, list=56%, signal=195%
GO_GO:0008375_ACETYLGLUCOSAMINYLTRANSFERASE ACTIVITY	GO_GO:0008375_ACETYLGLUCOSAMINYLTRANSFERASE ACTIVITY	25	-0.396657	-2.39338	0	0.261	0.00417386	5729	tags=64%, list=24%, signal=85%
PFAM_PF06507_AUXIN_RESP	PFAM_PF06507_AUXIN_RESP	25	-0.406367	-2.40866	0	0.229	0.0035816	6441	tags=68%, list=27%, signal=94%
GO_GO:0004722_PROTEIN SERINE/THREONINE PHOSPHATASE ACTIVITY	GO_GO:0004722_PROTEIN SERINE/THREONINE PHOSPHATASE ACTIVITY	69	-0.251015	-2.41111	0	0.225	0.00356341	7742	tags=58%, list=33%, signal=86%
PFAM_PF02519_AUXIN_INDUCIBLE	PFAM_PF02519_AUXIN_INDUCIBLE	40	-0.326522	-2.42713	0	0.193	0.0030601	15252	tags=98%, list=65%, signal=277%
PFAM_PF14432_DYW_DEAMINASE	PFAM_PF14432_DYW_DEAMINASE	86	-0.22206	-2.43131	0	0.188	0.00301933	8737	tags=59%, list=37%, signal=94%
PFAM_PF00439_BROMODOMAIN	PFAM_PF00439_BROMODOMAIN	23	-0.413168	-2.43809	0	0.173	0.00283039	4605	tags=61%, list=20%, signal=76%
PFAM_PF00179_UQ_CON	PFAM_PF00179_UQ_CON	44	-0.31073	-2.44534	0	0.168	0.00276985	2860	tags=43%, list=12%, signal=49%
GO_GO:0030117_MEMBRANE COAT	GO_GO:0030117_MEMBRANE COAT	16	-0.506058	-2.45795	0	0.152	0.00249533	2804	tags=63%, list=12%, signal=71%
PFAM_PF04053_COATOMER_WDAD	PFAM_PF04053_COATOMER_WDAD	5	-0.887243	-2.46763	0	0.142	0.00234979	2655	tags=100%, list=11%, signal=113%
PFAM_PF02365_NAM	PFAM_PF02365_NAM	76	-0.241446	-2.48812	0	0.118	0.00196352	14752	tags=87%, list=63%, signal=233%
KEGG_K09422_MYB PROTO-ONCOGENE PROTEIN, PLANT	KEGG_K09422_MYB PROTO-ONCOGENE PROTEIN, PLANT	75	-0.244458	-2.50793	0	0.104	0.00175815	14640	tags=87%, list=62%, signal=229%
KEGG_K08867_WNK LYSINE DEFICIENT PROTEIN KINASE [EC:2.7.11.1]	KEGG_K08867_WNK LYSINE DEFICIENT PROTEIN KINASE [EC:2.7.11.1]	7	-0.752629	-2.51267	0	0.1	0.00172353	5819	tags=100%, list=25%, signal=133%
PFAM_PF00481_PP2C	PFAM_PF00481_PP2C	67	-0.268348	-2.51625	0	0.098	0.00170382	7742	tags=60%, list=33%, signal=89%
PFAM_PF00072_RESPONSE_REG	PFAM_PF00072_RESPONSE_REG	26	-0.407255	-2.5177	0	0.097	0.00171686	5806	tags=65%, list=25%, signal=87%
GO_GO:0016705_OXIDOREDUCTASE ACTIVITY, ACTING ON PAIRED DONORS, WITH INCORPORATION OR REDUCTION OF MOLECULAR OXYGEN	GO_GO:0016705_OXIDOREDUCTASE ACTIVITY, ACTING ON PAIRED DONORS, WITH INCORPORATION OR REDUCTION OF MOLECULAR OXYGEN	220	-0.145849	-2.51773	0	0.097	0.00174752	16152	tags=83%, list=69%, signal=264%
GO_GO:0005694_CHROMOSOME	GO_GO:0005694_CHROMOSOME	14	-0.571605	-2.52284	0	0.093	0.00169233	8397	tags=93%, list=36%, signal=144%
PFAM_PF00847_AP2	PFAM_PF00847_AP2	99	-0.217588	-2.53754	0	0.08	0.00149341	14610	tags=84%, list=62%, signal=221%
PFAM_PF07227_DUF1423	PFAM_PF07227_DUF1423	9	-0.691435	-2.55449	0	0.066	0.00125224	4647	tags=89%, list=20%, signal=111%
PFAM_PF01453_B_LECTIN	PFAM_PF01453_B_LECTIN	58	-0.286732	-2.55763	0	0.064	0.00123936	16778	tags=100%, list=71%, signal=349%
PFAM_PF13812_PPR_3	PFAM_PF13812_PPR_3	134	-0.192999	-2.57448	0	0.052	0.000980203	8819	tags=57%, list=38%, signal=90%
PFAM_PF15511_CENP-T_C	PFAM_PF15511_CENP-T_C	11	-0.64899	-2.59626	0	0.042	0.000808104	6120	tags=91%, list=26%, signal=123%
GO_GO:0004386_HELICASE ACTIVITY	GO_GO:0004386_HELICASE ACTIVITY	20	-0.482567	-2.60538	0	0.038	0.000745983	3945	tags=65%, list=17%, signal=78%
PFAM_PF02985_HEAT	PFAM_PF02985_HEAT	10	-0.673127	-2.60565	0	0.038	0.000761525	2989	tags=80%, list=13%, signal=92%
PFAM_PF00632_HECT	PFAM_PF00632_HECT	9	-0.714259	-2.61522	0	0.032	0.000654708	1500	tags=78%, list=6%, signal=83%
KEGG_K11254_HISTONE H4	KEGG_K11254_HISTONE H4	11	-0.64899	-2.61906	0	0.032	0.000668941	6120	tags=91%, list=26%, signal=123%
PFAM_PF06972_DUF1296	PFAM_PF06972_DUF1296	5	-0.95322	-2.62652	0	0.03	0.000641476	1105	tags=100%, list=5%, signal=105%
GO_GO:0005215_TRANSPORTER ACTIVITY	GO_GO:0005215_TRANSPORTER ACTIVITY	182	-0.168322	-2.64571	0	0.028	0.000612347	14410	tags=78%, list=61%, signal=200%
PFAM_PF07714_PKINASE_TYR	PFAM_PF07714_PKINASE_TYR	445	-0.10937	-2.66299	0	0.024	0.000536874	12793	tags=65%, list=54%, signal=140%
GO_GO:0006886_INTRACELLULAR PROTEIN TRANSPORT	GO_GO:0006886_INTRACELLULAR PROTEIN TRANSPORT	139	-0.197852	-2.71416	0	0.014	0.000321033	4170	tags=37%, list=18%, signal=45%
PFAM_PF02701_ZF-DOF	PFAM_PF02701_ZF-DOF	22	-0.488905	-2.71627	0	0.014	0.000328864	6681	tags=77%, list=28%, signal=108%
PFAM_PF04408_HA2	PFAM_PF04408_HA2	16	-0.582553	-2.76294	0	0.011	0.000265196	3945	tags=75%, list=17%, signal=90%
GO_GO:0016758_TRANSFERASE ACTIVITY, TRANSFERRING HEXOSYL GROUPS	GO_GO:0016758_TRANSFERASE ACTIVITY, TRANSFERRING HEXOSYL GROUPS	137	-0.203237	-2.76736	0	0.01	0.000247798	17036	tags=93%, list=72%, signal=335%
KEGG_K11252_HISTONE H2B	KEGG_K11252_HISTONE H2B	11	-0.678921	-2.77344	0	0.009	0.00022876	5417	tags=91%, list=23%, signal=118%
GO_GO:0004497_MONOOXYGENASE ACTIVITY	GO_GO:0004497_MONOOXYGENASE ACTIVITY	186	-0.177048	-2.77587	0	0.009	0.000234943	16087	tags=86%, list=68%, signal=271%
PFAM_PF07717_DUF1605	PFAM_PF07717_DUF1605	16	-0.582553	-2.78487	0	0.007	0.000187995	3945	tags=75%, list=17%, signal=90%
KEGG_K00430_PEROXIDASE [EC:1.11.1.7]	KEGG_K00430_PEROXIDASE [EC:1.11.1.7]	59	-0.307134	-2.84373	0	0.006	0.000165	14707	tags=93%, list=63%, signal=249%
GO_GO:0043565_SEQUENCE-SPECIFIC DNA BINDING	GO_GO:0043565_SEQUENCE-SPECIFIC DNA BINDING	225	-0.165769	-2.87329	0	0.006	0.000169853	12435	tags=69%, list=53%, signal=146%
PFAM_PF03106_WRKY	PFAM_PF03106_WRKY	63	-0.309288	-2.88864	0	0.006	0.000175	12148	tags=83%, list=52%, signal=170%
PFAM_PF04433_SWIRM	PFAM_PF04433_SWIRM	10	-0.763156	-2.96565	0	0.003	9.02653e-05	5574	tags=100%, list=24%, signal=131%
PFAM_PF00270_DEAD	PFAM_PF00270_DEAD	65	-0.316999	-2.97232	0	0.002	6.19742e-05	3418	tags=46%, list=15%, signal=54%
PFAM_PF04851_RESIII	PFAM_PF04851_RESIII	47	-0.370987	-2.99496	0	0.002	6.404e-05	2800	tags=49%, list=12%, signal=55%
PFAM_PF00067_P450	PFAM_PF00067_P450	197	-0.182213	-3.00259	0	0.002	6.62482e-05	16152	tags=87%, list=69%, signal=275%
GO_GO:0046983_PROTEIN DIMERIZATION ACTIVITY	GO_GO:0046983_PROTEIN DIMERIZATION ACTIVITY	189	-0.186432	-3.01521	0	0.002	6.86142e-05	14429	tags=80%, list=61%, signal=205%
PFAM_PF04818_DUF618	PFAM_PF04818_DUF618	11	-0.753856	-3.02332	0	0.002	7.11555e-05	3657	tags=91%, list=16%, signal=108%
PFAM_PF00201_UDPGT	PFAM_PF00201_UDPGT	125	-0.236302	-3.03915	0	0.002	7.38923e-05	17036	tags=96%, list=72%, signal=347%
PFAM_PF00125_HISTONE	PFAM_PF00125_HISTONE	39	-0.425418	-3.16791	0	0.001	3.85782e-05	7494	tags=74%, list=32%, signal=109%
GO_GO:0020037_HEME BINDING	GO_GO:0020037_HEME BINDING	305	-0.156177	-3.1785	0	0.001	4.01857e-05	16641	tags=86%, list=71%, signal=292%
PFAM_PF00249_MYB_DNA-BINDING	PFAM_PF00249_MYB_DNA-BINDING	174	-0.213807	-3.28095	0	0.001	4.38389e-05	12165	tags=73%, list=52%, signal=150%
GO_GO:0003700_TRANSCRIPTION FACTOR ACTIVITY, SEQUENCE-SPECIFIC DNA BINDING	GO_GO:0003700_TRANSCRIPTION FACTOR ACTIVITY, SEQUENCE-SPECIFIC DNA BINDING	393	-0.148115	-3.40112	0	0	0	13141	tags=70%, list=56%, signal=157%
GO_GO:0005488_BINDING	GO_GO:0005488_BINDING	330	-0.166193	-3.49187	0	0	0	2844	tags=28%, list=12%, signal=32%
PFAM_PF00400_WD40	PFAM_PF00400_WD40	161	-0.244244	-3.56869	0	0	0	6269	tags=51%, list=27%, signal=69%
PFAM_PF00560_LRR_1	PFAM_PF00560_LRR_1	159	-0.245025	-3.5792	0	0	0	15268	tags=89%, list=65%, signal=253%
PFAM_PF01535_PPR	PFAM_PF01535_PPR	387	-0.161203	-3.7265	0	0	0	9087	tags=55%, list=39%, signal=87%
GO_GO:0046982_PROTEIN HETERODIMERIZATION ACTIVITY	GO_GO:0046982_PROTEIN HETERODIMERIZATION ACTIVITY	90	-0.3421	-3.75796	0	0	0	6353	tags=61%, list=27%, signal=83%
PFAM_PF13041_PPR_2	PFAM_PF13041_PPR_2	428	-0.165585	-4.03466	0	0	0	9028	tags=55%, list=38%, signal=87%
PFAM_PF13855_LRR_8	PFAM_PF13855_LRR_8	254	-0.217916	-4.1222	0	0	0	16306	tags=91%, list=69%, signal=294%
GO_GO:0000786_NUCLEOSOME	GO_GO:0000786_NUCLEOSOME	63	-0.461074	-4.28829	0	0	0	6353	tags=73%, list=27%, signal=100%
PFAM_PF08263_LRRNT_2	PFAM_PF08263_LRRNT_2	233	-0.245423	-4.36082	0	0	0	15268	tags=89%, list=65%, signal=252%
PFAM_PF00271_HELICASE_C	PFAM_PF00271_HELICASE_C	136	-0.324958	-4.46848	0	0	0	3640	tags=48%, list=15%, signal=56%

## Sheet: Stem Day GSEA
Gene sets significantly changed by day in stems
ID	Description	setSize	enrichmentScore	NES	pvalue	p.adjust	qvalues	rank	leading_edge
GO_GO:0006457_PROTEIN FOLDING	GO_GO:0006457_PROTEIN FOLDING	129	0.357572	4.85012	0	0	0	5557	tags=58%, list=23%, signal=75%
PFAM_PF00179_UQ_CON	PFAM_PF00179_UQ_CON	44	0.552048	4.2821	0	0	0	3219	tags=68%, list=13%, signal=78%
GO_GO:0051082_UNFOLDED PROTEIN BINDING	GO_GO:0051082_UNFOLDED PROTEIN BINDING	82	0.369899	4.01229	0	0	0	6837	tags=65%, list=28%, signal=89%
GO_GO:0051603_PROTEOLYSIS INVOLVED IN CELLULAR PROTEIN CATABOLIC PROCESS	GO_GO:0051603_PROTEOLYSIS INVOLVED IN CELLULAR PROTEIN CATABOLIC PROCESS	23	0.655051	3.8359	0	0	0	4226	tags=83%, list=17%, signal=100%
GO_GO:0004298_THREONINE-TYPE ENDOPEPTIDASE ACTIVITY	GO_GO:0004298_THREONINE-TYPE ENDOPEPTIDASE ACTIVITY	23	0.655051	3.78346	0	0	0	4226	tags=83%, list=17%, signal=100%
GO_GO:0005839_PROTEASOME CORE COMPLEX	GO_GO:0005839_PROTEASOME CORE COMPLEX	23	0.655051	3.7517	0	0	0	4226	tags=83%, list=17%, signal=100%
PFAM_PF00227_PROTEASOME	PFAM_PF00227_PROTEASOME	23	0.655051	3.66443	0	0	0	4226	tags=83%, list=17%, signal=100%
PFAM_PF00025_ARF	PFAM_PF00025_ARF	46	0.435156	3.5936	0	0	0	6434	tags=70%, list=26%, signal=94%
GO_GO:0004175_ENDOPEPTIDASE ACTIVITY	GO_GO:0004175_ENDOPEPTIDASE ACTIVITY	17	0.681475	3.45502	0	0	0	6406	tags=94%, list=26%, signal=127%
GO_GO:0006511_UBIQUITIN-DEPENDENT PROTEIN CATABOLIC PROCESS	GO_GO:0006511_UBIQUITIN-DEPENDENT PROTEIN CATABOLIC PROCESS	70	0.343916	3.40819	0	0	0	3515	tags=49%, list=14%, signal=56%
GO_GO:0006662_GLYCEROL ETHER METABOLIC PROCESS	GO_GO:0006662_GLYCEROL ETHER METABOLIC PROCESS	29	0.536372	3.40658	0	0	0	7186	tags=83%, list=29%, signal=117%
GO_GO:0007264_SMALL GTPASE MEDIATED SIGNAL TRANSDUCTION	GO_GO:0007264_SMALL GTPASE MEDIATED SIGNAL TRANSDUCTION	54	0.369367	3.19999	0	0	0	4148	tags=54%, list=17%, signal=64%
PFAM_PF12609_DUF3774	PFAM_PF12609_DUF3774	10	0.833645	3.11709	0	0	0	4104	tags=100%, list=17%, signal=120%
PFAM_PF00012_HSP70	PFAM_PF00012_HSP70	21	0.578053	3.09834	0	0	0	3366	tags=71%, list=14%, signal=83%
PFAM_PF01423_LSM	PFAM_PF01423_LSM	23	0.541784	3.08851	0	0	0	5942	tags=78%, list=24%, signal=103%
PFAM_PF00085_THIOREDOXIN	PFAM_PF00085_THIOREDOXIN	52	0.362766	3.087	0	0	0	7186	tags=65%, list=29%, signal=92%
GO_GO:0005525_GTP BINDING	GO_GO:0005525_GTP BINDING	200	0.185725	3.06644	0	0	0	5436	tags=41%, list=22%, signal=52%
GO_GO:0006913_NUCLEOCYTOPLASMIC TRANSPORT	GO_GO:0006913_NUCLEOCYTOPLASMIC TRANSPORT	39	0.397785	2.96307	0	0.002	9.53613e-05	6636	tags=67%, list=27%, signal=91%
PFAM_PF00183_HSP90	PFAM_PF00183_HSP90	7	0.906942	2.91982	0	0.003	0.000134986	2297	tags=100%, list=9%, signal=110%
PFAM_PF03357_SNF7	PFAM_PF03357_SNF7	16	0.610072	2.91725	0	0.003	0.000128558	8072	tags=94%, list=33%, signal=139%
GO_GO:0045454_CELL REDOX HOMEOSTASIS	GO_GO:0045454_CELL REDOX HOMEOSTASIS	111	0.231721	2.87758	0	0.003	0.000122714	7186	tags=52%, list=29%, signal=73%
GO_GO:0007034_VACUOLAR TRANSPORT	GO_GO:0007034_VACUOLAR TRANSPORT	16	0.610072	2.86302	0	0.003	0.000117379	8072	tags=94%, list=33%, signal=139%
GO_GO:0005783_ENDOPLASMIC RETICULUM	GO_GO:0005783_ENDOPLASMIC RETICULUM	38	0.385884	2.85508	0	0.003	0.000112488	4120	tags=55%, list=17%, signal=66%
KEGG_K11982_E3 UBIQUITIN-PROTEIN LIGASE RNF115/126 [EC:6.3.2.19]	KEGG_K11982_E3 UBIQUITIN-PROTEIN LIGASE RNF115/126 [EC:6.3.2.19]	8	0.815582	2.82539	0	0.006	0.000214851	4547	tags=100%, list=18%, signal=123%
KEGG_K03671_THIOREDOXIN 1	KEGG_K03671_THIOREDOXIN 1	15	0.58473	2.81035	0	0.007	0.000240958	5309	tags=80%, list=22%, signal=102%
PFAM_PF00226_DNAJ	PFAM_PF00226_DNAJ	94	0.241966	2.8093	0	0.007	0.000232034	7424	tags=54%, list=30%, signal=77%
PFAM_PF10584_PROTEASOME_A_N	PFAM_PF10584_PROTEASOME_A_N	12	0.656815	2.80151	0	0.007	0.000223747	6406	tags=92%, list=26%, signal=124%
KEGG_K08770_UBIQUITIN C	KEGG_K08770_UBIQUITIN C	14	0.613928	2.78736	0	0.008	0.000246903	720	tags=64%, list=3%, signal=66%
PFAM_PF14369_ZINC_RIBBON_9	PFAM_PF14369_ZINC_RIBBON_9	10	0.715608	2.77789	0	0.009	0.000268235	4547	tags=90%, list=18%, signal=110%
GO_GO:0006096_GLYCOLYTIC PROCESS	GO_GO:0006096_GLYCOLYTIC PROCESS	45	0.345344	2.7561	0	0.009	0.000259583	2455	tags=44%, list=10%, signal=49%
GO_GO:0019773_PROTEASOME CORE COMPLEX, ALPHA-SUBUNIT COMPLEX	GO_GO:0019773_PROTEASOME CORE COMPLEX, ALPHA-SUBUNIT COMPLEX	12	0.656815	2.74851	0	0.011	0.000306341	6406	tags=92%, list=26%, signal=124%
PFAM_PF11976_RAD60-SLD	PFAM_PF11976_RAD60-SLD	25	0.458295	2.74777	0	0.011	0.000297057	1530	tags=52%, list=6%, signal=55%
GO_GO:0031011_INO80 COMPLEX	GO_GO:0031011_INO80 COMPLEX	9	0.723443	2.74704	0	0.011	0.00028832	6816	tags=100%, list=28%, signal=138%
GO_GO:0015035_PROTEIN DISULFIDE OXIDOREDUCTASE ACTIVITY	GO_GO:0015035_PROTEIN DISULFIDE OXIDOREDUCTASE ACTIVITY	72	0.27916	2.74148	0	0.012	0.000305413	11614	tags=75%, list=47%, signal=142%
GO_GO:0016853_ISOMERASE ACTIVITY	GO_GO:0016853_ISOMERASE ACTIVITY	30	0.418225	2.69013	0	0.02	0.000496662	10234	tags=83%, list=42%, signal=142%
PFAM_PF04969_CS	PFAM_PF04969_CS	10	0.691152	2.65543	0	0.031	0.000748422	5149	tags=90%, list=21%, signal=114%
GO_GO:0007165_SIGNAL TRANSDUCTION	GO_GO:0007165_SIGNAL TRANSDUCTION	135	0.198772	2.64106	0	0.033	0.00077538	6623	tags=47%, list=27%, signal=63%
GO_GO:0016192_VESICLE-MEDIATED TRANSPORT	GO_GO:0016192_VESICLE-MEDIATED TRANSPORT	82	0.238677	2.58887	0	0.047	0.00107592	4652	tags=43%, list=19%, signal=52%
PFAM_PF02453_RETICULON	PFAM_PF02453_RETICULON	19	0.502681	2.58671	0	0.047	0.00104902	5775	tags=74%, list=23%, signal=96%
GO_GO:0003899_DNA-DIRECTED RNA POLYMERASE ACTIVITY	GO_GO:0003899_DNA-DIRECTED RNA POLYMERASE ACTIVITY	67	0.269912	2.56766	0	0.063	0.00139031	5867	tags=51%, list=24%, signal=66%
PFAM_PF12274_DUF3615	PFAM_PF12274_DUF3615	31	0.388853	2.56133	0	0.068	0.00146466	12678	tags=90%, list=51%, signal=186%
GO_GO:0003700_TRANSCRIPTION FACTOR ACTIVITY, SEQUENCE-SPECIFIC DNA BINDING	GO_GO:0003700_TRANSCRIPTION FACTOR ACTIVITY, SEQUENCE-SPECIFIC DNA BINDING	417	0.104694	2.54591	0	0.081	0.00172088	15181	tags=72%, list=62%, signal=184%
GO_GO:0016567_PROTEIN UBIQUITINATION	GO_GO:0016567_PROTEIN UBIQUITINATION	108	0.2068	2.5115	0.00193424	0.1	0.00210681	11346	tags=67%, list=46%, signal=123%
KEGG_K04551_UBIQUITIN B	KEGG_K04551_UBIQUITIN B	6	0.830003	2.49674	0	0.114	0.00235649	86	tags=83%, list=0%, signal=84%
PFAM_PF00022_ACTIN	PFAM_PF00022_ACTIN	18	0.492414	2.48937	0	0.122	0.00245951	4299	tags=67%, list=17%, signal=81%
GO_GO:0004842_UBIQUITIN-PROTEIN TRANSFERASE ACTIVITY	GO_GO:0004842_UBIQUITIN-PROTEIN TRANSFERASE ACTIVITY	120	0.190153	2.48786	0	0.126	0.00248244	11346	tags=65%, list=46%, signal=120%
PFAM_PF00560_LRR_1	PFAM_PF00560_LRR_1	163	0.167424	2.47682	0	0.136	0.00267274	16148	tags=82%, list=66%, signal=237%
KEGG_K07977_ARF/SAR FAMILY, OTHER	KEGG_K07977_ARF/SAR FAMILY, OTHER	8	0.706333	2.46341	0	0.149	0.00292778	1080	tags=75%, list=4%, signal=78%
PFAM_PF13639_ZF-RING_2	PFAM_PF13639_ZF-RING_2	209	0.146931	2.45556	0	0.159	0.00306478	11729	tags=62%, list=48%, signal=118%
KEGG_K07904_RAS-RELATED PROTEIN RAB-11A	KEGG_K07904_RAS-RELATED PROTEIN RAB-11A	16	0.489009	2.45375	0	0.161	0.00303939	6434	tags=75%, list=26%, signal=101%
PFAM_PF00931_NB-ARC	PFAM_PF00931_NB-ARC	235	0.135586	2.43415	0	0.2	0.00373373	20270	tags=96%, list=82%, signal=536%
PFAM_PF00173_CYT-B5	PFAM_PF00173_CYT-B5	17	0.48407	2.41966	0	0.217	0.00394217	4021	tags=65%, list=16%, signal=77%
GO_GO:0005576_EXTRACELLULAR REGION	GO_GO:0005576_EXTRACELLULAR REGION	60	0.257865	2.38919	0	0.254	0.00484463	17059	tags=95%, list=69%, signal=308%
GO_GO:0043531_ADP BINDING	GO_GO:0043531_ADP BINDING	235	0.135586	2.3868	0	0.258	0.00483694	20270	tags=96%, list=82%, signal=536%
PFAM_PF00141_PEROXIDASE	PFAM_PF00141_PEROXIDASE	80	0.224929	2.38643	0.00204918	0.259	0.00478338	15410	tags=85%, list=63%, signal=226%
GO_GO:0016671_OXIDOREDUCTASE ACTIVITY, ACTING ON A SULFUR GROUP OF DONORS, DISULFIDE AS ACCEPTOR	GO_GO:0016671_OXIDOREDUCTASE ACTIVITY, ACTING ON A SULFUR GROUP OF DONORS, DISULFIDE AS ACCEPTOR	11	0.60373	2.38066	0.00203666	0.274	0.00503868	3048	tags=73%, list=12%, signal=83%
PFAM_PF01428_ZF-AN1	PFAM_PF01428_ZF-AN1	13	0.530655	2.35826	0	0.338	0.00625235	11564	tags=100%, list=47%, signal=188%
KEGG_K00430_PEROXIDASE [EC:1.11.1.7]	KEGG_K00430_PEROXIDASE [EC:1.11.1.7]	67	0.243279	2.34984	0.00393701	0.36	0.00665231	16445	tags=91%, list=67%, signal=273%
GO_GO:0004601_PEROXIDASE ACTIVITY	GO_GO:0004601_PEROXIDASE ACTIVITY	91	0.210139	2.34707	0	0.368	0.00670479	15410	tags=84%, list=63%, signal=222%
GO_GO:0004857_ENZYME INHIBITOR ACTIVITY	GO_GO:0004857_ENZYME INHIBITOR ACTIVITY	37	0.322886	2.33208	0.002	0.413	0.00742698	16020	tags=97%, list=65%, signal=278%
KEGG_K12900_FUS-INTERACTING SERINE-ARGININE-RICH PROTEIN 1	KEGG_K12900_FUS-INTERACTING SERINE-ARGININE-RICH PROTEIN 1	5	0.823728	2.32122	0	0.439	0.00785936	4344	tags=100%, list=18%, signal=121%
PFAM_PF00011_HSP20	PFAM_PF00011_HSP20	39	0.314763	2.32047	0	0.445	0.00783529	11203	tags=77%, list=45%, signal=141%
PFAM_PF01556_DNAJ_C	PFAM_PF01556_DNAJ_C	18	0.457737	2.31423	0.00210526	0.463	0.00813083	1048	tags=50%, list=4%, signal=52%
PFAM_PF03127_GAT	PFAM_PF03127_GAT	10	0.589243	2.29479	0.00195695	0.52	0.00910496	5195	tags=80%, list=21%, signal=101%
PFAM_PF02338_OTU	PFAM_PF02338_OTU	13	0.517819	2.28849	0	0.543	0.00952887	6197	tags=77%, list=25%, signal=103%
GO_GO:0016226_IRON-SULFUR CLUSTER ASSEMBLY	GO_GO:0016226_IRON-SULFUR CLUSTER ASSEMBLY	17	0.456461	2.2871	0	0.55	0.00954516	6149	tags=71%, list=25%, signal=94%
PFAM_PF01657_DUF26	PFAM_PF01657_DUF26	46	0.285338	2.28602	0	0.556	0.00951264	15470	tags=91%, list=63%, signal=245%
KEGG_K13993_HSP20 FAMILY PROTEIN	KEGG_K13993_HSP20 FAMILY PROTEIN	26	0.369684	2.28588	0	0.556	0.00938409	10795	tags=81%, list=44%, signal=144%
PFAM_PF01253_SUI1	PFAM_PF01253_SUI1	6	0.752992	2.27625	0	0.577	0.00994844	1982	tags=83%, list=8%, signal=91%
PFAM_PF00790_VHS	PFAM_PF00790_VHS	10	0.589243	2.27617	0	0.577	0.00981754	5195	tags=80%, list=21%, signal=101%
PFAM_PF10409_PTEN_C2	PFAM_PF10409_PTEN_C2	6	-0.730626	-2.21316	0	0.735	0.0095109	6639	tags=100%, list=27%, signal=137%
GO_GO:0008483_TRANSAMINASE ACTIVITY	GO_GO:0008483_TRANSAMINASE ACTIVITY	19	-0.415909	-2.21634	0	0.728	0.00932116	5320	tags=63%, list=22%, signal=80%
PFAM_PF00202_AMINOTRAN_3	PFAM_PF00202_AMINOTRAN_3	9	-0.601924	-2.22218	0.00392157	0.716	0.00898902	4337	tags=78%, list=18%, signal=94%
KEGG_K11254_HISTONE H4	KEGG_K11254_HISTONE H4	11	-0.545015	-2.22788	0	0.707	0.00882133	6734	tags=82%, list=27%, signal=113%
PFAM_PF00654_VOLTAGE_CLC	PFAM_PF00654_VOLTAGE_CLC	9	-0.613257	-2.22976	0	0.701	0.00874952	4058	tags=78%, list=16%, signal=93%
PFAM_PF04811_SEC23_TRUNK	PFAM_PF04811_SEC23_TRUNK	10	-0.587252	-2.24033	0	0.669	0.00818238	5246	tags=80%, list=21%, signal=102%
PFAM_PF00013_KH_1	PFAM_PF00013_KH_1	28	-0.356431	-2.24382	0	0.66	0.00800975	2667	tags=46%, list=11%, signal=52%
PFAM_PF00493_MCM	PFAM_PF00493_MCM	9	-0.621644	-2.24918	0	0.644	0.0077028	9324	tags=100%, list=38%, signal=161%
PFAM_PF04810_ZF-SEC23_SEC24	PFAM_PF04810_ZF-SEC23_SEC24	10	-0.587252	-2.24929	0	0.644	0.00775415	5246	tags=80%, list=21%, signal=102%
GO_GO:0030126_COPI VESICLE COAT	GO_GO:0030126_COPI VESICLE COAT	7	-0.687355	-2.25911	0	0.619	0.00721273	669	tags=71%, list=3%, signal=73%
PFAM_PF03764_EFG_IV	PFAM_PF03764_EFG_IV	7	-0.707827	-2.26905	0.00193798	0.586	0.0066406	3683	tags=86%, list=15%, signal=101%
GO_GO:0015095_MAGNESIUM ION TRANSMEMBRANE TRANSPORTER ACTIVITY	GO_GO:0015095_MAGNESIUM ION TRANSMEMBRANE TRANSPORTER ACTIVITY	12	-0.529516	-2.27461	0.0019685	0.565	0.00635227	5437	tags=75%, list=22%, signal=96%
PFAM_PF00534_GLYCOS_TRANSF_1	PFAM_PF00534_GLYCOS_TRANSF_1	30	-0.34839	-2.27875	0	0.548	0.00615885	3745	tags=50%, list=15%, signal=59%
GO_GO:0016787_HYDROLASE ACTIVITY	GO_GO:0016787_HYDROLASE ACTIVITY	254	-0.122269	-2.28394	0.00198807	0.536	0.00590147	3323	tags=26%, list=13%, signal=29%
GO_GO:0050661_NADP BINDING	GO_GO:0050661_NADP BINDING	43	-0.295121	-2.28427	0.00190476	0.535	0.00593504	4200	tags=47%, list=17%, signal=56%
GO_GO:0005247_VOLTAGE-GATED CHLORIDE CHANNEL ACTIVITY	GO_GO:0005247_VOLTAGE-GATED CHLORIDE CHANNEL ACTIVITY	9	-0.613257	-2.30364	0	0.473	0.0051116	4058	tags=78%, list=16%, signal=93%
PFAM_PF01061_ABC2_MEMBRANE	PFAM_PF01061_ABC2_MEMBRANE	42	-0.30246	-2.3051	0.00201613	0.466	0.00507639	14846	tags=90%, list=60%, signal=227%
GO_GO:0006270_DNA REPLICATION INITIATION	GO_GO:0006270_DNA REPLICATION INITIATION	11	-0.56559	-2.30643	0.00201613	0.464	0.00507293	10705	tags=100%, list=43%, signal=177%
PFAM_PF00557_PEPTIDASE_M24	PFAM_PF00557_PEPTIDASE_M24	14	-0.504063	-2.30676	0.00197628	0.463	0.00510178	5185	tags=71%, list=21%, signal=90%
GO_GO:0015995_CHLOROPHYLL BIOSYNTHETIC PROCESS	GO_GO:0015995_CHLOROPHYLL BIOSYNTHETIC PROCESS	8	-0.664747	-2.32386	0	0.419	0.00447263	5184	tags=88%, list=21%, signal=111%
KEGG_K10357_MYOSIN V	KEGG_K10357_MYOSIN V	10	-0.61053	-2.32427	0	0.418	0.00447272	4673	tags=80%, list=19%, signal=99%
PFAM_PF04427_BRIX	PFAM_PF04427_BRIX	6	-0.748822	-2.32785	0	0.414	0.00440606	6191	tags=100%, list=25%, signal=134%
GO_GO:0016818_HYDROLASE ACTIVITY, ACTING ON ACID ANHYDRIDES, IN PHOSPHORUS-CONTAINING ANHYDRIDES	GO_GO:0016818_HYDROLASE ACTIVITY, ACTING ON ACID ANHYDRIDES, IN PHOSPHORUS-CONTAINING ANHYDRIDES	13	-0.538877	-2.33371	0	0.398	0.00416994	7575	tags=85%, list=31%, signal=122%
PFAM_PF14531_KINASE-LIKE	PFAM_PF14531_KINASE-LIKE	55	-0.263354	-2.33867	0	0.383	0.00402453	6067	tags=51%, list=25%, signal=67%
GO_GO:0002161_AMINOACYL-TRNA EDITING ACTIVITY	GO_GO:0002161_AMINOACYL-TRNA EDITING ACTIVITY	13	-0.529329	-2.3398	0.0019802	0.379	0.00399593	7810	tags=85%, list=32%, signal=124%
PFAM_PF01602_ADAPTIN_N	PFAM_PF01602_ADAPTIN_N	12	-0.547026	-2.3403	0	0.377	0.00400088	5006	tags=75%, list=20%, signal=94%
PFAM_PF14492_EFG_II	PFAM_PF14492_EFG_II	7	-0.707827	-2.34149	0	0.374	0.00398937	3683	tags=86%, list=15%, signal=101%
GO_GO:0009522_PHOTOSYSTEM I	GO_GO:0009522_PHOTOSYSTEM I	12	-0.543485	-2.34737	0.002	0.361	0.00382941	3041	tags=67%, list=12%, signal=76%
GO_GO:0000922_SPINDLE POLE	GO_GO:0000922_SPINDLE POLE	5	-0.848503	-2.35075	0	0.349	0.00371892	3736	tags=100%, list=15%, signal=118%
PFAM_PF01479_S4	PFAM_PF01479_S4	13	-0.534802	-2.35197	0	0.349	0.00374867	5781	tags=77%, list=23%, signal=100%
GO_GO:0042555_MCM COMPLEX	GO_GO:0042555_MCM COMPLEX	8	-0.661173	-2.35521	0	0.341	0.00368052	5272	tags=88%, list=21%, signal=111%
PFAM_PF04130_SPC97_SPC98	PFAM_PF04130_SPC97_SPC98	5	-0.848503	-2.359	0	0.333	0.00360296	3736	tags=100%, list=15%, signal=118%
GO_GO:0006099_TRICARBOXYLIC ACID CYCLE	GO_GO:0006099_TRICARBOXYLIC ACID CYCLE	16	-0.495144	-2.36756	0	0.313	0.00337857	6285	tags=75%, list=26%, signal=101%
PFAM_PF00439_BROMODOMAIN	PFAM_PF00439_BROMODOMAIN	23	-0.406972	-2.36915	0	0.312	0.00338845	4978	tags=61%, list=20%, signal=76%
GO_GO:0005815_MICROTUBULE ORGANIZING CENTER	GO_GO:0005815_MICROTUBULE ORGANIZING CENTER	5	-0.848503	-2.37131	0.002079	0.309	0.00341718	3736	tags=100%, list=15%, signal=118%
GO_GO:0005506_IRON ION BINDING	GO_GO:0005506_IRON ION BINDING	309	-0.116054	-2.37517	0	0.3	0.00335233	18378	tags=86%, list=75%, signal=335%
GO_GO:0003746_TRANSLATION ELONGATION FACTOR ACTIVITY	GO_GO:0003746_TRANSLATION ELONGATION FACTOR ACTIVITY	20	-0.433561	-2.39885	0	0.255	0.00275483	6571	tags=70%, list=27%, signal=95%
PFAM_PF03104_DNA_POL_B_EXO	PFAM_PF03104_DNA_POL_B_EXO	5	-0.852362	-2.40085	0	0.25	0.00272124	3641	tags=100%, list=15%, signal=117%
GO_GO:0046872_METAL ION BINDING	GO_GO:0046872_METAL ION BINDING	400	-0.102963	-2.40249	0.00371058	0.247	0.00270618	3540	tags=25%, list=14%, signal=28%
PFAM_PF04053_COATOMER_WDAD	PFAM_PF04053_COATOMER_WDAD	5	-0.870192	-2.40804	0	0.234	0.00258774	3202	tags=100%, list=13%, signal=115%
PFAM_PF00133_TRNA-SYNT_1	PFAM_PF00133_TRNA-SYNT_1	11	-0.592252	-2.40829	0	0.234	0.00261084	7810	tags=91%, list=32%, signal=133%
PFAM_PF07690_MFS_1	PFAM_PF07690_MFS_1	93	-0.216047	-2.41264	0	0.222	0.00250489	15090	tags=83%, list=61%, signal=213%
GO_GO:0003854_3-BETA-HYDROXY-DELTA5-STEROID DEHYDROGENASE ACTIVITY	GO_GO:0003854_3-BETA-HYDROXY-DELTA5-STEROID DEHYDROGENASE ACTIVITY	26	-0.401704	-2.41505	0	0.217	0.00247675	8115	tags=73%, list=33%, signal=109%
PFAM_PF10585_UBA_E1_THIOLCYS	PFAM_PF10585_UBA_E1_THIOLCYS	5	-0.870395	-2.41865	0	0.213	0.0024382	3197	tags=100%, list=13%, signal=115%
PFAM_PF13855_LRR_8	PFAM_PF13855_LRR_8	263	-0.128767	-2.42819	0	0.2	0.00230712	18119	tags=86%, list=74%, signal=323%
PFAM_PF14159_CAAD	PFAM_PF14159_CAAD	8	-0.700219	-2.43051	0	0.198	0.00230787	7389	tags=100%, list=30%, signal=143%
PFAM_PF00397_WW	PFAM_PF00397_WW	11	-0.612169	-2.4346	0	0.192	0.00218358	5081	tags=82%, list=21%, signal=103%
PFAM_PF13812_PPR_3	PFAM_PF13812_PPR_3	134	-0.18048	-2.4395	0	0.186	0.00213019	8445	tags=52%, list=34%, signal=79%
PFAM_PF02213_GYF	PFAM_PF02213_GYF	8	-0.699102	-2.44093	0	0.185	0.00213993	1260	tags=75%, list=5%, signal=79%
PFAM_PF00125_HISTONE	PFAM_PF00125_HISTONE	41	-0.325895	-2.44497	0	0.178	0.00207439	8206	tags=66%, list=33%, signal=99%
PFAM_PF00136_DNA_POL_B	PFAM_PF00136_DNA_POL_B	5	-0.852362	-2.4499	0	0.172	0.00201889	3641	tags=100%, list=15%, signal=117%
GO_GO:0042578_PHOSPHORIC ESTER HYDROLASE ACTIVITY	GO_GO:0042578_PHOSPHORIC ESTER HYDROLASE ACTIVITY	14	-0.546603	-2.45759	0	0.159	0.00187391	5897	tags=79%, list=24%, signal=103%
GO_GO:0008017_MICROTUBULE BINDING	GO_GO:0008017_MICROTUBULE BINDING	70	-0.248314	-2.49296	0	0.121	0.00145717	10438	tags=67%, list=42%, signal=116%
PFAM_PF01073_3BETA_HSD	PFAM_PF01073_3BETA_HSD	26	-0.401704	-2.4944	0	0.121	0.00147219	8115	tags=73%, list=33%, signal=109%
GO_GO:0043039_TRNA AMINOACYLATION	GO_GO:0043039_TRNA AMINOACYLATION	13	-0.570515	-2.49508	0	0.119	0.00146455	4902	tags=77%, list=20%, signal=96%
PFAM_PF03109_ABC1	PFAM_PF03109_ABC1	18	-0.484653	-2.49855	0	0.117	0.00145674	4492	tags=67%, list=18%, signal=81%
GO_GO:0009538_PHOTOSYSTEM I REACTION CENTER	GO_GO:0009538_PHOTOSYSTEM I REACTION CENTER	5	-0.893018	-2.51065	0	0.101	0.00128604	2640	tags=100%, list=11%, signal=112%
PFAM_PF02800_GP_DH_C	PFAM_PF02800_GP_DH_C	10	-0.662488	-2.52607	0	0.087	0.00111976	3394	tags=80%, list=14%, signal=93%
GO_GO:0000786_NUCLEOSOME	GO_GO:0000786_NUCLEOSOME	65	-0.267522	-2.54928	0	0.077	0.000974238	8206	tags=60%, list=33%, signal=90%
PFAM_PF14288_FKS1_DOM1	PFAM_PF14288_FKS1_DOM1	11	-0.646579	-2.55327	0	0.075	0.000960461	4234	tags=82%, list=17%, signal=99%
PFAM_PF00306_ATP-SYNT_AB_C	PFAM_PF00306_ATP-SYNT_AB_C	7	-0.791827	-2.56185	0	0.071	0.000921147	1615	tags=86%, list=7%, signal=92%
PFAM_PF02854_MIF4G	PFAM_PF02854_MIF4G	5	-0.905975	-2.56297	0	0.07	0.000919107	2321	tags=100%, list=9%, signal=110%
KEGG_K14497_PROTEIN PHOSPHATASE 2C [EC:3.1.3.16]	KEGG_K14497_PROTEIN PHOSPHATASE 2C [EC:3.1.3.16]	10	-0.677771	-2.56348	0	0.07	0.000929672	7943	tags=100%, list=32%, signal=148%
GO_GO:0033178_PROTON-TRANSPORTING TWO-SECTOR ATPASE COMPLEX, CATALYTIC DOMAIN	GO_GO:0033178_PROTON-TRANSPORTING TWO-SECTOR ATPASE COMPLEX, CATALYTIC DOMAIN	9	-0.712498	-2.57114	0	0.067	0.000912621	1615	tags=78%, list=7%, signal=83%
KEGG_K08869_AARF DOMAIN-CONTAINING KINASE	KEGG_K08869_AARF DOMAIN-CONTAINING KINASE	11	-0.636098	-2.58229	0	0.061	0.000844461	4492	tags=82%, list=18%, signal=100%
PFAM_PF14432_DYW_DEAMINASE	PFAM_PF14432_DYW_DEAMINASE	86	-0.23395	-2.58306	0	0.06	0.00084144	9150	tags=60%, list=37%, signal=96%
KEGG_K11000_CALLOSE SYNTHASE [EC:2.4.1.-]	KEGG_K11000_CALLOSE SYNTHASE [EC:2.4.1.-]	11	-0.646579	-2.58372	0	0.06	0.000851702	4234	tags=82%, list=17%, signal=99%
GO_GO:0016620_OXIDOREDUCTASE ACTIVITY, ACTING ON THE ALDEHYDE OR OXO GROUP OF DONORS, NAD OR NADP AS ACCEPTOR	GO_GO:0016620_OXIDOREDUCTASE ACTIVITY, ACTING ON THE ALDEHYDE OR OXO GROUP OF DONORS, NAD OR NADP AS ACCEPTOR	31	-0.394901	-2.58959	0	0.053	0.000766194	3793	tags=55%, list=15%, signal=65%
GO_GO:0005198_STRUCTURAL MOLECULE ACTIVITY	GO_GO:0005198_STRUCTURAL MOLECULE ACTIVITY	23	-0.444444	-2.58972	0	0.053	0.000775771	844	tags=48%, list=3%, signal=49%
GO_GO:0046034_ATP METABOLIC PROCESS	GO_GO:0046034_ATP METABOLIC PROCESS	7	-0.791827	-2.59332	0	0.05	0.000743684	1615	tags=86%, list=7%, signal=92%
PFAM_PF02874_ATP-SYNT_AB_N	PFAM_PF02874_ATP-SYNT_AB_N	7	-0.791827	-2.59604	0	0.05	0.000753218	1615	tags=86%, list=7%, signal=92%
PFAM_PF00005_ABC_TRAN	PFAM_PF00005_ABC_TRAN	115	-0.207317	-2.60019	0	0.05	0.000763	12693	tags=72%, list=52%, signal=148%
PFAM_PF03143_GTP_EFTU_D3	PFAM_PF03143_GTP_EFTU_D3	10	-0.676974	-2.60345	0	0.047	0.000728361	5500	tags=90%, list=22%, signal=116%
GO_GO:0016459_MYOSIN COMPLEX	GO_GO:0016459_MYOSIN COMPLEX	11	-0.656673	-2.60399	0	0.047	0.000738072	8463	tags=100%, list=34%, signal=152%
GO_GO:0006396_RNA PROCESSING	GO_GO:0006396_RNA PROCESSING	66	-0.275046	-2.61673	0	0.044	0.000702606	5932	tags=52%, list=24%, signal=68%
GO_GO:0006694_STEROID BIOSYNTHETIC PROCESS	GO_GO:0006694_STEROID BIOSYNTHETIC PROCESS	32	-0.389767	-2.6192	0	0.044	0.00071223	8115	tags=72%, list=33%, signal=107%
PFAM_PF04818_DUF618	PFAM_PF04818_DUF618	11	-0.638059	-2.6294	0	0.04	0.00063021	2205	tags=73%, list=9%, signal=80%
GO_GO:0003774_MOTOR ACTIVITY	GO_GO:0003774_MOTOR ACTIVITY	11	-0.656673	-2.6307	0	0.04	0.000639086	8463	tags=100%, list=34%, signal=152%
PFAM_PF00006_ATP-SYNT_AB	PFAM_PF00006_ATP-SYNT_AB	7	-0.791827	-2.64542	0	0.036	0.000584853	1615	tags=86%, list=7%, signal=92%
GO_GO:0006281_DNA REPAIR	GO_GO:0006281_DNA REPAIR	132	-0.194902	-2.65549	0	0.033	0.000545052	8846	tags=55%, list=36%, signal=86%
PFAM_PF04408_HA2	PFAM_PF04408_HA2	16	-0.561982	-2.67326	0	0.024	0.000389801	3101	tags=69%, list=13%, signal=79%
GO_GO:0004553_HYDROLASE ACTIVITY, HYDROLYZING O-GLYCOSYL COMPOUNDS	GO_GO:0004553_HYDROLASE ACTIVITY, HYDROLYZING O-GLYCOSYL COMPOUNDS	223	-0.151314	-2.68072	0	0.024	0.000395619	17732	tags=87%, list=72%, signal=308%
GO_GO:0016820_HYDROLASE ACTIVITY, ACTING ON ACID ANHYDRIDES, CATALYZING TRANSMEMBRANE MOVEMENT OF SUBSTANCES	GO_GO:0016820_HYDROLASE ACTIVITY, ACTING ON ACID ANHYDRIDES, CATALYZING TRANSMEMBRANE MOVEMENT OF SUBSTANCES	12	-0.641159	-2.68342	0	0.024	0.000401613	2689	tags=75%, list=11%, signal=84%
GO_GO:0005216_ION CHANNEL ACTIVITY	GO_GO:0005216_ION CHANNEL ACTIVITY	30	-0.405719	-2.70422	0	0.016	0.00028006	8081	tags=73%, list=33%, signal=109%
GO_GO:0003843_1,3-BETA-D-GLUCAN SYNTHASE ACTIVITY	GO_GO:0003843_1,3-BETA-D-GLUCAN SYNTHASE ACTIVITY	12	-0.661764	-2.71081	0	0.016	0.000284577	4234	tags=83%, list=17%, signal=101%
PFAM_PF08263_LRRNT_2	PFAM_PF08263_LRRNT_2	241	-0.14973	-2.72781	0	0.013	0.000234876	17706	tags=87%, list=72%, signal=306%
PFAM_PF07717_DUF1605	PFAM_PF07717_DUF1605	16	-0.561982	-2.72946	0	0.013	0.00023879	3101	tags=69%, list=13%, signal=79%
PFAM_PF02364_GLUCAN_SYNTHASE	PFAM_PF02364_GLUCAN_SYNTHASE	12	-0.661764	-2.75675	0	0.011	0.000205402	4234	tags=83%, list=17%, signal=101%
PFAM_PF00153_MITO_CARR	PFAM_PF00153_MITO_CARR	60	-0.302126	-2.75755	0	0.011	0.000208943	7765	tags=62%, list=32%, signal=90%
GO_GO:0015935_SMALL RIBOSOMAL SUBUNIT	GO_GO:0015935_SMALL RIBOSOMAL SUBUNIT	26	-0.451366	-2.7606	0	0.011	0.000212609	4999	tags=65%, list=20%, signal=82%
GO_GO:0006075_(1->3)-BETA-D-GLUCAN BIOSYNTHETIC PROCESS	GO_GO:0006075_(1->3)-BETA-D-GLUCAN BIOSYNTHETIC PROCESS	12	-0.661764	-2.76614	0	0.011	0.000216405	4234	tags=83%, list=17%, signal=101%
GO_GO:0006414_TRANSLATIONAL ELONGATION	GO_GO:0006414_TRANSLATIONAL ELONGATION	17	-0.557123	-2.77381	0	0.009	0.000183689	6571	tags=82%, list=27%, signal=112%
GO_GO:0015991_ATP HYDROLYSIS COUPLED PROTON TRANSPORT	GO_GO:0015991_ATP HYDROLYSIS COUPLED PROTON TRANSPORT	25	-0.454921	-2.77474	0	0.009	0.000187155	1615	tags=52%, list=7%, signal=56%
PFAM_PF00063_MYOSIN_HEAD	PFAM_PF00063_MYOSIN_HEAD	10	-0.71057	-2.78811	0	0.009	0.000190754	4673	tags=90%, list=19%, signal=111%
PFAM_PF00504_CHLOROA_B-BIND	PFAM_PF00504_CHLOROA_B-BIND	21	-0.510777	-2.79687	0	0.009	0.000194495	2678	tags=62%, list=11%, signal=69%
GO_GO:0000148_1,3-BETA-D-GLUCAN SYNTHASE COMPLEX	GO_GO:0000148_1,3-BETA-D-GLUCAN SYNTHASE COMPLEX	12	-0.661764	-2.83741	0	0.008	0.000176744	4234	tags=83%, list=17%, signal=101%
GO_GO:0005871_KINESIN COMPLEX	GO_GO:0005871_KINESIN COMPLEX	53	-0.33161	-2.84428	0	0.007	0.000157807	10438	tags=75%, list=42%, signal=131%
GO_GO:0003924_GTPASE ACTIVITY	GO_GO:0003924_GTPASE ACTIVITY	115	-0.232735	-2.87903	0	0.006	0.000137693	2862	tags=35%, list=12%, signal=39%
GO_GO:0016705_OXIDOREDUCTASE ACTIVITY, ACTING ON PAIRED DONORS, WITH INCORPORATION OR REDUCTION OF MOLECULAR OXYGEN	GO_GO:0016705_OXIDOREDUCTASE ACTIVITY, ACTING ON PAIRED DONORS, WITH INCORPORATION OR REDUCTION OF MOLECULAR OXYGEN	242	-0.16029	-2.88092	0	0.006	0.000140622	18378	tags=90%, list=75%, signal=353%
GO_GO:0003777_MICROTUBULE MOTOR ACTIVITY	GO_GO:0003777_MICROTUBULE MOTOR ACTIVITY	53	-0.33161	-2.89182	0	0.006	0.000143679	10438	tags=75%, list=42%, signal=131%
GO_GO:0004497_MONOOXYGENASE ACTIVITY	GO_GO:0004497_MONOOXYGENASE ACTIVITY	204	-0.17356	-2.89597	0	0.005	0.000122404	17974	tags=90%, list=73%, signal=331%
GO_GO:0007018_MICROTUBULE-BASED MOVEMENT	GO_GO:0007018_MICROTUBULE-BASED MOVEMENT	53	-0.33161	-2.89846	0	0.005	0.000125186	10438	tags=75%, list=42%, signal=131%
GO_GO:0006260_DNA REPLICATION	GO_GO:0006260_DNA REPLICATION	72	-0.29373	-2.91789	0	0.004	0.000102619	8180	tags=63%, list=33%, signal=93%
PFAM_PF12710_HAD	PFAM_PF12710_HAD	27	-0.470161	-2.92763	0	0.004	0.000105062	6677	tags=74%, list=27%, signal=102%
GO_GO:0015992_PROTON TRANSPORT	GO_GO:0015992_PROTON TRANSPORT	15	-0.63159	-2.97315	0	0.003	8.11313e-05	2516	tags=73%, list=10%, signal=82%
GO_GO:0009765_PHOTOSYNTHESIS, LIGHT HARVESTING	GO_GO:0009765_PHOTOSYNTHESIS, LIGHT HARVESTING	17	-0.600799	-2.98278	0	0.003	8.31596e-05	2599	tags=71%, list=11%, signal=79%
PFAM_PF00067_P450	PFAM_PF00067_P450	219	-0.178203	-3.01585	0	0.002	5.67822e-05	18366	tags=92%, list=75%, signal=360%
PFAM_PF02985_HEAT	PFAM_PF02985_HEAT	10	-0.781662	-3.02934	0	0.002	5.82765e-05	2923	tags=90%, list=12%, signal=102%
PFAM_PF00400_WD40	PFAM_PF00400_WD40	161	-0.205305	-3.05462	0	0.002	6.1514e-05	6297	tags=46%, list=26%, signal=61%
PFAM_PF00679_EFG_C	PFAM_PF00679_EFG_C	13	-0.697005	-3.05813	0	0.002	6.32716e-05	3683	tags=85%, list=15%, signal=99%
GO_GO:0004386_HELICASE ACTIVITY	GO_GO:0004386_HELICASE ACTIVITY	20	-0.574583	-3.09614	0	0.002	6.51325e-05	3101	tags=70%, list=13%, signal=80%
GO_GO:0020037_HEME BINDING	GO_GO:0020037_HEME BINDING	336	-0.142607	-3.10251	0	0.002	6.71062e-05	18378	tags=89%, list=75%, signal=345%
PFAM_PF00225_KINESIN	PFAM_PF00225_KINESIN	51	-0.361241	-3.10366	0	0.002	6.92033e-05	10438	tags=78%, list=42%, signal=136%
PFAM_PF00122_E1-E2_ATPASE	PFAM_PF00122_E1-E2_ATPASE	47	-0.389222	-3.1141	0	0.002	7.14357e-05	6677	tags=66%, list=27%, signal=90%
GO_GO:0030117_MEMBRANE COAT	GO_GO:0030117_MEMBRANE COAT	17	-0.620717	-3.12852	0	0.001	3.68884e-05	5006	tags=82%, list=20%, signal=103%
GO_GO:0005737_CYTOPLASM	GO_GO:0005737_CYTOPLASM	270	-0.164003	-3.13394	0	0.001	3.81604e-05	4124	tags=33%, list=17%, signal=39%
PFAM_PF13646_HEAT_2	PFAM_PF13646_HEAT_2	16	-0.667274	-3.19298	0	0.001	3.95233e-05	3588	tags=81%, list=15%, signal=95%
GO_GO:0006886_INTRACELLULAR PROTEIN TRANSPORT	GO_GO:0006886_INTRACELLULAR PROTEIN TRANSPORT	141	-0.224649	-3.20073	0	0.001	4.09871e-05	4281	tags=40%, list=17%, signal=48%
PFAM_PF00076_RRM_1	PFAM_PF00076_RRM_1	215	-0.188563	-3.25853	0	0.001	4.25635e-05	4103	tags=35%, list=17%, signal=42%
PFAM_PF00009_GTP_EFTU	PFAM_PF00009_GTP_EFTU	26	-0.551257	-3.30663	0	0	0	4436	tags=73%, list=18%, signal=89%
PFAM_PF00201_UDPGT	PFAM_PF00201_UDPGT	134	-0.241549	-3.32773	0	0	0	17057	tags=93%, list=69%, signal=302%
GO_GO:0016758_TRANSFERASE ACTIVITY, TRANSFERRING HEXOSYL GROUPS	GO_GO:0016758_TRANSFERASE ACTIVITY, TRANSFERRING HEXOSYL GROUPS	147	-0.240809	-3.3821	0	0	0	17057	tags=93%, list=69%, signal=301%
PFAM_PF03144_GTP_EFTU_D2	PFAM_PF03144_GTP_EFTU_D2	21	-0.634383	-3.47929	0	0	0	5500	tags=86%, list=22%, signal=110%
PFAM_PF03810_IBN_N	PFAM_PF03810_IBN_N	11	-0.874304	-3.49025	0	0	0	3106	tags=100%, list=13%, signal=114%
GO_GO:0008536_RAN GTPASE BINDING	GO_GO:0008536_RAN GTPASE BINDING	11	-0.874304	-3.54399	0	0	0	3106	tags=100%, list=13%, signal=114%
GO_GO:0055085_TRANSMEMBRANE TRANSPORT	GO_GO:0055085_TRANSMEMBRANE TRANSPORT	444	-0.16036	-3.89396	0	0	0	7937	tags=48%, list=32%, signal=70%
GO_GO:0006418_TRNA AMINOACYLATION FOR PROTEIN TRANSLATION	GO_GO:0006418_TRNA AMINOACYLATION FOR PROTEIN TRANSLATION	60	-0.431097	-3.90695	0	0	0	5828	tags=67%, list=24%, signal=87%
GO_GO:0004812_AMINOACYL-TRNA LIGASE ACTIVITY	GO_GO:0004812_AMINOACYL-TRNA LIGASE ACTIVITY	61	-0.436593	-3.95083	0	0	0	5828	tags=67%, list=24%, signal=88%
GO_GO:0003723_RNA BINDING	GO_GO:0003723_RNA BINDING	275	-0.205348	-3.96858	0	0	0	5836	tags=44%, list=24%, signal=57%
PFAM_PF04851_RESIII	PFAM_PF04851_RESIII	47	-0.484917	-4.032	0	0	0	3277	tags=62%, list=13%, signal=71%
PFAM_PF01535_PPR	PFAM_PF01535_PPR	389	-0.181395	-4.10588	0	0	0	9152	tags=55%, list=37%, signal=86%
GO_GO:0005622_INTRACELLULAR	GO_GO:0005622_INTRACELLULAR	370	-0.198636	-4.44491	0	0	0	7030	tags=48%, list=29%, signal=66%
PFAM_PF00270_DEAD	PFAM_PF00270_DEAD	65	-0.477386	-4.54088	0	0	0	7219	tags=77%, list=29%, signal=109%
PFAM_PF13041_PPR_2	PFAM_PF13041_PPR_2	430	-0.198285	-4.77536	0	0	0	9578	tags=58%, list=39%, signal=94%
GO_GO:0000166_NUCLEOTIDE BINDING	GO_GO:0000166_NUCLEOTIDE BINDING	420	-0.220765	-5.18027	0	0	0	6677	tags=49%, list=27%, signal=66%
GO_GO:0005840_RIBOSOME	GO_GO:0005840_RIBOSOME	303	-0.268205	-5.39844	0	0	0	6400	tags=52%, list=26%, signal=70%
GO_GO:0006412_TRANSLATION	GO_GO:0006412_TRANSLATION	329	-0.263429	-5.52421	0	0	0	6400	tags=52%, list=26%, signal=69%
GO_GO:0003735_STRUCTURAL CONSTITUENT OF RIBOSOME	GO_GO:0003735_STRUCTURAL CONSTITUENT OF RIBOSOME	318	-0.265595	-5.57565	0	0	0	6400	tags=52%, list=26%, signal=70%
PFAM_PF00271_HELICASE_C	PFAM_PF00271_HELICASE_C	137	-0.401871	-5.60345	0	0	0	7236	tags=69%, list=29%, signal=98%
GO_GO:0005488_BINDING	GO_GO:0005488_BINDING	338	-0.285913	-6.04911	0	0	0	3694	tags=43%, list=15%, signal=50%

## Sheet: Leaf Treatment GSEA
Gene sets significantly changed by treatment in leaves
ID	Description	setSize	enrichmentScore	NES	pvalue	p.adjust	qvalues	rank	leading_edge
GO_GO:0005840_RIBOSOME	GO_GO:0005840_RIBOSOME	298	0.492268	9.88614	0	0	0	4933	tags=69%, list=21%, signal=87%
GO_GO:0003735_STRUCTURAL CONSTITUENT OF RIBOSOME	GO_GO:0003735_STRUCTURAL CONSTITUENT OF RIBOSOME	312	0.486961	9.81647	0	0	0	4933	tags=69%, list=21%, signal=86%
GO_GO:0006412_TRANSLATION	GO_GO:0006412_TRANSLATION	323	0.469675	9.78531	0	0	0	4933	tags=67%, list=21%, signal=84%
GO_GO:0005622_INTRACELLULAR	GO_GO:0005622_INTRACELLULAR	363	0.349324	7.71741	0	0	0	4896	tags=55%, list=21%, signal=68%
GO_GO:0006457_PROTEIN FOLDING	GO_GO:0006457_PROTEIN FOLDING	130	0.342818	4.64432	0	0	0	3944	tags=51%, list=17%, signal=61%
GO_GO:0004298_THREONINE-TYPE ENDOPEPTIDASE ACTIVITY	GO_GO:0004298_THREONINE-TYPE ENDOPEPTIDASE ACTIVITY	23	0.773306	4.50949	0	0	0	2294	tags=87%, list=10%, signal=96%
PFAM_PF00227_PROTEASOME	PFAM_PF00227_PROTEASOME	23	0.773306	4.45189	0	0	0	2294	tags=87%, list=10%, signal=96%
GO_GO:0005839_PROTEASOME CORE COMPLEX	GO_GO:0005839_PROTEASOME CORE COMPLEX	23	0.773306	4.42673	0	0	0	2294	tags=87%, list=10%, signal=96%
GO_GO:0051603_PROTEOLYSIS INVOLVED IN CELLULAR PROTEIN CATABOLIC PROCESS	GO_GO:0051603_PROTEOLYSIS INVOLVED IN CELLULAR PROTEIN CATABOLIC PROCESS	23	0.773306	4.38578	0	0	0	2294	tags=87%, list=10%, signal=96%
GO_GO:0005737_CYTOPLASM	GO_GO:0005737_CYTOPLASM	269	0.225958	4.34208	0	0	0	4652	tags=42%, list=20%, signal=52%
PFAM_PF01423_LSM	PFAM_PF01423_LSM	23	0.680116	3.96086	0	0	0	5525	tags=91%, list=23%, signal=119%
GO_GO:0015935_SMALL RIBOSOMAL SUBUNIT	GO_GO:0015935_SMALL RIBOSOMAL SUBUNIT	27	0.632216	3.92172	0	0	0	5212	tags=85%, list=22%, signal=109%
GO_GO:0004175_ENDOPEPTIDASE ACTIVITY	GO_GO:0004175_ENDOPEPTIDASE ACTIVITY	17	0.785906	3.83603	0	0	0	2294	tags=88%, list=10%, signal=98%
GO_GO:0051082_UNFOLDED PROTEIN BINDING	GO_GO:0051082_UNFOLDED PROTEIN BINDING	82	0.334464	3.56592	0	0	0	5385	tags=56%, list=23%, signal=72%
GO_GO:0005525_GTP BINDING	GO_GO:0005525_GTP BINDING	199	0.211777	3.53354	0	0	0	5017	tags=42%, list=21%, signal=53%
GO_GO:0003723_RNA BINDING	GO_GO:0003723_RNA BINDING	269	0.180108	3.52688	0	0	0	7835	tags=51%, list=33%, signal=75%
GO_GO:0005783_ENDOPLASMIC RETICULUM	GO_GO:0005783_ENDOPLASMIC RETICULUM	37	0.486699	3.47667	0	0	0	5127	tags=70%, list=22%, signal=90%
GO_GO:0019773_PROTEASOME CORE COMPLEX, ALPHA-SUBUNIT COMPLEX	GO_GO:0019773_PROTEASOME CORE COMPLEX, ALPHA-SUBUNIT COMPLEX	12	0.820071	3.46476	0	0	0	2294	tags=92%, list=10%, signal=101%
PFAM_PF10584_PROTEASOME_A_N	PFAM_PF10584_PROTEASOME_A_N	12	0.820071	3.44707	0	0	0	2294	tags=92%, list=10%, signal=101%
PFAM_PF00025_ARF	PFAM_PF00025_ARF	46	0.418009	3.38756	0	0	0	7615	tags=74%, list=32%, signal=109%
GO_GO:0007264_SMALL GTPASE MEDIATED SIGNAL TRANSDUCTION	GO_GO:0007264_SMALL GTPASE MEDIATED SIGNAL TRANSDUCTION	53	0.367718	3.18983	0	0	0	8281	tags=72%, list=35%, signal=110%
PFAM_PF01248_RIBOSOMAL_L7AE	PFAM_PF01248_RIBOSOMAL_L7AE	14	0.694972	3.14614	0	0	0	5535	tags=93%, list=23%, signal=121%
GO_GO:0045454_CELL REDOX HOMEOSTASIS	GO_GO:0045454_CELL REDOX HOMEOSTASIS	103	0.25688	3.06363	0	0	0	3595	tags=41%, list=15%, signal=48%
GO_GO:0020037_HEME BINDING	GO_GO:0020037_HEME BINDING	303	0.150755	2.99099	0	0.002	8.15257e-05	16778	tags=86%, list=71%, signal=291%
GO_GO:0003743_TRANSLATION INITIATION FACTOR ACTIVITY	GO_GO:0003743_TRANSLATION INITIATION FACTOR ACTIVITY	39	0.402683	2.98015	0	0.002	7.83901e-05	4440	tags=59%, list=19%, signal=72%
PFAM_PF00153_MITO_CARR	PFAM_PF00153_MITO_CARR	61	0.323069	2.97461	0	0.002	7.54867e-05	7113	tags=62%, list=30%, signal=89%
GO_GO:0003746_TRANSLATION ELONGATION FACTOR ACTIVITY	GO_GO:0003746_TRANSLATION ELONGATION FACTOR ACTIVITY	20	0.555481	2.96939	0	0.002	7.27908e-05	3429	tags=70%, list=14%, signal=82%
PFAM_PF00183_HSP90	PFAM_PF00183_HSP90	7	0.929218	2.96863	0	0.002	7.02807e-05	1680	tags=100%, list=7%, signal=108%
GO_GO:0042026_PROTEIN REFOLDING	GO_GO:0042026_PROTEIN REFOLDING	18	0.565501	2.86154	0	0.004	0.000134416	5031	tags=78%, list=21%, signal=99%
GO_GO:0000786_NUCLEOSOME	GO_GO:0000786_NUCLEOSOME	62	0.307837	2.83568	0	0.005	0.000162894	9906	tags=73%, list=42%, signal=125%
GO_GO:0006886_INTRACELLULAR PROTEIN TRANSPORT	GO_GO:0006886_INTRACELLULAR PROTEIN TRANSPORT	140	0.208265	2.82793	0	0.005	0.000157804	4902	tags=41%, list=21%, signal=52%
KEGG_K00799_GLUTATHIONE S-TRANSFERASE [EC:2.5.1.18]	KEGG_K00799_GLUTATHIONE S-TRANSFERASE [EC:2.5.1.18]	62	0.298346	2.82217	0	0.007	0.000214934	13564	tags=87%, list=57%, signal=204%
PFAM_PF01399_PCI	PFAM_PF01399_PCI	20	0.531451	2.82131	0	0.007	0.000208612	3997	tags=70%, list=17%, signal=84%
GO_GO:0016226_IRON-SULFUR CLUSTER ASSEMBLY	GO_GO:0016226_IRON-SULFUR CLUSTER ASSEMBLY	15	0.609492	2.81643	0	0.007	0.000202652	4515	tags=80%, list=19%, signal=99%
PFAM_PF00067_P450	PFAM_PF00067_P450	205	0.170263	2.80354	0	0.01	0.000282002	16778	tags=88%, list=71%, signal=299%
GO_GO:0006414_TRANSLATIONAL ELONGATION	GO_GO:0006414_TRANSLATIONAL ELONGATION	17	0.561297	2.78717	0	0.011	0.000301388	3429	tags=71%, list=14%, signal=82%
GO_GO:0006913_NUCLEOCYTOPLASMIC TRANSPORT	GO_GO:0006913_NUCLEOCYTOPLASMIC TRANSPORT	39	0.368831	2.76782	0	0.014	0.000373051	11912	tags=87%, list=50%, signal=175%
KEGG_K09872_AQUAPORIN PIP	KEGG_K09872_AQUAPORIN PIP	11	0.677382	2.74398	0	0.016	0.000415761	5488	tags=91%, list=23%, signal=118%
PFAM_PF00085_THIOREDOXIN	PFAM_PF00085_THIOREDOXIN	51	0.319271	2.72017	0	0.02	0.000505804	3595	tags=47%, list=15%, signal=55%
GO_GO:0015991_ATP HYDROLYSIS COUPLED PROTON TRANSPORT	GO_GO:0015991_ATP HYDROLYSIS COUPLED PROTON TRANSPORT	25	0.464071	2.7002	0	0.025	0.000616789	2280	tags=56%, list=10%, signal=62%
KEGG_K13993_HSP20 FAMILY PROTEIN	KEGG_K13993_HSP20 FAMILY PROTEIN	22	0.483351	2.69913	0	0.025	0.000602104	12232	tags=100%, list=52%, signal=207%
PFAM_PF13499_EF-HAND_7	PFAM_PF13499_EF-HAND_7	81	0.254317	2.69217	0	0.026	0.000611535	7146	tags=56%, list=30%, signal=79%
GO_GO:0016705_OXIDOREDUCTASE ACTIVITY, ACTING ON PAIRED DONORS, WITH INCORPORATION OR REDUCTION OF MOLECULAR OXYGEN	GO_GO:0016705_OXIDOREDUCTASE ACTIVITY, ACTING ON PAIRED DONORS, WITH INCORPORATION OR REDUCTION OF MOLECULAR OXYGEN	228	0.147422	2.62675	0	0.045	0.00103417	16778	tags=86%, list=71%, signal=291%
GO_GO:0019205_NUCLEOBASE-CONTAINING COMPOUND KINASE ACTIVITY	GO_GO:0019205_NUCLEOBASE-CONTAINING COMPOUND KINASE ACTIVITY	12	0.621111	2.6056	0	0.058	0.00130382	5027	tags=83%, list=21%, signal=106%
PFAM_PF02990_EMP70	PFAM_PF02990_EMP70	15	0.548741	2.58354	0	0.069	0.00151781	2797	tags=67%, list=12%, signal=76%
PFAM_PF00118_CPN60_TCP1	PFAM_PF00118_CPN60_TCP1	27	0.417399	2.57804	0	0.074	0.00159222	5031	tags=63%, list=21%, signal=80%
GO_GO:0006511_UBIQUITIN-DEPENDENT PROTEIN CATABOLIC PROCESS	GO_GO:0006511_UBIQUITIN-DEPENDENT PROTEIN CATABOLIC PROCESS	61	0.275168	2.57218	0	0.077	0.00162222	2426	tags=38%, list=10%, signal=42%
GO_GO:0004497_MONOOXYGENASE ACTIVITY	GO_GO:0004497_MONOOXYGENASE ACTIVITY	193	0.159589	2.57076	0	0.077	0.00158911	15989	tags=83%, list=68%, signal=255%
PFAM_PF00012_HSP70	PFAM_PF00012_HSP70	22	0.458	2.57029	0.00204499	0.077	0.00155733	2078	tags=55%, list=9%, signal=60%
PFAM_PF02298_CU_BIND_LIKE	PFAM_PF02298_CU_BIND_LIKE	35	0.353784	2.55152	0	0.082	0.00162618	14623	tags=97%, list=62%, signal=254%
GO_GO:0005506_IRON ION BINDING	GO_GO:0005506_IRON ION BINDING	299	0.128388	2.54884	0	0.082	0.00159491	15989	tags=80%, list=68%, signal=245%
GO_GO:0015031_PROTEIN TRANSPORT	GO_GO:0015031_PROTEIN TRANSPORT	50	0.303049	2.54644	0	0.082	0.00156482	3254	tags=44%, list=14%, signal=51%
GO_GO:0051287_NAD BINDING	GO_GO:0051287_NAD BINDING	54	0.291078	2.53151	0	0.101	0.0019083	4081	tags=46%, list=17%, signal=56%
PFAM_PF00696_AA_KINASE	PFAM_PF00696_AA_KINASE	13	0.567277	2.50101	0	0.13	0.00239935	4784	tags=77%, list=20%, signal=96%
PFAM_PF03357_SNF7	PFAM_PF03357_SNF7	16	0.508997	2.49211	0	0.137	0.00253501	4230	tags=69%, list=18%, signal=84%
KEGG_K03671_THIOREDOXIN 1	KEGG_K03671_THIOREDOXIN 1	15	0.525991	2.48853	0	0.14	0.00256124	4912	tags=73%, list=21%, signal=92%
GO_GO:0016485_PROTEIN PROCESSING	GO_GO:0016485_PROTEIN PROCESSING	5	0.89929	2.47629	0	0.147	0.0026893	2386	tags=100%, list=10%, signal=111%
PFAM_PF02953_ZF-TIM10_DDP	PFAM_PF02953_ZF-TIM10_DDP	8	0.699564	2.47622	0	0.147	0.00264448	7112	tags=100%, list=30%, signal=143%
PFAM_PF00080_SOD_CU	PFAM_PF00080_SOD_CU	5	0.874725	2.47323	0	0.151	0.00268423	2967	tags=100%, list=13%, signal=114%
GO_GO:0005741_MITOCHONDRIAL OUTER MEMBRANE	GO_GO:0005741_MITOCHONDRIAL OUTER MEMBRANE	11	0.615653	2.47118	0	0.151	0.00264094	4797	tags=82%, list=20%, signal=103%
GO_GO:0032040_SMALL-SUBUNIT PROCESSOME	GO_GO:0032040_SMALL-SUBUNIT PROCESSOME	7	0.756702	2.47073	0	0.152	0.00263138	5760	tags=100%, list=24%, signal=132%
GO_GO:0008652_CELLULAR AMINO ACID BIOSYNTHETIC PROCESS	GO_GO:0008652_CELLULAR AMINO ACID BIOSYNTHETIC PROCESS	9	0.655804	2.46344	0	0.159	0.00270033	5519	tags=89%, list=23%, signal=116%
GO_GO:0007034_VACUOLAR TRANSPORT	GO_GO:0007034_VACUOLAR TRANSPORT	16	0.508997	2.45227	0	0.177	0.00300084	4230	tags=69%, list=18%, signal=84%
GO_GO:0006207_'DE NOVO' PYRIMIDINE NUCLEOBASE BIOSYNTHETIC PROCESS	GO_GO:0006207_'DE NOVO' PYRIMIDINE NUCLEOBASE BIOSYNTHETIC PROCESS	10	0.642124	2.44958	0	0.181	0.00303204	6106	tags=90%, list=26%, signal=121%
PFAM_PF13098_THIOREDOXIN_2	PFAM_PF13098_THIOREDOXIN_2	5	0.867326	2.44614	0	0.181	0.00304664	3142	tags=100%, list=13%, signal=115%
GO_GO:0042254_RIBOSOME BIOGENESIS	GO_GO:0042254_RIBOSOME BIOGENESIS	19	0.462326	2.42266	0.00194175	0.219	0.00376187	6502	tags=74%, list=27%, signal=102%
GO_GO:0015934_LARGE RIBOSOMAL SUBUNIT	GO_GO:0015934_LARGE RIBOSOMAL SUBUNIT	18	0.480092	2.4089	0	0.242	0.00404451	7050	tags=78%, list=30%, signal=111%
PFAM_PF01459_PORIN_3	PFAM_PF01459_PORIN_3	8	0.682566	2.39216	0	0.27	0.00458678	7514	tags=100%, list=32%, signal=146%
GO_GO:0051087_CHAPERONE BINDING	GO_GO:0051087_CHAPERONE BINDING	17	0.480188	2.38713	0	0.282	0.00472024	6738	tags=76%, list=28%, signal=107%
GO_GO:0051536_IRON-SULFUR CLUSTER BINDING	GO_GO:0051536_IRON-SULFUR CLUSTER BINDING	56	0.270866	2.38684	0	0.283	0.00466933	3745	tags=43%, list=16%, signal=51%
PFAM_PF09335_SNARE_ASSOC	PFAM_PF09335_SNARE_ASSOC	12	0.567594	2.38254	0	0.292	0.0048121	4321	tags=75%, list=18%, signal=92%
GO_GO:0009733_RESPONSE TO AUXIN	GO_GO:0009733_RESPONSE TO AUXIN	40	0.318203	2.37984	0	0.296	0.00477869	16141	tags=100%, list=68%, signal=314%
GO_GO:0005732_SMALL NUCLEOLAR RIBONUCLEOPROTEIN COMPLEX	GO_GO:0005732_SMALL NUCLEOLAR RIBONUCLEOPROTEIN COMPLEX	7	0.727019	2.36329	0	0.324	0.00524286	6462	tags=100%, list=27%, signal=138%
KEGG_K07977_ARF/SAR FAMILY, OTHER	KEGG_K07977_ARF/SAR FAMILY, OTHER	8	0.682561	2.35877	0	0.33	0.00527977	4557	tags=88%, list=19%, signal=108%
GO_GO:0003924_GTPASE ACTIVITY	GO_GO:0003924_GTPASE ACTIVITY	115	0.18495	2.35806	0	0.332	0.00525117	4902	tags=39%, list=21%, signal=49%
PFAM_PF01477_PLAT	PFAM_PF01477_PLAT	11	0.589825	2.35553	0	0.337	0.00529976	9709	tags=100%, list=41%, signal=170%
PFAM_PF03171_2OG-FEII_OXY	PFAM_PF03171_2OG-FEII_OXY	85	0.21857	2.34381	0.00189753	0.372	0.00583638	15999	tags=89%, list=68%, signal=275%
GO_GO:0046961_PROTON-TRANSPORTING ATPASE ACTIVITY, ROTATIONAL MECHANISM	GO_GO:0046961_PROTON-TRANSPORTING ATPASE ACTIVITY, ROTATIONAL MECHANISM	16	0.489787	2.34323	0	0.373	0.00577826	1727	tags=56%, list=7%, signal=61%
PFAM_PF02496_ABA_WDS	PFAM_PF02496_ABA_WDS	7	0.706826	2.341	0.0019305	0.378	0.00581756	3560	tags=86%, list=15%, signal=101%
PFAM_PF02519_AUXIN_INDUCIBLE	PFAM_PF02519_AUXIN_INDUCIBLE	40	0.318203	2.31009	0	0.455	0.00709404	16141	tags=100%, list=68%, signal=314%
PFAM_PF01253_SUI1	PFAM_PF01253_SUI1	6	0.758918	2.30032	0	0.476	0.00762199	1764	tags=83%, list=7%, signal=90%
PFAM_PF00107_ADH_ZINC_N	PFAM_PF00107_ADH_ZINC_N	33	0.327874	2.29771	0	0.486	0.00773012	5874	tags=58%, list=25%, signal=76%
GO_GO:0033180_PROTON-TRANSPORTING V-TYPE ATPASE, V1 DOMAIN	GO_GO:0033180_PROTON-TRANSPORTING V-TYPE ATPASE, V1 DOMAIN	8	0.657734	2.29295	0.00196078	0.495	0.00773176	2187	tags=75%, list=9%, signal=83%
GO_GO:0005730_NUCLEOLUS	GO_GO:0005730_NUCLEOLUS	11	0.569599	2.28327	0	0.52	0.00810508	5886	tags=82%, list=25%, signal=109%
PFAM_PF08238_SEL1	PFAM_PF08238_SEL1	5	0.794943	2.25375	0	0.609	0.00984773	4854	tags=100%, list=21%, signal=126%
PFAM_PF08240_ADH_N	PFAM_PF08240_ADH_N	33	0.322996	2.2515	0	0.617	0.00994305	7423	tags=64%, list=31%, signal=93%
PFAM_PF04539_SIGMA70_R3	PFAM_PF04539_SIGMA70_R3	6	-0.738277	-2.25982	0.00203252	0.619	0.00929959	6197	tags=100%, list=26%, signal=135%
GO_GO:0043531_ADP BINDING	GO_GO:0043531_ADP BINDING	213	-0.137105	-2.26258	0	0.614	0.0092869	17556	tags=88%, list=74%, signal=337%
PFAM_PF00954_S_LOCUS_GLYCOP	PFAM_PF00954_S_LOCUS_GLYCOP	59	-0.255794	-2.26293	0	0.613	0.00936161	14815	tags=88%, list=63%, signal=235%
PFAM_PF00139_LECTIN_LEGB	PFAM_PF00139_LECTIN_LEGB	51	-0.261535	-2.26799	0.00204918	0.6	0.00914132	11454	tags=75%, list=48%, signal=144%
PFAM_PF04545_SIGMA70_R4	PFAM_PF04545_SIGMA70_R4	6	-0.738277	-2.28063	0	0.569	0.00845883	6197	tags=100%, list=26%, signal=135%
PFAM_PF00400_WD40	PFAM_PF00400_WD40	161	-0.154682	-2.28435	0	0.559	0.00829716	4889	tags=36%, list=21%, signal=45%
PFAM_PF00637_CLATHRIN	PFAM_PF00637_CLATHRIN	8	-0.663448	-2.28662	0	0.548	0.00816325	5011	tags=88%, list=21%, signal=111%
PFAM_PF04542_SIGMA70_R2	PFAM_PF04542_SIGMA70_R2	6	-0.738277	-2.28887	0	0.539	0.00805892	6197	tags=100%, list=26%, signal=135%
GO_GO:0015914_PHOSPHOLIPID TRANSPORT	GO_GO:0015914_PHOSPHOLIPID TRANSPORT	10	-0.601243	-2.29571	0.00204918	0.523	0.00778973	4709	tags=80%, list=20%, signal=100%
GO_GO:0003777_MICROTUBULE MOTOR ACTIVITY	GO_GO:0003777_MICROTUBULE MOTOR ACTIVITY	48	-0.284257	-2.30291	0	0.506	0.00745833	13497	tags=85%, list=57%, signal=198%
GO_GO:0007018_MICROTUBULE-BASED MOVEMENT	GO_GO:0007018_MICROTUBULE-BASED MOVEMENT	48	-0.284257	-2.30351	0.00198413	0.505	0.00751974	13497	tags=85%, list=57%, signal=198%
PFAM_PF00225_KINESIN	PFAM_PF00225_KINESIN	47	-0.281136	-2.30496	0.00384615	0.499	0.00749316	13497	tags=85%, list=57%, signal=198%
GO_GO:0006357_REGULATION OF TRANSCRIPTION FROM RNA POLYMERASE II PROMOTER	GO_GO:0006357_REGULATION OF TRANSCRIPTION FROM RNA POLYMERASE II PROMOTER	24	-0.402828	-2.30938	0.00193424	0.487	0.00735244	7238	tags=71%, list=31%, signal=102%
PFAM_PF16209_PHOLIP_ATPASE_N	PFAM_PF16209_PHOLIP_ATPASE_N	10	-0.601243	-2.31427	0	0.478	0.00726956	4709	tags=80%, list=20%, signal=100%
GO_GO:0004012_PHOSPHOLIPID-TRANSLOCATING ATPASE ACTIVITY	GO_GO:0004012_PHOSPHOLIPID-TRANSLOCATING ATPASE ACTIVITY	10	-0.601243	-2.3167	0	0.471	0.00714622	4709	tags=80%, list=20%, signal=100%
PFAM_PF01585_G-PATCH	PFAM_PF01585_G-PATCH	10	-0.602131	-2.31916	0	0.466	0.00706506	4688	tags=80%, list=20%, signal=100%
PFAM_PF12854_PPR_1	PFAM_PF12854_PPR_1	77	-0.220327	-2.32496	0.0021097	0.448	0.00688548	17541	tags=96%, list=74%, signal=371%
GO_GO:0016874_LIGASE ACTIVITY	GO_GO:0016874_LIGASE ACTIVITY	14	-0.516384	-2.33358	0.00391389	0.422	0.00642852	4690	tags=71%, list=20%, signal=89%
PFAM_PF00931_NB-ARC	PFAM_PF00931_NB-ARC	213	-0.137105	-2.33458	0	0.419	0.00640965	17556	tags=88%, list=74%, signal=337%
GO_GO:0019898_EXTRINSIC COMPONENT OF MEMBRANE	GO_GO:0019898_EXTRINSIC COMPONENT OF MEMBRANE	19	-0.445992	-2.3372	0	0.417	0.00644104	5645	tags=68%, list=24%, signal=90%
KEGG_K09422_MYB PROTO-ONCOGENE PROTEIN, PLANT	KEGG_K09422_MYB PROTO-ONCOGENE PROTEIN, PLANT	65	-0.245392	-2.34145	0	0.404	0.00628139	15685	tags=91%, list=66%, signal=269%
PFAM_PF00560_LRR_1	PFAM_PF00560_LRR_1	145	-0.165812	-2.34154	0.00198807	0.404	0.00636404	17149	tags=89%, list=72%, signal=321%
PFAM_PF00270_DEAD	PFAM_PF00270_DEAD	65	-0.248932	-2.34518	0	0.398	0.00631673	3591	tags=40%, list=15%, signal=47%
KEGG_K07195_EXOCYST COMPLEX COMPONENT 7	KEGG_K07195_EXOCYST COMPLEX COMPONENT 7	10	-0.603387	-2.34844	0	0.39	0.00620169	7024	tags=90%, list=30%, signal=128%
PFAM_PF01852_START	PFAM_PF01852_START	23	-0.424481	-2.34851	0	0.39	0.00628664	8483	tags=78%, list=36%, signal=122%
PFAM_PF16212_PHOLIP_ATPASE_C	PFAM_PF16212_PHOLIP_ATPASE_C	10	-0.601243	-2.35009	0.00202429	0.382	0.00623574	4709	tags=80%, list=20%, signal=100%
GO_GO:0005871_KINESIN COMPLEX	GO_GO:0005871_KINESIN COMPLEX	48	-0.284257	-2.35259	0.00198413	0.375	0.0062121	13497	tags=85%, list=57%, signal=198%
KEGG_K10357_MYOSIN V	KEGG_K10357_MYOSIN V	10	-0.611507	-2.3572	0	0.366	0.00608863	6832	tags=90%, list=29%, signal=126%
GO_GO:0030246_CARBOHYDRATE BINDING	GO_GO:0030246_CARBOHYDRATE BINDING	113	-0.191219	-2.3586	0	0.362	0.00609069	9735	tags=60%, list=41%, signal=102%
GO_GO:0048544_RECOGNITION OF POLLEN	GO_GO:0048544_RECOGNITION OF POLLEN	59	-0.255794	-2.36165	0.00200401	0.354	0.00602036	14815	tags=88%, list=63%, signal=235%
PFAM_PF01388_ARID	PFAM_PF01388_ARID	7	-0.738327	-2.36986	0	0.332	0.00579877	2817	tags=86%, list=12%, signal=97%
PFAM_PF02493_MORN	PFAM_PF02493_MORN	10	-0.613862	-2.37837	0	0.319	0.00558147	9142	tags=100%, list=39%, signal=163%
PFAM_PF12579_DUF3755	PFAM_PF12579_DUF3755	5	-0.835743	-2.39274	0	0.293	0.00511192	3891	tags=100%, list=16%, signal=120%
PFAM_PF14259_RRM_6	PFAM_PF14259_RRM_6	23	-0.41744	-2.39423	0	0.288	0.00509953	2478	tags=52%, list=10%, signal=58%
GO_GO:0009507_CHLOROPLAST	GO_GO:0009507_CHLOROPLAST	15	-0.504963	-2.41606	0	0.241	0.00420708	3834	tags=67%, list=16%, signal=80%
PFAM_PF00855_PWWP	PFAM_PF00855_PWWP	14	-0.542547	-2.43383	0	0.204	0.00357963	7451	tags=86%, list=31%, signal=125%
KEGG_K04382_SERINE/THREONINE-PROTEIN PHOSPHATASE 2A CATALYTIC SUBUNIT [EC:3.1.3.16]	KEGG_K04382_SERINE/THREONINE-PROTEIN PHOSPHATASE 2A CATALYTIC SUBUNIT [EC:3.1.3.16]	5	-0.875867	-2.43948	0	0.189	0.00335966	2942	tags=100%, list=12%, signal=114%
GO_GO:0004812_AMINOACYL-TRNA LIGASE ACTIVITY	GO_GO:0004812_AMINOACYL-TRNA LIGASE ACTIVITY	60	-0.267131	-2.44333	0.00196078	0.18	0.0032334	5526	tags=50%, list=23%, signal=65%
PFAM_PF14432_DYW_DEAMINASE	PFAM_PF14432_DYW_DEAMINASE	85	-0.222149	-2.44416	0.00200803	0.18	0.00328915	15360	tags=87%, list=65%, signal=247%
GO_GO:0009654_PHOTOSYSTEM II OXYGEN EVOLVING COMPLEX	GO_GO:0009654_PHOTOSYSTEM II OXYGEN EVOLVING COMPLEX	22	-0.443654	-2.46496	0	0.148	0.00275675	5645	tags=68%, list=24%, signal=89%
PFAM_PF03441_FAD_BINDING_7	PFAM_PF03441_FAD_BINDING_7	7	-0.758943	-2.4912	0	0.123	0.00234733	5709	tags=100%, list=24%, signal=132%
PFAM_PF13893_RRM_5	PFAM_PF13893_RRM_5	17	-0.504038	-2.49761	0	0.118	0.00226433	3393	tags=65%, list=14%, signal=75%
GO_GO:0006418_TRNA AMINOACYLATION FOR PROTEIN TRANSLATION	GO_GO:0006418_TRNA AMINOACYLATION FOR PROTEIN TRANSLATION	59	-0.275616	-2.50633	0.00203666	0.112	0.00217819	5526	tags=51%, list=23%, signal=66%
PFAM_PF12710_HAD	PFAM_PF12710_HAD	26	-0.416832	-2.53219	0	0.088	0.00173379	4709	tags=62%, list=20%, signal=77%
PFAM_PF00564_PB1	PFAM_PF00564_PB1	28	-0.407101	-2.54264	0	0.077	0.00153904	3055	tags=54%, list=13%, signal=61%
PFAM_PF00632_HECT	PFAM_PF00632_HECT	9	-0.713398	-2.5452	0	0.074	0.00151132	4159	tags=89%, list=18%, signal=108%
PFAM_PF13947_GUB_WAK_BIND	PFAM_PF13947_GUB_WAK_BIND	61	-0.275177	-2.54886	0	0.071	0.00148272	10572	tags=72%, list=45%, signal=130%
GO_GO:0016301_KINASE ACTIVITY	GO_GO:0016301_KINASE ACTIVITY	41	-0.337949	-2.56627	0	0.067	0.00141193	6445	tags=61%, list=27%, signal=84%
PFAM_PF08276_PAN_2	PFAM_PF08276_PAN_2	52	-0.29804	-2.56781	0	0.066	0.00142071	14803	tags=92%, list=63%, signal=246%
PFAM_PF13646_HEAT_2	PFAM_PF13646_HEAT_2	16	-0.552546	-2.59444	0	0.051	0.00113513	4681	tags=75%, list=20%, signal=93%
GO_GO:0009538_PHOTOSYSTEM I REACTION CENTER	GO_GO:0009538_PHOTOSYSTEM I REACTION CENTER	5	-0.954972	-2.60912	0	0.044	0.00101051	1071	tags=100%, list=5%, signal=105%
PFAM_PF14381_EDR1	PFAM_PF14381_EDR1	11	-0.645737	-2.61395	0	0.042	0.000989432	1937	tags=73%, list=8%, signal=79%
PFAM_PF00504_CHLOROA_B-BIND	PFAM_PF00504_CHLOROA_B-BIND	22	-0.466771	-2.61804	0	0.039	0.00094454	2948	tags=59%, list=12%, signal=67%
PFAM_PF01453_B_LECTIN	PFAM_PF01453_B_LECTIN	72	-0.257737	-2.6213	0	0.039	0.000920429	16265	tags=94%, list=69%, signal=301%
GO_GO:0006813_POTASSIUM ION TRANSPORT	GO_GO:0006813_POTASSIUM ION TRANSPORT	26	-0.433894	-2.6291	0	0.036	0.000893069	10675	tags=88%, list=45%, signal=161%
GO_GO:0006812_CATION TRANSPORT	GO_GO:0006812_CATION TRANSPORT	46	-0.325021	-2.63155	0	0.035	0.000889917	5184	tags=54%, list=22%, signal=69%
PFAM_PF00875_DNA_PHOTOLYASE	PFAM_PF00875_DNA_PHOTOLYASE	8	-0.758975	-2.63347	0	0.033	0.000861566	5709	tags=100%, list=24%, signal=132%
PFAM_PF13920_ZF-C3HC4_3	PFAM_PF13920_ZF-C3HC4_3	57	-0.301697	-2.63704	0	0.032	0.000858371	5332	tags=53%, list=23%, signal=68%
PFAM_PF02383_SYJA_N	PFAM_PF02383_SYJA_N	9	-0.724477	-2.64967	0	0.027	0.000747521	3897	tags=89%, list=16%, signal=106%
PFAM_PF00063_MYOSIN_HEAD	PFAM_PF00063_MYOSIN_HEAD	10	-0.711549	-2.69344	0	0.02	0.000549579	6832	tags=100%, list=29%, signal=141%
PFAM_PF02985_HEAT	PFAM_PF02985_HEAT	10	-0.70247	-2.69356	0	0.02	0.000565282	4681	tags=90%, list=20%, signal=112%
GO_GO:0009523_PHOTOSYSTEM II	GO_GO:0009523_PHOTOSYSTEM II	35	-0.386421	-2.71974	0	0.017	0.000494111	6419	tags=66%, list=27%, signal=90%
PFAM_PF00013_KH_1	PFAM_PF00013_KH_1	28	-0.429865	-2.74726	0	0.013	0.000390404	3362	tags=57%, list=14%, signal=67%
PFAM_PF01602_ADAPTIN_N	PFAM_PF01602_ADAPTIN_N	10	-0.706191	-2.75464	0	0.011	0.000340223	4593	tags=90%, list=19%, signal=112%
GO_GO:0030117_MEMBRANE COAT	GO_GO:0030117_MEMBRANE COAT	15	-0.606277	-2.75921	0.0020284	0.011	0.000351198	4593	tags=80%, list=19%, signal=99%
GO_GO:0009765_PHOTOSYNTHESIS, LIGHT HARVESTING	GO_GO:0009765_PHOTOSYNTHESIS, LIGHT HARVESTING	18	-0.542507	-2.76385	0	0.011	0.000362905	2948	tags=67%, list=12%, signal=76%
GO_GO:0016459_MYOSIN COMPLEX	GO_GO:0016459_MYOSIN COMPLEX	11	-0.711579	-2.82956	0	0.007	0.000239084	6832	tags=100%, list=29%, signal=141%
PFAM_PF07714_PKINASE_TYR	PFAM_PF07714_PKINASE_TYR	456	-0.11216	-2.83924	0	0.006	0.00021204	14934	tags=74%, list=63%, signal=197%
PFAM_PF00397_WW	PFAM_PF00397_WW	11	-0.701318	-2.84478	0	0.006	0.000219893	4924	tags=91%, list=21%, signal=115%
GO_GO:0003774_MOTOR ACTIVITY	GO_GO:0003774_MOTOR ACTIVITY	11	-0.711579	-2.85481	0	0.006	0.00022835	6832	tags=100%, list=29%, signal=141%
PFAM_PF04851_RESIII	PFAM_PF04851_RESIII	47	-0.361605	-2.88415	0	0.004	0.000158097	2537	tags=47%, list=11%, signal=52%
PFAM_PF13855_LRR_8	PFAM_PF13855_LRR_8	230	-0.16517	-2.91295	0	0.003	0.000123171	16600	tags=87%, list=70%, signal=287%
PFAM_PF08263_LRRNT_2	PFAM_PF08263_LRRNT_2	213	-0.167996	-2.93092	0	0.002	8.56952e-05	17165	tags=89%, list=73%, signal=322%
PFAM_PF04818_DUF618	PFAM_PF04818_DUF618	11	-0.723182	-2.95542	0	0.002	8.95904e-05	4407	tags=91%, list=19%, signal=112%
GO_GO:0006352_DNA-TEMPLATED TRANSCRIPTION, INITIATION	GO_GO:0006352_DNA-TEMPLATED TRANSCRIPTION, INITIATION	25	-0.511874	-3.02662	0	0.001	4.95433e-05	6830	tags=80%, list=29%, signal=112%
GO_GO:0009522_PHOTOSYSTEM I	GO_GO:0009522_PHOTOSYSTEM I	11	-0.784107	-3.11651	0	0	0	5117	tags=100%, list=22%, signal=128%
PFAM_PF00628_PHD	PFAM_PF00628_PHD	48	-0.389581	-3.15556	0	0	0	5589	tags=63%, list=24%, signal=82%
GO_GO:0042578_PHOSPHORIC ESTER HYDROLASE ACTIVITY	GO_GO:0042578_PHOSPHORIC ESTER HYDROLASE ACTIVITY	14	-0.692866	-3.16858	0	0	0	3897	tags=86%, list=16%, signal=103%
PFAM_PF01535_PPR	PFAM_PF01535_PPR	386	-0.152377	-3.44063	0	0	0	18825	tags=95%, list=80%, signal=455%
PFAM_PF00439_BROMODOMAIN	PFAM_PF00439_BROMODOMAIN	22	-0.649801	-3.57761	0	0	0	5074	tags=86%, list=21%, signal=110%
PFAM_PF00271_HELICASE_C	PFAM_PF00271_HELICASE_C	136	-0.267423	-3.70427	0	0	0	3626	tags=42%, list=15%, signal=49%
PFAM_PF13041_PPR_2	PFAM_PF13041_PPR_2	427	-0.165121	-3.86802	0	0	0	18825	tags=96%, list=80%, signal=460%
PFAM_PF00076_RRM_1	PFAM_PF00076_RRM_1	210	-0.232951	-3.91199	0	0	0	2312	tags=33%, list=10%, signal=36%
GO_GO:0015979_PHOTOSYNTHESIS	GO_GO:0015979_PHOTOSYNTHESIS	55	-0.459239	-4.04244	0	0	0	5937	tags=71%, list=25%, signal=94%
GO_GO:0005488_BINDING	GO_GO:0005488_BINDING	334	-0.208168	-4.41528	0	0	0	5062	tags=42%, list=21%, signal=53%
GO_GO:0000166_NUCLEOTIDE BINDING	GO_GO:0000166_NUCLEOTIDE BINDING	414	-0.205989	-4.70318	0	0	0	5556	tags=44%, list=23%, signal=56%

## Sheet: Leaf Genotype GSEA
Gene sets significantly changed by genotype in leaves
ID	Description	setSize	enrichmentScore	NES	pvalue	p.adjust	qvalues	rank	leading_edge
GO_GO:0003735_STRUCTURAL CONSTITUENT OF RIBOSOME	GO_GO:0003735_STRUCTURAL CONSTITUENT OF RIBOSOME	317	0.556858	11.3179	0	0	0	5420	tags=76%, list=21%, signal=96%
GO_GO:0005840_RIBOSOME	GO_GO:0005840_RIBOSOME	303	0.562185	11.2231	0	0	0	5420	tags=77%, list=21%, signal=97%
GO_GO:0006412_TRANSLATION	GO_GO:0006412_TRANSLATION	328	0.552786	11.2089	0	0	0	5420	tags=76%, list=21%, signal=95%
PFAM_PF13041_PPR_2	PFAM_PF13041_PPR_2	428	0.460971	10.793	0	0	0	10086	tags=85%, list=40%, signal=139%
PFAM_PF01535_PPR	PFAM_PF01535_PPR	387	0.447969	10.236	0	0	0	10318	tags=85%, list=41%, signal=141%
GO_GO:0003723_RNA BINDING	GO_GO:0003723_RNA BINDING	274	0.429227	8.21002	0	0	0	5713	tags=65%, list=23%, signal=83%
GO_GO:0005622_INTRACELLULAR	GO_GO:0005622_INTRACELLULAR	372	0.354939	7.88124	0	0	0	3473	tags=49%, list=14%, signal=56%
GO_GO:0005737_CYTOPLASM	GO_GO:0005737_CYTOPLASM	272	0.345813	6.71081	0	0	0	5875	tags=57%, list=23%, signal=74%
PFAM_PF00271_HELICASE_C	PFAM_PF00271_HELICASE_C	136	0.433846	5.83679	0	0	0	5285	tags=64%, list=21%, signal=80%
GO_GO:0000166_NUCLEOTIDE BINDING	GO_GO:0000166_NUCLEOTIDE BINDING	422	0.24553	5.78692	0	0	0	5902	tags=47%, list=23%, signal=61%
GO_GO:0004812_AMINOACYL-TRNA LIGASE ACTIVITY	GO_GO:0004812_AMINOACYL-TRNA LIGASE ACTIVITY	63	0.602675	5.75131	0	0	0	4483	tags=78%, list=18%, signal=94%
PFAM_PF13812_PPR_3	PFAM_PF13812_PPR_3	134	0.42366	5.73152	0	0	0	9763	tags=81%, list=38%, signal=130%
GO_GO:0006457_PROTEIN FOLDING	GO_GO:0006457_PROTEIN FOLDING	131	0.425631	5.68423	0	0	0	5335	tags=63%, list=21%, signal=80%
GO_GO:0006418_TRNA AMINOACYLATION FOR PROTEIN TRANSLATION	GO_GO:0006418_TRNA AMINOACYLATION FOR PROTEIN TRANSLATION	62	0.599058	5.44569	0	0	0	4483	tags=77%, list=18%, signal=94%
PFAM_PF14432_DYW_DEAMINASE	PFAM_PF14432_DYW_DEAMINASE	86	0.45758	4.99475	0	0	0	10268	tags=86%, list=40%, signal=144%
PFAM_PF00270_DEAD	PFAM_PF00270_DEAD	65	0.520489	4.93332	0	0	0	5958	tags=75%, list=23%, signal=98%
PFAM_PF01926_MMR_HSR1	PFAM_PF01926_MMR_HSR1	44	0.591993	4.64143	0	0	0	4037	tags=75%, list=16%, signal=89%
GO_GO:0006396_RNA PROCESSING	GO_GO:0006396_RNA PROCESSING	66	0.469143	4.49988	0	0	0	5430	tags=68%, list=21%, signal=87%
GO_GO:0006414_TRANSLATIONAL ELONGATION	GO_GO:0006414_TRANSLATIONAL ELONGATION	17	0.898203	4.49955	0	0	0	2599	tags=100%, list=10%, signal=111%
GO_GO:0005488_BINDING	GO_GO:0005488_BINDING	346	0.208245	4.43301	0	0	0	4617	tags=39%, list=18%, signal=47%
PFAM_PF12854_PPR_1	PFAM_PF12854_PPR_1	78	0.429667	4.39373	0	0	0	10282	tags=83%, list=40%, signal=140%
GO_GO:0003746_TRANSLATION ELONGATION FACTOR ACTIVITY	GO_GO:0003746_TRANSLATION ELONGATION FACTOR ACTIVITY	20	0.79823	4.32556	0	0	0	2599	tags=90%, list=10%, signal=100%
GO_GO:0001522_PSEUDOURIDINE SYNTHESIS	GO_GO:0001522_PSEUDOURIDINE SYNTHESIS	27	0.700291	4.28455	0	0	0	5747	tags=93%, list=23%, signal=120%
PFAM_PF03144_GTP_EFTU_D2	PFAM_PF03144_GTP_EFTU_D2	21	0.769677	4.22463	0	0	0	2236	tags=86%, list=9%, signal=94%
GO_GO:0009451_RNA MODIFICATION	GO_GO:0009451_RNA MODIFICATION	25	0.698207	4.19413	0	0	0	5648	tags=92%, list=22%, signal=118%
GO_GO:0006364_RRNA PROCESSING	GO_GO:0006364_RRNA PROCESSING	29	0.639216	4.11883	0	0	0	5676	tags=86%, list=22%, signal=111%
GO_GO:0051082_UNFOLDED PROTEIN BINDING	GO_GO:0051082_UNFOLDED PROTEIN BINDING	83	0.386941	4.11724	0	0	0	5808	tags=61%, list=23%, signal=79%
GO_GO:0042254_RIBOSOME BIOGENESIS	GO_GO:0042254_RIBOSOME BIOGENESIS	19	0.7742	4.04272	0	0	0	5747	tags=100%, list=23%, signal=129%
GO_GO:0009982_PSEUDOURIDINE SYNTHASE ACTIVITY	GO_GO:0009982_PSEUDOURIDINE SYNTHASE ACTIVITY	23	0.691189	3.97024	0	0	0	5648	tags=91%, list=22%, signal=117%
GO_GO:0015935_SMALL RIBOSOMAL SUBUNIT	GO_GO:0015935_SMALL RIBOSOMAL SUBUNIT	27	0.645543	3.90575	0	0	0	3374	tags=78%, list=13%, signal=90%
GO_GO:0003743_TRANSLATION INITIATION FACTOR ACTIVITY	GO_GO:0003743_TRANSLATION INITIATION FACTOR ACTIVITY	40	0.523075	3.89282	0	0	0	5147	tags=73%, list=20%, signal=91%
PFAM_PF00118_CPN60_TCP1	PFAM_PF00118_CPN60_TCP1	27	0.63288	3.85405	0	0	0	5576	tags=85%, list=22%, signal=109%
PFAM_PF00076_RRM_1	PFAM_PF00076_RRM_1	215	0.225237	3.77928	0	0	0	5902	tags=46%, list=23%, signal=59%
GO_GO:0042026_PROTEIN REFOLDING	GO_GO:0042026_PROTEIN REFOLDING	18	0.725314	3.71131	0	0	0	5576	tags=94%, list=22%, signal=121%
GO_GO:0005525_GTP BINDING	GO_GO:0005525_GTP BINDING	203	0.220525	3.71044	0	0	0	3325	tags=35%, list=13%, signal=40%
PFAM_PF00400_WD40	PFAM_PF00400_WD40	163	0.249448	3.67771	0	0	0	6012	tags=48%, list=24%, signal=63%
GO_GO:0008168_METHYLTRANSFERASE ACTIVITY	GO_GO:0008168_METHYLTRANSFERASE ACTIVITY	169	0.237666	3.6698	0	0	0	6024	tags=47%, list=24%, signal=62%
PFAM_PF03129_HGTP_ANTICODON	PFAM_PF03129_HGTP_ANTICODON	10	0.920255	3.60205	0	0	0	2033	tags=100%, list=8%, signal=109%
PFAM_PF00009_GTP_EFTU	PFAM_PF00009_GTP_EFTU	26	0.604825	3.59702	0	0	0	2236	tags=69%, list=9%, signal=76%
GO_GO:0006413_TRANSLATIONAL INITIATION	GO_GO:0006413_TRANSLATIONAL INITIATION	24	0.589475	3.53403	0	0	0	5147	tags=79%, list=20%, signal=99%
PFAM_PF00587_TRNA-SYNT_2B	PFAM_PF00587_TRNA-SYNT_2B	11	0.865169	3.52999	0	0	0	3432	tags=100%, list=14%, signal=116%
GO_GO:0008033_TRNA PROCESSING	GO_GO:0008033_TRNA PROCESSING	31	0.524162	3.48175	0	0	0	8821	tags=87%, list=35%, signal=133%
GO_GO:0043039_TRNA AMINOACYLATION	GO_GO:0043039_TRNA AMINOACYLATION	13	0.769591	3.33888	0	0	0	1953	tags=85%, list=8%, signal=92%
PFAM_PF01248_RIBOSOMAL_L7AE	PFAM_PF01248_RIBOSOMAL_L7AE	14	0.748552	3.30249	0	0	0	6394	tags=100%, list=25%, signal=134%
GO_GO:0016874_LIGASE ACTIVITY	GO_GO:0016874_LIGASE ACTIVITY	14	0.722795	3.2921	0	0	0	5234	tags=93%, list=21%, signal=117%
PFAM_PF01423_LSM	PFAM_PF01423_LSM	23	0.580111	3.28443	0	0	0	4050	tags=74%, list=16%, signal=88%
GO_GO:0000049_TRNA BINDING	GO_GO:0000049_TRNA BINDING	12	0.787505	3.28431	0	0	0	3288	tags=92%, list=13%, signal=105%
GO_GO:0003899_DNA-DIRECTED RNA POLYMERASE ACTIVITY	GO_GO:0003899_DNA-DIRECTED RNA POLYMERASE ACTIVITY	70	0.323574	3.21763	0	0	0	4864	tags=51%, list=19%, signal=63%
PFAM_PF04851_RESIII	PFAM_PF04851_RESIII	47	0.389581	3.18485	0	0	0	5252	tags=60%, list=21%, signal=75%
GO_GO:0015934_LARGE RIBOSOMAL SUBUNIT	GO_GO:0015934_LARGE RIBOSOMAL SUBUNIT	18	0.614109	3.16258	0	0.001	2.02887e-05	6987	tags=89%, list=28%, signal=123%
GO_GO:0008173_RNA METHYLTRANSFERASE ACTIVITY	GO_GO:0008173_RNA METHYLTRANSFERASE ACTIVITY	13	0.717984	3.15666	0	0.001	1.99059e-05	7169	tags=100%, list=28%, signal=139%
PFAM_PF00574_CLP_PROTEASE	PFAM_PF00574_CLP_PROTEASE	10	0.813676	3.13907	0	0.001	1.95373e-05	2199	tags=90%, list=9%, signal=98%
PFAM_PF13414_TPR_11	PFAM_PF13414_TPR_11	80	0.299951	3.13493	0	0.001	1.9182e-05	6372	tags=55%, list=25%, signal=73%
GO_GO:0006281_DNA REPAIR	GO_GO:0006281_DNA REPAIR	132	0.229344	3.11382	0	0.001	1.88395e-05	8248	tags=55%, list=32%, signal=81%
PFAM_PF00557_PEPTIDASE_M24	PFAM_PF00557_PEPTIDASE_M24	14	0.692663	3.11349	0	0.001	1.8509e-05	4185	tags=86%, list=16%, signal=103%
PFAM_PF03810_IBN_N	PFAM_PF03810_IBN_N	11	0.768755	3.08877	0	0.001	1.81899e-05	5879	tags=100%, list=23%, signal=130%
PFAM_PF00856_SET	PFAM_PF00856_SET	43	0.409703	3.08851	0	0.001	1.78816e-05	6738	tags=67%, list=27%, signal=92%
GO_GO:0008536_RAN GTPASE BINDING	GO_GO:0008536_RAN GTPASE BINDING	11	0.768755	3.07011	0	0.001	1.75835e-05	5879	tags=100%, list=23%, signal=130%
GO_GO:0002161_AMINOACYL-TRNA EDITING ACTIVITY	GO_GO:0002161_AMINOACYL-TRNA EDITING ACTIVITY	13	0.724789	3.05672	0	0.002	3.46282e-05	3090	tags=85%, list=12%, signal=96%
PFAM_PF01479_S4	PFAM_PF01479_S4	13	0.698394	3.05182	0	0.002	3.40697e-05	5713	tags=92%, list=23%, signal=119%
PFAM_PF00679_EFG_C	PFAM_PF00679_EFG_C	13	0.681478	3.02141	0	0.003	5.01967e-05	2236	tags=77%, list=9%, signal=84%
GO_GO:0008641_SMALL PROTEIN ACTIVATING ENZYME ACTIVITY	GO_GO:0008641_SMALL PROTEIN ACTIVATING ENZYME ACTIVITY	14	0.65377	3.01445	0	0.003	4.94124e-05	5172	tags=86%, list=20%, signal=108%
PFAM_PF01399_PCI	PFAM_PF01399_PCI	20	0.549155	2.97206	0	0.003	4.86522e-05	1301	tags=60%, list=5%, signal=63%
GO_GO:0004386_HELICASE ACTIVITY	GO_GO:0004386_HELICASE ACTIVITY	21	0.540458	2.95872	0	0.003	4.7915e-05	4424	tags=71%, list=17%, signal=86%
PFAM_PF03143_GTP_EFTU_D3	PFAM_PF03143_GTP_EFTU_D3	10	0.759734	2.94564	0	0.005	7.84291e-05	1029	tags=80%, list=4%, signal=83%
KEGG_K01358_ATP-DEPENDENT CLP PROTEASE, PROTEASE SUBUNIT [EC:3.4.21.92]	KEGG_K01358_ATP-DEPENDENT CLP PROTEASE, PROTEASE SUBUNIT [EC:3.4.21.92]	9	0.802528	2.93067	0	0.006	9.26902e-05	2199	tags=89%, list=9%, signal=97%
PFAM_PF00899_THIF	PFAM_PF00899_THIF	14	0.65377	2.92939	0	0.006	9.13468e-05	5172	tags=86%, list=20%, signal=108%
GO_GO:0006801_SUPEROXIDE METABOLIC PROCESS	GO_GO:0006801_SUPEROXIDE METABOLIC PROCESS	8	0.831147	2.91695	0	0.008	0.00012012	4293	tags=100%, list=17%, signal=120%
PFAM_PF01985_CRS1_YHBY	PFAM_PF01985_CRS1_YHBY	14	0.668113	2.91427	0	0.008	0.000118428	4808	tags=86%, list=19%, signal=106%
PFAM_PF00133_TRNA-SYNT_1	PFAM_PF00133_TRNA-SYNT_1	11	0.714675	2.89255	0	0.008	0.000116783	2635	tags=82%, list=10%, signal=91%
PFAM_PF00498_FHA	PFAM_PF00498_FHA	18	0.57014	2.88884	0	0.008	0.000115183	6692	tags=83%, list=26%, signal=113%
GO_GO:0005739_MITOCHONDRION	GO_GO:0005739_MITOCHONDRION	53	0.32957	2.8646	0	0.009	0.000127843	8416	tags=66%, list=33%, signal=99%
GO_GO:0006479_PROTEIN METHYLATION	GO_GO:0006479_PROTEIN METHYLATION	9	0.762982	2.85258	0	0.009	0.000126138	6024	tags=100%, list=24%, signal=131%
PFAM_PF00160_PRO_ISOMERASE	PFAM_PF00160_PRO_ISOMERASE	30	0.429122	2.84938	0	0.009	0.000124478	5197	tags=63%, list=20%, signal=80%
GO_GO:0005732_SMALL NUCLEOLAR RIBONUCLEOPROTEIN COMPLEX	GO_GO:0005732_SMALL NUCLEOLAR RIBONUCLEOPROTEIN COMPLEX	7	0.879176	2.84867	0	0.009	0.000122862	3073	tags=100%, list=12%, signal=114%
PFAM_PF00467_KOW	PFAM_PF00467_KOW	12	0.661186	2.83	0	0.011	0.000147957	2262	tags=75%, list=9%, signal=82%
GO_GO:0006289_NUCLEOTIDE-EXCISION REPAIR	GO_GO:0006289_NUCLEOTIDE-EXCISION REPAIR	16	0.58736	2.8169	0	0.011	0.000146084	4138	tags=75%, list=16%, signal=90%
GO_GO:0000413_PROTEIN PEPTIDYL-PROLYL ISOMERIZATION	GO_GO:0000413_PROTEIN PEPTIDYL-PROLYL ISOMERIZATION	30	0.429122	2.8016	0	0.011	0.000142477	5197	tags=63%, list=20%, signal=80%
PFAM_PF05193_PEPTIDASE_M16_C	PFAM_PF05193_PEPTIDASE_M16_C	11	0.674368	2.79985	0	0.011	0.00014074	3658	tags=82%, list=14%, signal=96%
PFAM_PF00152_TRNA-SYNT_2	PFAM_PF00152_TRNA-SYNT_2	8	0.785964	2.76363	0	0.015	0.000190138	2266	tags=88%, list=9%, signal=96%
GO_GO:0003755_PEPTIDYL-PROLYL CIS-TRANS ISOMERASE ACTIVITY	GO_GO:0003755_PEPTIDYL-PROLYL CIS-TRANS ISOMERASE ACTIVITY	30	0.429122	2.76187	0	0.015	0.000187875	5197	tags=63%, list=20%, signal=80%
PFAM_PF14533_USP7_C2	PFAM_PF14533_USP7_C2	5	0.971914	2.75826	0	0.017	0.000210328	717	tags=100%, list=3%, signal=103%
GO_GO:0019843_RRNA BINDING	GO_GO:0019843_RRNA BINDING	17	0.556264	2.74783	0	0.017	0.000207882	5301	tags=76%, list=21%, signal=97%
GO_GO:0032040_SMALL-SUBUNIT PROCESSOME	GO_GO:0032040_SMALL-SUBUNIT PROCESSOME	7	0.840057	2.74548	0	0.017	0.000205493	4066	tags=100%, list=16%, signal=119%
PFAM_PF00675_PEPTIDASE_M16	PFAM_PF00675_PEPTIDASE_M16	11	0.674368	2.7399	0	0.018	0.000214975	3658	tags=82%, list=14%, signal=96%
GO_GO:0003924_GTPASE ACTIVITY	GO_GO:0003924_GTPASE ACTIVITY	117	0.215701	2.73626	0	0.019	0.000224427	2360	tags=31%, list=9%, signal=34%
GO_GO:0005643_NUCLEAR PORE	GO_GO:0005643_NUCLEAR PORE	15	0.578255	2.72149	0	0.019	0.000221933	5638	tags=80%, list=22%, signal=103%
GO_GO:0003690_DOUBLE-STRANDED DNA BINDING	GO_GO:0003690_DOUBLE-STRANDED DNA BINDING	40	0.369086	2.71821	0	0.019	0.000219494	8416	tags=70%, list=33%, signal=105%
GO_GO:0003697_SINGLE-STRANDED DNA BINDING	GO_GO:0003697_SINGLE-STRANDED DNA BINDING	16	0.550941	2.71061	0	0.019	0.000217109	8236	tags=88%, list=32%, signal=129%
PFAM_PF00575_S1	PFAM_PF00575_S1	14	0.611738	2.69515	0	0.02	0.000225968	4425	tags=79%, list=17%, signal=95%
GO_GO:0005730_NUCLEOLUS	GO_GO:0005730_NUCLEOLUS	11	0.659811	2.66583	0	0.027	0.00030129	8644	tags=100%, list=34%, signal=152%
GO_GO:0019773_PROTEASOME CORE COMPLEX, ALPHA-SUBUNIT COMPLEX	GO_GO:0019773_PROTEASOME CORE COMPLEX, ALPHA-SUBUNIT COMPLEX	12	0.624818	2.66035	0	0.031	0.000342013	3185	tags=75%, list=13%, signal=86%
PFAM_PF07717_DUF1605	PFAM_PF07717_DUF1605	17	0.531964	2.65111	0	0.036	0.000393709	4424	tags=71%, list=17%, signal=85%
PFAM_PF03719_RIBOSOMAL_S5_C	PFAM_PF03719_RIBOSOMAL_S5_C	7	0.798968	2.64974	0	0.036	0.00038965	5109	tags=100%, list=20%, signal=125%
GO_GO:0016876_LIGASE ACTIVITY, FORMING AMINOACYL-TRNA AND RELATED COMPOUNDS	GO_GO:0016876_LIGASE ACTIVITY, FORMING AMINOACYL-TRNA AND RELATED COMPOUNDS	9	0.712543	2.64847	0	0.036	0.000385674	4483	tags=89%, list=18%, signal=108%
PFAM_PF10584_PROTEASOME_A_N	PFAM_PF10584_PROTEASOME_A_N	12	0.624818	2.61754	0	0.046	0.000498733	3185	tags=75%, list=13%, signal=86%
PFAM_PF02953_ZF-TIM10_DDP	PFAM_PF02953_ZF-TIM10_DDP	8	0.749596	2.60052	0	0.056	0.000610024	6363	tags=100%, list=25%, signal=133%
PFAM_PF04408_HA2	PFAM_PF04408_HA2	17	0.531964	2.59934	0	0.057	0.000614487	4424	tags=71%, list=17%, signal=85%
PFAM_PF03946_RIBOSOMAL_L11_N	PFAM_PF03946_RIBOSOMAL_L11_N	5	0.916095	2.59921	0	0.057	0.000608463	2134	tags=100%, list=8%, signal=109%
PFAM_PF00298_RIBOSOMAL_L11	PFAM_PF00298_RIBOSOMAL_L11	5	0.916095	2.59817	0	0.058	0.000612787	2134	tags=100%, list=8%, signal=109%
GO_GO:0000398_MRNA SPLICING, VIA SPLICEOSOME	GO_GO:0000398_MRNA SPLICING, VIA SPLICEOSOME	32	0.386823	2.59449	0	0.059	0.000617095	4472	tags=56%, list=18%, signal=68%
GO_GO:0004177_AMINOPEPTIDASE ACTIVITY	GO_GO:0004177_AMINOPEPTIDASE ACTIVITY	13	0.595931	2.57289	0	0.074	0.00078143	4407	tags=77%, list=17%, signal=93%
PFAM_PF00428_RIBOSOMAL_60S	PFAM_PF00428_RIBOSOMAL_60S	9	0.701858	2.56729	0	0.077	0.000803923	1933	tags=78%, list=8%, signal=84%
GO_GO:0016787_HYDROLASE ACTIVITY	GO_GO:0016787_HYDROLASE ACTIVITY	254	0.13581	2.5574	0	0.081	0.000836009	5482	tags=35%, list=22%, signal=44%
PFAM_PF04427_BRIX	PFAM_PF04427_BRIX	6	0.841718	2.55709	0	0.081	0.000828268	4023	tags=100%, list=16%, signal=119%
GO_GO:0003684_DAMAGED DNA BINDING	GO_GO:0003684_DAMAGED DNA BINDING	19	0.492374	2.55543	0	0.083	0.000840127	7552	tags=79%, list=30%, signal=112%
KEGG_K01265_METHIONYL AMINOPEPTIDASE [EC:3.4.11.18]	KEGG_K01265_METHIONYL AMINOPEPTIDASE [EC:3.4.11.18]	6	0.835336	2.55198	0	0.086	0.000861516	4185	tags=100%, list=16%, signal=120%
GO_GO:0006351_TRANSCRIPTION, DNA-TEMPLATED	GO_GO:0006351_TRANSCRIPTION, DNA-TEMPLATED	139	0.184679	2.53892	0	0.102	0.00103436	8853	tags=53%, list=35%, signal=81%
PFAM_PF00183_HSP90	PFAM_PF00183_HSP90	7	0.795186	2.5286	0	0.106	0.00107184	5205	tags=100%, list=20%, signal=126%
PFAM_PF00254_FKBP_C	PFAM_PF00254_FKBP_C	21	0.45883	2.51607	0	0.117	0.0011747	7704	tags=76%, list=30%, signal=109%
KEGG_K15032_MTERF DOMAIN-CONTAINING PROTEIN, MITOCHONDRIAL	KEGG_K15032_MTERF DOMAIN-CONTAINING PROTEIN, MITOCHONDRIAL	31	0.378644	2.51015	0	0.121	0.00120124	8416	tags=71%, list=33%, signal=106%
PFAM_PF03764_EFG_IV	PFAM_PF03764_EFG_IV	7	0.778944	2.5096	0.0019802	0.121	0.0011908	1990	tags=86%, list=8%, signal=93%
PFAM_PF01189_NOL1_NOP2_FMU	PFAM_PF01189_NOL1_NOP2_FMU	6	0.825685	2.50949	0	0.121	0.00118053	4430	tags=100%, list=17%, signal=121%
PFAM_PF14492_EFG_II	PFAM_PF14492_EFG_II	7	0.769253	2.5063	0	0.124	0.00119722	2236	tags=86%, list=9%, signal=94%
PFAM_PF08264_ANTICODON_1	PFAM_PF08264_ANTICODON_1	9	0.685074	2.50043	0	0.126	0.00120481	2359	tags=78%, list=9%, signal=86%
PFAM_PF01008_IF-2B	PFAM_PF01008_IF-2B	5	0.892421	2.49473	0	0.129	0.0012303	2735	tags=100%, list=11%, signal=112%
PFAM_PF10184_DUF2358	PFAM_PF10184_DUF2358	5	0.87174	2.47915	0	0.141	0.00131443	3260	tags=100%, list=13%, signal=115%
GO_GO:0000105_HISTIDINE BIOSYNTHETIC PROCESS	GO_GO:0000105_HISTIDINE BIOSYNTHETIC PROCESS	11	0.616251	2.46576	0	0.151	0.00137836	5133	tags=82%, list=20%, signal=103%
PFAM_PF08389_XPO1	PFAM_PF08389_XPO1	8	0.702838	2.46181	0	0.157	0.00141838	4376	tags=88%, list=17%, signal=106%
PFAM_PF13181_TPR_8	PFAM_PF13181_TPR_8	13	0.554905	2.4516	0	0.172	0.0015544	3495	tags=69%, list=14%, signal=80%
GO_GO:0051603_PROTEOLYSIS INVOLVED IN CELLULAR PROTEIN CATABOLIC PROCESS	GO_GO:0051603_PROTEOLYSIS INVOLVED IN CELLULAR PROTEIN CATABOLIC PROCESS	23	0.422909	2.43696	0	0.192	0.00172416	5830	tags=65%, list=23%, signal=85%
PFAM_PF00080_SOD_CU	PFAM_PF00080_SOD_CU	5	0.886591	2.43378	0	0.195	0.00173531	2883	tags=100%, list=11%, signal=113%
GO_GO:0006506_GPI ANCHOR BIOSYNTHETIC PROCESS	GO_GO:0006506_GPI ANCHOR BIOSYNTHETIC PROCESS	9	0.652619	2.4317	0	0.197	0.00175454	6004	tags=89%, list=24%, signal=116%
PFAM_PF00227_PROTEASOME	PFAM_PF00227_PROTEASOME	23	0.422909	2.41381	0	0.219	0.00189903	5830	tags=65%, list=23%, signal=85%
GO_GO:0004298_THREONINE-TYPE ENDOPEPTIDASE ACTIVITY	GO_GO:0004298_THREONINE-TYPE ENDOPEPTIDASE ACTIVITY	23	0.422909	2.41176	0	0.224	0.00194011	5830	tags=65%, list=23%, signal=85%
GO_GO:0005839_PROTEASOME CORE COMPLEX	GO_GO:0005839_PROTEASOME CORE COMPLEX	23	0.422909	2.41116	0	0.225	0.00193353	5830	tags=65%, list=23%, signal=85%
GO_GO:0000439_CORE TFIIH COMPLEX	GO_GO:0000439_CORE TFIIH COMPLEX	5	0.867762	2.40742	0	0.229	0.00195059	3361	tags=100%, list=13%, signal=115%
PFAM_PF02037_SAP	PFAM_PF02037_SAP	10	0.629049	2.40736	0	0.229	0.00193636	6885	tags=90%, list=27%, signal=123%
GO_GO:0006164_PURINE NUCLEOTIDE BIOSYNTHETIC PROCESS	GO_GO:0006164_PURINE NUCLEOTIDE BIOSYNTHETIC PROCESS	7	0.722767	2.39708	0	0.256	0.00212066	3416	tags=86%, list=13%, signal=99%
PFAM_PF00366_RIBOSOMAL_S17	PFAM_PF00366_RIBOSOMAL_S17	6	0.786685	2.39355	0	0.265	0.00221098	5420	tags=100%, list=21%, signal=127%
GO_GO:0006526_ARGININE BIOSYNTHETIC PROCESS	GO_GO:0006526_ARGININE BIOSYNTHETIC PROCESS	8	0.683686	2.39345	0	0.265	0.0022028	8036	tags=100%, list=32%, signal=146%
PFAM_PF02536_MTERF	PFAM_PF02536_MTERF	36	0.335647	2.38749	0.00201207	0.285	0.00241001	8416	tags=67%, list=33%, signal=100%
GO_GO:0006310_DNA RECOMBINATION	GO_GO:0006310_DNA RECOMBINATION	60	0.2616	2.38288	0	0.289	0.00246711	3952	tags=42%, list=16%, signal=49%
PFAM_PF00849_PSEUDOU_SYNTH_2	PFAM_PF00849_PSEUDOU_SYNTH_2	8	0.692516	2.38135	0	0.29	0.00247955	4638	tags=88%, list=18%, signal=107%
PFAM_PF14259_RRM_6	PFAM_PF14259_RRM_6	23	0.428076	2.37765	0.00200401	0.298	0.00254234	3491	tags=57%, list=14%, signal=65%
KEGG_K03686_MOLECULAR CHAPERONE DNAJ	KEGG_K03686_MOLECULAR CHAPERONE DNAJ	6	0.7714	2.37032	0	0.311	0.00265107	5808	tags=100%, list=23%, signal=130%
GO_GO:0006400_TRNA MODIFICATION	GO_GO:0006400_TRNA MODIFICATION	10	0.61286	2.36999	0.0020284	0.313	0.00264742	9835	tags=100%, list=39%, signal=163%
PFAM_PF13423_UCH_1	PFAM_PF13423_UCH_1	26	0.396534	2.36488	0.00192308	0.324	0.00275676	3613	tags=54%, list=14%, signal=63%
PFAM_PF00466_RIBOSOMAL_L10	PFAM_PF00466_RIBOSOMAL_L10	6	0.776128	2.36363	0	0.328	0.00276638	5688	tags=100%, list=22%, signal=129%
PFAM_PF00364_BIOTIN_LIPOYL	PFAM_PF00364_BIOTIN_LIPOYL	11	0.573394	2.36176	0	0.334	0.00279645	8529	tags=91%, list=34%, signal=137%
GO_GO:0004175_ENDOPEPTIDASE ACTIVITY	GO_GO:0004175_ENDOPEPTIDASE ACTIVITY	17	0.463068	2.35444	0	0.355	0.00295095	3185	tags=59%, list=13%, signal=67%
PFAM_PF01416_PSEUDOU_SYNTH_1	PFAM_PF01416_PSEUDOU_SYNTH_1	6	0.7792	2.33675	0	0.394	0.00333015	5610	tags=100%, list=22%, signal=128%
PFAM_PF13365_TRYPSIN_2	PFAM_PF13365_TRYPSIN_2	29	0.364418	2.33198	0	0.402	0.00339072	5641	tags=59%, list=22%, signal=75%
PFAM_PF01138_RNASE_PH	PFAM_PF01138_RNASE_PH	9	0.639066	2.31859	0	0.436	0.00369336	6348	tags=89%, list=25%, signal=118%
PFAM_PF11833_DUF3353	PFAM_PF11833_DUF3353	5	0.81474	2.30914	0	0.46	0.00396986	4707	tags=100%, list=19%, signal=123%
KEGG_K03231_ELONGATION FACTOR 1-ALPHA	KEGG_K03231_ELONGATION FACTOR 1-ALPHA	7	0.712946	2.30801	0	0.463	0.00397788	38	tags=71%, list=0%, signal=72%
GO_GO:0008236_SERINE-TYPE PEPTIDASE ACTIVITY	GO_GO:0008236_SERINE-TYPE PEPTIDASE ACTIVITY	30	0.346841	2.30058	0	0.481	0.00416406	5591	tags=57%, list=22%, signal=73%
PFAM_PF04055_RADICAL_SAM	PFAM_PF04055_RADICAL_SAM	12	0.544519	2.28892	0	0.523	0.00466773	3107	tags=67%, list=12%, signal=76%
KEGG_K07466_REPLICATION FACTOR A1	KEGG_K07466_REPLICATION FACTOR A1	12	0.535449	2.28692	0	0.531	0.00472576	7569	tags=83%, list=30%, signal=119%
GO_GO:0005852_EUKARYOTIC TRANSLATION INITIATION FACTOR 3 COMPLEX	GO_GO:0005852_EUKARYOTIC TRANSLATION INITIATION FACTOR 3 COMPLEX	18	0.458547	2.28643	0.004158	0.531	0.00470988	3881	tags=61%, list=15%, signal=72%
GO_GO:0016817_HYDROLASE ACTIVITY, ACTING ON ACID ANHYDRIDES	GO_GO:0016817_HYDROLASE ACTIVITY, ACTING ON ACID ANHYDRIDES	11	0.558872	2.27483	0.0020284	0.56	0.00510494	4281	tags=73%, list=17%, signal=87%
GO_GO:0008080_N-ACETYLTRANSFERASE ACTIVITY	GO_GO:0008080_N-ACETYLTRANSFERASE ACTIVITY	45	0.2814	2.27478	0	0.56	0.00508111	7537	tags=58%, list=30%, signal=82%
PFAM_PF10294_METHYLTRANSF_16	PFAM_PF10294_METHYLTRANSF_16	13	0.50605	2.25923	0.00191205	0.601	0.00566499	6688	tags=77%, list=26%, signal=104%
GO_GO:0015991_ATP HYDROLYSIS COUPLED PROTON TRANSPORT	GO_GO:0015991_ATP HYDROLYSIS COUPLED PROTON TRANSPORT	25	0.378565	2.25557	0	0.611	0.00578557	2584	tags=48%, list=10%, signal=53%
GO_GO:0016884_CARBON-NITROGEN LIGASE ACTIVITY, WITH GLUTAMINE AS AMIDO-N-DONOR	GO_GO:0016884_CARBON-NITROGEN LIGASE ACTIVITY, WITH GLUTAMINE AS AMIDO-N-DONOR	15	0.483825	2.25452	0	0.613	0.00578859	9727	tags=87%, list=38%, signal=140%
KEGG_K07277_OUTER MEMBRANE PROTEIN INSERTION PORIN FAMILY	KEGG_K07277_OUTER MEMBRANE PROTEIN INSERTION PORIN FAMILY	5	0.778933	2.24969	0	0.626	0.00598424	5616	tags=100%, list=22%, signal=128%
PFAM_PF00673_RIBOSOMAL_L5_C	PFAM_PF00673_RIBOSOMAL_L5_C	7	0.678774	2.24844	0	0.632	0.00601605	8160	tags=100%, list=32%, signal=147%
GO_GO:0051536_IRON-SULFUR CLUSTER BINDING	GO_GO:0051536_IRON-SULFUR CLUSTER BINDING	56	0.253153	2.24703	0.00194553	0.637	0.00607693	3107	tags=38%, list=12%, signal=43%
KEGG_K02868_LARGE SUBUNIT RIBOSOMAL PROTEIN L11E	KEGG_K02868_LARGE SUBUNIT RIBOSOMAL PROTEIN L11E	5	0.787284	2.24388	0.00201613	0.657	0.00620286	5404	tags=100%, list=21%, signal=127%
GO_GO:0045735_NUTRIENT RESERVOIR ACTIVITY	GO_GO:0045735_NUTRIENT RESERVOIR ACTIVITY	28	0.349335	2.23716	0	0.675	0.00647801	15623	tags=96%, list=62%, signal=250%
KEGG_K04077_CHAPERONIN GROEL	KEGG_K04077_CHAPERONIN GROEL	5	0.780509	2.23454	0	0.684	0.00658696	5576	tags=100%, list=22%, signal=128%
PFAM_PF13180_PDZ_2	PFAM_PF13180_PDZ_2	12	0.519183	2.22866	0	0.704	0.00689277	3750	tags=67%, list=15%, signal=78%
GO_GO:0031072_HEAT SHOCK PROTEIN BINDING	GO_GO:0031072_HEAT SHOCK PROTEIN BINDING	33	0.326684	2.22662	0	0.709	0.00695307	6334	tags=58%, list=25%, signal=77%
GO_GO:0004222_METALLOENDOPEPTIDASE ACTIVITY	GO_GO:0004222_METALLOENDOPEPTIDASE ACTIVITY	27	0.357598	2.22087	0	0.724	0.00720651	5035	tags=56%, list=20%, signal=69%
PFAM_PF00333_RIBOSOMAL_S5	PFAM_PF00333_RIBOSOMAL_S5	5	0.798905	2.21532	0.00204082	0.744	0.00740552	5109	tags=100%, list=20%, signal=125%
GO_GO:0001510_RNA METHYLATION	GO_GO:0001510_RNA METHYLATION	5	0.786693	2.20384	0	0.786	0.00819062	5419	tags=100%, list=21%, signal=127%
GO_GO:0006397_MRNA PROCESSING	GO_GO:0006397_MRNA PROCESSING	25	0.373834	2.20272	0	0.788	0.00814872	2704	tags=48%, list=11%, signal=54%
PFAM_PF00281_RIBOSOMAL_L5	PFAM_PF00281_RIBOSOMAL_L5	6	0.719125	2.20198	0.0019685	0.79	0.00818841	7135	tags=100%, list=28%, signal=139%
PFAM_PF01336_TRNA_ANTI	PFAM_PF01336_TRNA_ANTI	12	0.535449	2.20097	0.00197239	0.793	0.00821694	7569	tags=83%, list=30%, signal=119%
PFAM_PF15612_WHIM1	PFAM_PF15612_WHIM1	6	0.725986	2.19128	0	0.813	0.00866685	2729	tags=83%, list=11%, signal=93%
PFAM_PF08387_FBD	PFAM_PF08387_FBD	53	0.25258	2.19025	0.00198413	0.814	0.00870815	11804	tags=72%, list=46%, signal=134%
GO_GO:0008094_DNA-DEPENDENT ATPASE ACTIVITY	GO_GO:0008094_DNA-DEPENDENT ATPASE ACTIVITY	14	0.481975	2.19017	0.00208333	0.814	0.00866945	7718	tags=79%, list=30%, signal=113%
PFAM_PF01728_FTSJ	PFAM_PF01728_FTSJ	5	0.775112	2.18258	0	0.836	0.00899916	5713	tags=100%, list=23%, signal=129%
PFAM_PF03725_RNASE_PH_C	PFAM_PF03725_RNASE_PH_C	8	0.625148	2.18233	0.00409836	0.836	0.00896529	6348	tags=88%, list=25%, signal=117%
PFAM_PF00850_HIST_DEACETYL	PFAM_PF00850_HIST_DEACETYL	11	0.550519	2.18181	0	0.839	0.00897807	4493	tags=73%, list=18%, signal=88%
PFAM_PF12436_USP7	PFAM_PF12436_USP7	5	0.777271	2.17936	0	0.847	0.00905613	580	tags=80%, list=2%, signal=82%
PFAM_PF13489_METHYLTRANSF_23	PFAM_PF13489_METHYLTRANSF_23	9	0.608257	2.17656	0	0.852	0.00922521	7130	tags=89%, list=28%, signal=124%
PFAM_PF13589_HATPASE_C_3	PFAM_PF13589_HATPASE_C_3	10	0.556077	2.17403	0	0.855	0.00930286	6198	tags=80%, list=24%, signal=106%
PFAM_PF00472_RF-1	PFAM_PF00472_RF-1	8	0.617584	2.17134	0.00199203	0.862	0.00939378	6540	tags=88%, list=26%, signal=118%
PFAM_PF04811_SEC23_TRUNK	PFAM_PF04811_SEC23_TRUNK	10	0.562224	2.16607	0	0.875	0.00955993	6042	tags=80%, list=24%, signal=105%
PFAM_PF13535_ATP-GRASP_4	PFAM_PF13535_ATP-GRASP_4	9	0.591149	2.16581	0	0.875	0.00952546	4743	tags=78%, list=19%, signal=96%
GO_GO:0006099_TRICARBOXYLIC ACID CYCLE	GO_GO:0006099_TRICARBOXYLIC ACID CYCLE	16	0.441352	2.16528	0	0.875	0.00950119	6256	tags=69%, list=25%, signal=91%
PFAM_PF01425_AMIDASE	PFAM_PF01425_AMIDASE	14	0.474276	2.1652	0.00193424	0.875	0.0094578	9727	tags=86%, list=38%, signal=139%
PFAM_PF00588_SPOU_METHYLASE	PFAM_PF00588_SPOU_METHYLASE	6	0.717786	2.1607	0	0.879	0.00961511	7169	tags=100%, list=28%, signal=139%
GO_GO:0005794_GOLGI APPARATUS	GO_GO:0005794_GOLGI APPARATUS	8	-0.638818	-2.20425	0	0.74	0.00993083	6003	tags=88%, list=24%, signal=115%
PFAM_PF14369_ZINC_RIBBON_9	PFAM_PF14369_ZINC_RIBBON_9	10	-0.582554	-2.20494	0.00202429	0.739	0.00994091	5528	tags=80%, list=22%, signal=102%
KEGG_K14497_PROTEIN PHOSPHATASE 2C [EC:3.1.3.16]	KEGG_K14497_PROTEIN PHOSPHATASE 2C [EC:3.1.3.16]	10	-0.572397	-2.21014	0.00206612	0.732	0.00965606	10864	tags=100%, list=43%, signal=175%
PFAM_PF08100_DIMERISATION	PFAM_PF08100_DIMERISATION	24	-0.378919	-2.21212	0.00186916	0.731	0.0096363	14722	tags=96%, list=58%, signal=228%
GO_GO:0005985_SUCROSE METABOLIC PROCESS	GO_GO:0005985_SUCROSE METABOLIC PROCESS	10	-0.567897	-2.21599	0.0019802	0.717	0.00937998	5900	tags=80%, list=23%, signal=104%
PFAM_PF13516_LRR_6	PFAM_PF13516_LRR_6	9	-0.610463	-2.23679	0	0.656	0.00807101	7076	tags=89%, list=28%, signal=123%
GO_GO:0042132_FRUCTOSE 1,6-BISPHOSPHATE 1-PHOSPHATASE ACTIVITY	GO_GO:0042132_FRUCTOSE 1,6-BISPHOSPHATE 1-PHOSPHATASE ACTIVITY	5	-0.798826	-2.23925	0	0.649	0.00798786	5113	tags=100%, list=20%, signal=125%
GO_GO:0005801_CIS-GOLGI NETWORK	GO_GO:0005801_CIS-GOLGI NETWORK	7	-0.679601	-2.24023	0.00200401	0.644	0.00798433	8141	tags=100%, list=32%, signal=147%
GO_GO:0016301_KINASE ACTIVITY	GO_GO:0016301_KINASE ACTIVITY	42	-0.290768	-2.25011	0	0.622	0.00747997	7744	tags=60%, list=30%, signal=86%
KEGG_K16075_MAGNESIUM TRANSPORTER	KEGG_K16075_MAGNESIUM TRANSPORTER	7	-0.698578	-2.2502	0	0.621	0.00753104	4032	tags=86%, list=16%, signal=102%
PFAM_PF03859_CG-1	PFAM_PF03859_CG-1	7	-0.687193	-2.25768	0.0020284	0.597	0.00716215	4321	tags=86%, list=17%, signal=103%
KEGG_K00430_PEROXIDASE [EC:1.11.1.7]	KEGG_K00430_PEROXIDASE [EC:1.11.1.7]	60	-0.250031	-2.26103	0	0.592	0.00705973	15673	tags=87%, list=62%, signal=226%
KEGG_K09419_HEAT SHOCK TRANSCRIPTION FACTOR, OTHER EUKARYOTE	KEGG_K09419_HEAT SHOCK TRANSCRIPTION FACTOR, OTHER EUKARYOTE	23	-0.388605	-2.26219	0.00389864	0.589	0.00707055	12222	tags=87%, list=48%, signal=168%
GO_GO:0005992_TREHALOSE BIOSYNTHETIC PROCESS	GO_GO:0005992_TREHALOSE BIOSYNTHETIC PROCESS	17	-0.459945	-2.26396	0	0.584	0.00704332	7747	tags=76%, list=31%, signal=110%
KEGG_K07904_RAS-RELATED PROTEIN RAB-11A	KEGG_K07904_RAS-RELATED PROTEIN RAB-11A	16	-0.477288	-2.26786	0	0.573	0.00689878	8520	tags=81%, list=34%, signal=122%
GO_GO:0005216_ION CHANNEL ACTIVITY	GO_GO:0005216_ION CHANNEL ACTIVITY	30	-0.348157	-2.26879	0	0.57	0.00689279	6406	tags=60%, list=25%, signal=80%
KEGG_K16055_TREHALOSE 6-PHOSPHATE SYNTHASE/PHOSPHATASE [EC:2.4.1.15 3.1.3.12]	KEGG_K16055_TREHALOSE 6-PHOSPHATE SYNTHASE/PHOSPHATASE [EC:2.4.1.15 3.1.3.12]	10	-0.595166	-2.27216	0.00631579	0.561	0.00676791	7747	tags=90%, list=31%, signal=129%
PFAM_PF00447_HSF_DNA-BIND	PFAM_PF00447_HSF_DNA-BIND	23	-0.388605	-2.28016	0	0.538	0.00637882	12222	tags=87%, list=48%, signal=168%
PFAM_PF14368_LTP_2	PFAM_PF14368_LTP_2	33	-0.334276	-2.2829	0.00197239	0.532	0.00630469	16146	tags=97%, list=64%, signal=266%
GO_GO:0048544_RECOGNITION OF POLLEN	GO_GO:0048544_RECOGNITION OF POLLEN	64	-0.235371	-2.28483	0	0.526	0.00626956	13083	tags=75%, list=52%, signal=154%
KEGG_K13464_JASMONATE ZIM DOMAIN-CONTAINING PROTEIN	KEGG_K13464_JASMONATE ZIM DOMAIN-CONTAINING PROTEIN	12	-0.557469	-2.28781	0.00191205	0.518	0.00616017	11244	tags=100%, list=44%, signal=179%
GO_GO:0004190_ASPARTIC-TYPE ENDOPEPTIDASE ACTIVITY	GO_GO:0004190_ASPARTIC-TYPE ENDOPEPTIDASE ACTIVITY	75	-0.223746	-2.29032	0	0.515	0.00619366	14988	tags=81%, list=59%, signal=198%
PFAM_PF00982_GLYCO_TRANSF_20	PFAM_PF00982_GLYCO_TRANSF_20	10	-0.595166	-2.29166	0	0.511	0.00617302	7747	tags=90%, list=31%, signal=129%
PFAM_PF00153_MITO_CARR	PFAM_PF00153_MITO_CARR	61	-0.250754	-2.2979	0	0.496	0.00595752	8218	tags=57%, list=32%, signal=85%
PFAM_PF03798_TRAM_LAG1_CLN8	PFAM_PF03798_TRAM_LAG1_CLN8	14	-0.508388	-2.30224	0.00583658	0.479	0.00578123	10677	tags=93%, list=42%, signal=160%
PFAM_PF03357_SNF7	PFAM_PF03357_SNF7	16	-0.483246	-2.30382	0	0.474	0.00577321	3608	tags=63%, list=14%, signal=73%
KEGG_K07977_ARF/SAR FAMILY, OTHER	KEGG_K07977_ARF/SAR FAMILY, OTHER	9	-0.63563	-2.31141	0.00383142	0.459	0.00552084	3616	tags=78%, list=14%, signal=91%
GO_GO:0004553_HYDROLASE ACTIVITY, HYDROLYZING O-GLYCOSYL COMPOUNDS	GO_GO:0004553_HYDROLASE ACTIVITY, HYDROLYZING O-GLYCOSYL COMPOUNDS	230	-0.133628	-2.318	0.00204082	0.448	0.00539093	16510	tags=78%, list=65%, signal=222%
GO_GO:0003978_UDP-GLUCOSE 4-EPIMERASE ACTIVITY	GO_GO:0003978_UDP-GLUCOSE 4-EPIMERASE ACTIVITY	7	-0.718405	-2.3206	0	0.442	0.00535821	7156	tags=100%, list=28%, signal=139%
KEGG_K07198_5'-AMP-ACTIVATED PROTEIN KINASE, CATALYTIC ALPHA SUBUNIT [EC:2.7.11.11]	KEGG_K07198_5'-AMP-ACTIVATED PROTEIN KINASE, CATALYTIC ALPHA SUBUNIT [EC:2.7.11.11]	12	-0.553932	-2.32081	0	0.442	0.00540115	4986	tags=75%, list=20%, signal=93%
PFAM_PF00122_E1-E2_ATPASE	PFAM_PF00122_E1-E2_ATPASE	46	-0.279087	-2.32189	0	0.437	0.00537941	6727	tags=54%, list=26%, signal=74%
PFAM_PF04367_DUF502	PFAM_PF04367_DUF502	5	-0.829355	-2.32226	0	0.437	0.00542336	4338	tags=100%, list=17%, signal=121%
PFAM_PF02365_NAM	PFAM_PF02365_NAM	84	-0.217575	-2.32269	0	0.435	0.00545866	18979	tags=96%, list=75%, signal=381%
KEGG_K14498_SERINE/THREONINE-PROTEIN KINASE SRK2 [EC:2.7.11.1]	KEGG_K14498_SERINE/THREONINE-PROTEIN KINASE SRK2 [EC:2.7.11.1]	11	-0.582574	-2.32501	0	0.431	0.00542845	8298	tags=91%, list=33%, signal=135%
KEGG_K09480_DIGALACTOSYLDIACYLGLYCEROL SYNTHASE [EC:2.4.1.241]	KEGG_K09480_DIGALACTOSYLDIACYLGLYCEROL SYNTHASE [EC:2.4.1.241]	5	-0.819113	-2.32673	0	0.427	0.00541633	4598	tags=100%, list=18%, signal=122%
PFAM_PF00566_TBC	PFAM_PF00566_TBC	20	-0.428215	-2.32995	0.00203666	0.417	0.00526704	8180	tags=75%, list=32%, signal=111%
PFAM_PF00249_MYB_DNA-BINDING	PFAM_PF00249_MYB_DNA-BINDING	180	-0.147097	-2.33727	0	0.397	0.00500675	13502	tags=68%, list=53%, signal=144%
GO_GO:0007034_VACUOLAR TRANSPORT	GO_GO:0007034_VACUOLAR TRANSPORT	16	-0.483246	-2.33767	0	0.395	0.00502934	3608	tags=63%, list=14%, signal=73%
GO_GO:0005249_VOLTAGE-GATED POTASSIUM CHANNEL ACTIVITY	GO_GO:0005249_VOLTAGE-GATED POTASSIUM CHANNEL ACTIVITY	22	-0.410372	-2.34516	0	0.379	0.00482956	12673	tags=91%, list=50%, signal=181%
PFAM_PF06200_TIFY	PFAM_PF06200_TIFY	19	-0.452281	-2.36351	0	0.341	0.00428105	11244	tags=89%, list=44%, signal=160%
PFAM_PF06507_AUXIN_RESP	PFAM_PF06507_AUXIN_RESP	26	-0.392058	-2.37031	0.00199601	0.332	0.00421901	9588	tags=77%, list=38%, signal=123%
KEGG_K06269_SERINE/THREONINE-PROTEIN PHOSPHATASE PP1 CATALYTIC SUBUNIT [EC:3.1.3.16]	KEGG_K06269_SERINE/THREONINE-PROTEIN PHOSPHATASE PP1 CATALYTIC SUBUNIT [EC:3.1.3.16]	6	-0.79287	-2.37612	0	0.32	0.00406534	5265	tags=100%, list=21%, signal=126%
PFAM_PF04749_PLAC8	PFAM_PF04749_PLAC8	17	-0.471499	-2.38866	0	0.286	0.00373646	10441	tags=88%, list=41%, signal=150%
PFAM_PF16891_STPPASE_N	PFAM_PF16891_STPPASE_N	6	-0.79287	-2.4	0	0.262	0.00341946	5265	tags=100%, list=21%, signal=126%
GO_GO:0048046_APOPLAST	GO_GO:0048046_APOPLAST	30	-0.363432	-2.40743	0	0.244	0.00320499	16175	tags=100%, list=64%, signal=275%
GO_GO:0009725_RESPONSE TO HORMONE	GO_GO:0009725_RESPONSE TO HORMONE	26	-0.392058	-2.40997	0.00197628	0.238	0.00314271	9588	tags=77%, list=38%, signal=123%
GO_GO:0006913_NUCLEOCYTOPLASMIC TRANSPORT	GO_GO:0006913_NUCLEOCYTOPLASMIC TRANSPORT	40	-0.322334	-2.41926	0	0.214	0.00286511	4525	tags=50%, list=18%, signal=61%
GO_GO:0005509_CALCIUM ION BINDING	GO_GO:0005509_CALCIUM ION BINDING	232	-0.140574	-2.42069	0	0.211	0.00286533	11677	tags=60%, list=46%, signal=110%
PFAM_PF00244_14-3-3	PFAM_PF00244_14-3-3	6	-0.803749	-2.43262	0	0.195	0.00263431	757	tags=83%, list=3%, signal=86%
KEGG_K09422_MYB PROTO-ONCOGENE PROTEIN, PLANT	KEGG_K09422_MYB PROTO-ONCOGENE PROTEIN, PLANT	73	-0.24204	-2.44081	0	0.182	0.00245653	15438	tags=85%, list=61%, signal=216%
GO_GO:0019904_PROTEIN DOMAIN SPECIFIC BINDING	GO_GO:0019904_PROTEIN DOMAIN SPECIFIC BINDING	6	-0.803749	-2.44509	0	0.176	0.00239238	757	tags=83%, list=3%, signal=86%
PFAM_PF03790_KNOX1	PFAM_PF03790_KNOX1	10	-0.645877	-2.4454	0	0.175	0.00241087	8999	tags=100%, list=35%, signal=155%
GO_GO:0006813_POTASSIUM ION TRANSPORT	GO_GO:0006813_POTASSIUM ION TRANSPORT	28	-0.380947	-2.4479	0	0.174	0.00241772	5755	tags=61%, list=23%, signal=78%
PFAM_PF01453_B_LECTIN	PFAM_PF01453_B_LECTIN	77	-0.238749	-2.45065	0	0.169	0.00235182	13083	tags=75%, list=52%, signal=155%
PFAM_PF14555_UBA_4	PFAM_PF14555_UBA_4	8	-0.702601	-2.45273	0	0.163	0.00228268	4384	tags=88%, list=17%, signal=106%
GO_GO:0015031_PROTEIN TRANSPORT	GO_GO:0015031_PROTEIN TRANSPORT	52	-0.294535	-2.45941	0	0.15	0.00213634	4745	tags=48%, list=19%, signal=59%
KEGG_K06630_14-3-3 PROTEIN EPSILON	KEGG_K06630_14-3-3 PROTEIN EPSILON	6	-0.803749	-2.45971	0	0.15	0.00216521	757	tags=83%, list=3%, signal=86%
GO_GO:0046524_SUCROSE-PHOSPHATE SYNTHASE ACTIVITY	GO_GO:0046524_SUCROSE-PHOSPHATE SYNTHASE ACTIVITY	5	-0.881116	-2.46893	0	0.139	0.00202716	3024	tags=100%, list=12%, signal=113%
PFAM_PF03791_KNOX2	PFAM_PF03791_KNOX2	10	-0.645877	-2.4692	0	0.138	0.00204227	8999	tags=100%, list=35%, signal=155%
PFAM_PF03018_DIRIGENT	PFAM_PF03018_DIRIGENT	27	-0.385665	-2.47088	0	0.136	0.00203069	15610	tags=100%, list=61%, signal=259%
PFAM_PF13499_EF-HAND_7	PFAM_PF13499_EF-HAND_7	85	-0.225373	-2.47446	0	0.127	0.00193759	7740	tags=53%, list=30%, signal=76%
PFAM_PF00643_ZF-B_BOX	PFAM_PF00643_ZF-B_BOX	20	-0.466334	-2.48467	0	0.116	0.00177404	9752	tags=85%, list=38%, signal=138%
PFAM_PF02358_TREHALOSE_PPASE	PFAM_PF02358_TREHALOSE_PPASE	16	-0.507751	-2.49058	0	0.111	0.00172945	7747	tags=81%, list=31%, signal=117%
KEGG_K00696_SUCROSE-PHOSPHATE SYNTHASE [EC:2.4.1.14]	KEGG_K00696_SUCROSE-PHOSPHATE SYNTHASE [EC:2.4.1.14]	5	-0.881116	-2.51326	0	0.097	0.00148693	3024	tags=100%, list=12%, signal=113%
GO_GO:0015079_POTASSIUM ION TRANSMEMBRANE TRANSPORTER ACTIVITY	GO_GO:0015079_POTASSIUM ION TRANSMEMBRANE TRANSPORTER ACTIVITY	24	-0.429347	-2.51471	0	0.097	0.00150946	8153	tags=75%, list=32%, signal=110%
PFAM_PF02705_K_TRANS	PFAM_PF02705_K_TRANS	24	-0.429347	-2.53992	0	0.08	0.00124003	8153	tags=75%, list=32%, signal=110%
KEGG_K14484_AUXIN-RESPONSIVE PROTEIN IAA	KEGG_K14484_AUXIN-RESPONSIVE PROTEIN IAA	23	-0.446468	-2.56826	0	0.06	0.000947481	14066	tags=100%, list=55%, signal=224%
PFAM_PF03909_BSD	PFAM_PF03909_BSD	10	-0.65328	-2.56935	0	0.06	0.000962521	6272	tags=90%, list=25%, signal=119%
GO_GO:0007264_SMALL GTPASE MEDIATED SIGNAL TRANSDUCTION	GO_GO:0007264_SMALL GTPASE MEDIATED SIGNAL TRANSDUCTION	56	-0.28548	-2.57249	0	0.06	0.000978045	2290	tags=38%, list=9%, signal=41%
GO_GO:0016791_PHOSPHATASE ACTIVITY	GO_GO:0016791_PHOSPHATASE ACTIVITY	35	-0.367905	-2.57973	0	0.057	0.000947887	5907	tags=60%, list=23%, signal=78%
GO_GO:0030246_CARBOHYDRATE BINDING	GO_GO:0030246_CARBOHYDRATE BINDING	118	-0.20258	-2.58315	0	0.057	0.000963685	10374	tags=61%, list=41%, signal=103%
PFAM_PF01344_KELCH_1	PFAM_PF01344_KELCH_1	35	-0.366848	-2.60233	0	0.051	0.000867749	11012	tags=80%, list=43%, signal=141%
PFAM_PF00560_LRR_1	PFAM_PF00560_LRR_1	162	-0.17534	-2.60529	0	0.051	0.000882711	19401	tags=94%, list=76%, signal=395%
KEGG_K04382_SERINE/THREONINE-PROTEIN PHOSPHATASE 2A CATALYTIC SUBUNIT [EC:3.1.3.16]	KEGG_K04382_SERINE/THREONINE-PROTEIN PHOSPHATASE 2A CATALYTIC SUBUNIT [EC:3.1.3.16]	5	-0.949066	-2.61857	0	0.044	0.000747635	1299	tags=100%, list=5%, signal=105%
GO_GO:0005198_STRUCTURAL MOLECULE ACTIVITY	GO_GO:0005198_STRUCTURAL MOLECULE ACTIVITY	24	-0.438107	-2.62407	0	0.042	0.000726994	2641	tags=54%, list=10%, signal=60%
PFAM_PF09335_SNARE_ASSOC	PFAM_PF09335_SNARE_ASSOC	12	-0.626276	-2.62887	0	0.037	0.000653113	3150	tags=75%, list=12%, signal=86%
PFAM_PF07227_DUF1423	PFAM_PF07227_DUF1423	9	-0.722717	-2.65357	0	0.033	0.00059444	7048	tags=100%, list=28%, signal=138%
GO_GO:0006810_TRANSPORT	GO_GO:0006810_TRANSPORT	323	-0.127784	-2.66796	0	0.03	0.000552176	7017	tags=40%, list=28%, signal=55%
GO_GO:0009538_PHOTOSYSTEM I REACTION CENTER	GO_GO:0009538_PHOTOSYSTEM I REACTION CENTER	5	-0.968565	-2.67974	0	0.029	0.000544522	804	tags=100%, list=3%, signal=103%
GO_GO:0005618_CELL WALL	GO_GO:0005618_CELL WALL	46	-0.333005	-2.71721	0	0.024	0.000472482	16400	tags=98%, list=65%, signal=276%
PFAM_PF00170_BZIP_1	PFAM_PF00170_BZIP_1	79	-0.266242	-2.7316	0	0.018	0.000346438	13189	tags=78%, list=52%, signal=163%
PFAM_PF00139_LECTIN_LEGB	PFAM_PF00139_LECTIN_LEGB	52	-0.327095	-2.75551	0	0.015	0.000295181	10756	tags=75%, list=42%, signal=130%
GO_GO:0016758_TRANSFERASE ACTIVITY, TRANSFERRING HEXOSYL GROUPS	GO_GO:0016758_TRANSFERASE ACTIVITY, TRANSFERRING HEXOSYL GROUPS	168	-0.183387	-2.77739	0	0.008	0.000160405	16988	tags=85%, list=67%, signal=255%
PFAM_PF02458_TRANSFERASE	PFAM_PF02458_TRANSFERASE	70	-0.277667	-2.78066	0	0.008	0.000163892	17273	tags=96%, list=68%, signal=299%
GO_GO:0022857_TRANSMEMBRANE TRANSPORTER ACTIVITY	GO_GO:0022857_TRANSMEMBRANE TRANSPORTER ACTIVITY	71	-0.27521	-2.78374	0	0.008	0.000167534	13417	tags=80%, list=53%, signal=170%
KEGG_K04371_MITOGEN-ACTIVATED PROTEIN KINASE 1/3 [EC:2.7.11.24]	KEGG_K04371_MITOGEN-ACTIVATED PROTEIN KINASE 1/3 [EC:2.7.11.24]	14	-0.611158	-2.82006	0	0.006	0.000128939	8069	tags=93%, list=32%, signal=136%
GO_GO:0009522_PHOTOSYSTEM I	GO_GO:0009522_PHOTOSYSTEM I	12	-0.667685	-2.83403	0	0.005	0.000110247	4215	tags=83%, list=17%, signal=100%
PFAM_PF07145_PAM2	PFAM_PF07145_PAM2	11	-0.715918	-2.84804	0	0.005	0.000112872	7222	tags=100%, list=28%, signal=140%
GO_GO:0006012_GALACTOSE METABOLIC PROCESS	GO_GO:0006012_GALACTOSE METABOLIC PROCESS	11	-0.718519	-2.8609	0	0.005	0.000115625	7156	tags=100%, list=28%, signal=139%
PFAM_PF00025_ARF	PFAM_PF00025_ARF	47	-0.354398	-2.87005	0	0.005	0.000118516	4525	tags=53%, list=18%, signal=65%
PFAM_PF03106_WRKY	PFAM_PF03106_WRKY	81	-0.264686	-2.88796	0	0.004	9.72694e-05	11483	tags=72%, list=45%, signal=130%
GO_GO:0016747_TRANSFERASE ACTIVITY, TRANSFERRING ACYL GROUPS OTHER THAN AMINO-ACYL GROUPS	GO_GO:0016747_TRANSFERASE ACTIVITY, TRANSFERRING ACYL GROUPS OTHER THAN AMINO-ACYL GROUPS	119	-0.229862	-2.89595	0	0.004	9.98291e-05	16169	tags=87%, list=64%, signal=237%
PFAM_PF00504_CHLOROA_B-BIND	PFAM_PF00504_CHLOROA_B-BIND	22	-0.5211	-2.9105	0	0.004	0.000102527	1785	tags=59%, list=7%, signal=64%
GO_GO:0015979_PHOTOSYNTHESIS	GO_GO:0015979_PHOTOSYNTHESIS	57	-0.325163	-2.91128	0	0.004	0.000105375	5127	tags=53%, list=20%, signal=66%
GO_GO:0042578_PHOSPHORIC ESTER HYDROLASE ACTIVITY	GO_GO:0042578_PHOSPHORIC ESTER HYDROLASE ACTIVITY	14	-0.627236	-2.9179	0	0.004	0.000108386	7661	tags=93%, list=30%, signal=133%
PFAM_PF13920_ZF-C3HC4_3	PFAM_PF13920_ZF-C3HC4_3	59	-0.328721	-2.97436	0	0.002	5.52169e-05	7597	tags=63%, list=30%, signal=89%
GO_GO:0016192_VESICLE-MEDIATED TRANSPORT	GO_GO:0016192_VESICLE-MEDIATED TRANSPORT	84	-0.285952	-2.98146	0	0.002	5.68901e-05	3344	tags=42%, list=13%, signal=48%
PFAM_PF05920_COPRINUS_MATING	PFAM_PF05920_COPRINUS_MATING	21	-0.55084	-2.99149	0	0.002	5.86679e-05	8999	tags=90%, list=35%, signal=140%
GO_GO:0009765_PHOTOSYNTHESIS, LIGHT HARVESTING	GO_GO:0009765_PHOTOSYNTHESIS, LIGHT HARVESTING	18	-0.596829	-3.03372	0	0.002	6.05604e-05	1785	tags=67%, list=7%, signal=72%
PFAM_PF00201_UDPGT	PFAM_PF00201_UDPGT	153	-0.210669	-3.13291	0	0.001	3.12115e-05	16922	tags=88%, list=67%, signal=261%
PFAM_PF13855_LRR_8	PFAM_PF13855_LRR_8	255	-0.172393	-3.16997	0	0.001	3.22877e-05	19366	tags=93%, list=76%, signal=389%
PFAM_PF08263_LRRNT_2	PFAM_PF08263_LRRNT_2	241	-0.17451	-3.1779	0	0	0	19212	tags=93%, list=76%, signal=378%
PFAM_PF02309_AUX_IAA	PFAM_PF02309_AUX_IAA	38	-0.446732	-3.20553	0	0	0	14066	tags=100%, list=55%, signal=224%
GO_GO:0007165_SIGNAL TRANSDUCTION	GO_GO:0007165_SIGNAL TRANSDUCTION	135	-0.236338	-3.21337	0	0	0	7762	tags=54%, list=31%, signal=77%
PFAM_PF07714_PKINASE_TYR	PFAM_PF07714_PKINASE_TYR	481	-0.128408	-3.2208	0	0	0	12322	tags=61%, list=49%, signal=117%
PFAM_PF14531_KINASE-LIKE	PFAM_PF14531_KINASE-LIKE	54	-0.362976	-3.2235	0	0	0	6321	tags=61%, list=25%, signal=81%
GO_GO:0055085_TRANSMEMBRANE TRANSPORT	GO_GO:0055085_TRANSMEMBRANE TRANSPORT	479	-0.134958	-3.37469	0	0	0	9732	tags=52%, list=38%, signal=82%
GO_GO:0016705_OXIDOREDUCTASE ACTIVITY, ACTING ON PAIRED DONORS, WITH INCORPORATION OR REDUCTION OF MOLECULAR OXYGEN	GO_GO:0016705_OXIDOREDUCTASE ACTIVITY, ACTING ON PAIRED DONORS, WITH INCORPORATION OR REDUCTION OF MOLECULAR OXYGEN	260	-0.184147	-3.42832	0	0	0	15686	tags=80%, list=62%, signal=207%
GO_GO:0005506_IRON ION BINDING	GO_GO:0005506_IRON ION BINDING	332	-0.166707	-3.51564	0	0	0	15708	tags=78%, list=62%, signal=203%
GO_GO:0004722_PROTEIN SERINE/THREONINE PHOSPHATASE ACTIVITY	GO_GO:0004722_PROTEIN SERINE/THREONINE PHOSPHATASE ACTIVITY	74	-0.349096	-3.55894	0	0	0	11064	tags=78%, list=44%, signal=139%
GO_GO:0004497_MONOOXYGENASE ACTIVITY	GO_GO:0004497_MONOOXYGENASE ACTIVITY	222	-0.204911	-3.59028	0	0	0	16689	tags=86%, list=66%, signal=249%
GO_GO:0006470_PROTEIN DEPHOSPHORYLATION	GO_GO:0006470_PROTEIN DEPHOSPHORYLATION	94	-0.325954	-3.67418	0	0	0	7152	tags=61%, list=28%, signal=84%
PFAM_PF00847_AP2	PFAM_PF00847_AP2	117	-0.286453	-3.71894	0	0	0	15765	tags=91%, list=62%, signal=238%
PFAM_PF13639_ZF-RING_2	PFAM_PF13639_ZF-RING_2	216	-0.216807	-3.73163	0	0	0	16760	tags=88%, list=66%, signal=255%
PFAM_PF00481_PP2C	PFAM_PF00481_PP2C	72	-0.372198	-3.7635	0	0	0	7152	tags=65%, list=28%, signal=91%
PFAM_PF00067_P450	PFAM_PF00067_P450	237	-0.211237	-3.78021	0	0	0	15686	tags=83%, list=62%, signal=214%
GO_GO:0006886_INTRACELLULAR PROTEIN TRANSPORT	GO_GO:0006886_INTRACELLULAR PROTEIN TRANSPORT	143	-0.286963	-3.92146	0	0	0	3942	tags=44%, list=16%, signal=52%
PFAM_PF00179_UQ_CON	PFAM_PF00179_UQ_CON	44	-0.492294	-3.94922	0	0	0	5989	tags=73%, list=24%, signal=95%
GO_GO:0043565_SEQUENCE-SPECIFIC DNA BINDING	GO_GO:0043565_SEQUENCE-SPECIFIC DNA BINDING	246	-0.219112	-4.01007	0	0	0	12967	tags=73%, list=51%, signal=147%
GO_GO:0020037_HEME BINDING	GO_GO:0020037_HEME BINDING	348	-0.189456	-4.04131	0	0	0	15686	tags=80%, list=62%, signal=208%
GO_GO:0003700_TRANSCRIPTION FACTOR ACTIVITY, SEQUENCE-SPECIFIC DNA BINDING	GO_GO:0003700_TRANSCRIPTION FACTOR ACTIVITY, SEQUENCE-SPECIFIC DNA BINDING	429	-0.198157	-4.66213	0	0	0	15178	tags=79%, list=60%, signal=194%

## Sheet: Leaf Day GSEA
Gene sets significantly changed by day in leaves
ID	Description	setSize	enrichmentScore	NES	pvalue	p.adjust	qvalues	rank	leading_edge
GO_GO:0005840_RIBOSOME	GO_GO:0005840_RIBOSOME	296	0.506681	10.1712	0	0	0	5141	tags=72%, list=22%, signal=92%
GO_GO:0006412_TRANSLATION	GO_GO:0006412_TRANSLATION	321	0.494366	10.1499	0	0	0	5141	tags=71%, list=22%, signal=90%
GO_GO:0003735_STRUCTURAL CONSTITUENT OF RIBOSOME	GO_GO:0003735_STRUCTURAL CONSTITUENT OF RIBOSOME	310	0.500055	10.0736	0	0	0	5141	tags=72%, list=22%, signal=91%
GO_GO:0005622_INTRACELLULAR	GO_GO:0005622_INTRACELLULAR	361	0.324133	7.03311	0	0	0	5166	tags=54%, list=22%, signal=69%
GO_GO:0003723_RNA BINDING	GO_GO:0003723_RNA BINDING	268	0.280994	5.44822	0	0	0	6593	tags=56%, list=29%, signal=78%
GO_GO:0006457_PROTEIN FOLDING	GO_GO:0006457_PROTEIN FOLDING	130	0.360962	4.79602	0	0	0	5918	tags=62%, list=26%, signal=82%
GO_GO:0005737_CYTOPLASM	GO_GO:0005737_CYTOPLASM	268	0.239902	4.63087	0	0	0	5808	tags=49%, list=25%, signal=65%
PFAM_PF13041_PPR_2	PFAM_PF13041_PPR_2	427	0.201207	4.62606	0	0	0	11116	tags=68%, list=48%, signal=129%
PFAM_PF01535_PPR	PFAM_PF01535_PPR	385	0.194999	4.3939	0	0	0	11160	tags=68%, list=48%, signal=129%
GO_GO:0051082_UNFOLDED PROTEIN BINDING	GO_GO:0051082_UNFOLDED PROTEIN BINDING	82	0.366799	4.0244	0	0	0	5918	tags=62%, list=26%, signal=83%
GO_GO:0004298_THREONINE-TYPE ENDOPEPTIDASE ACTIVITY	GO_GO:0004298_THREONINE-TYPE ENDOPEPTIDASE ACTIVITY	23	0.675306	3.89942	0	0	0	6505	tags=96%, list=28%, signal=133%
PFAM_PF00227_PROTEASOME	PFAM_PF00227_PROTEASOME	23	0.675306	3.87221	0	0	0	6505	tags=96%, list=28%, signal=133%
GO_GO:0005839_PROTEASOME CORE COMPLEX	GO_GO:0005839_PROTEASOME CORE COMPLEX	23	0.675306	3.82831	0	0	0	6505	tags=96%, list=28%, signal=133%
GO_GO:0051603_PROTEOLYSIS INVOLVED IN CELLULAR PROTEIN CATABOLIC PROCESS	GO_GO:0051603_PROTEOLYSIS INVOLVED IN CELLULAR PROTEIN CATABOLIC PROCESS	23	0.675306	3.82426	0	0	0	6505	tags=96%, list=28%, signal=133%
GO_GO:0000166_NUCLEOTIDE BINDING	GO_GO:0000166_NUCLEOTIDE BINDING	411	0.165008	3.78974	0	0	0	6198	tags=43%, list=27%, signal=58%
GO_GO:0001522_PSEUDOURIDINE SYNTHESIS	GO_GO:0001522_PSEUDOURIDINE SYNTHESIS	26	0.584624	3.54576	0	0	0	6938	tags=88%, list=30%, signal=126%
GO_GO:0015935_SMALL RIBOSOMAL SUBUNIT	GO_GO:0015935_SMALL RIBOSOMAL SUBUNIT	27	0.572476	3.53747	0	0	0	3898	tags=74%, list=17%, signal=89%
GO_GO:0003746_TRANSLATION ELONGATION FACTOR ACTIVITY	GO_GO:0003746_TRANSLATION ELONGATION FACTOR ACTIVITY	20	0.649046	3.47977	0	0	0	1188	tags=70%, list=5%, signal=74%
PFAM_PF00400_WD40	PFAM_PF00400_WD40	158	0.231974	3.41422	0	0	0	6806	tags=53%, list=29%, signal=74%
GO_GO:0005783_ENDOPLASMIC RETICULUM	GO_GO:0005783_ENDOPLASMIC RETICULUM	37	0.464645	3.33537	0	0.001	5.15031e-05	4263	tags=65%, list=18%, signal=79%
PFAM_PF01248_RIBOSOMAL_L7AE	PFAM_PF01248_RIBOSOMAL_L7AE	14	0.720386	3.28402	0	0.001	4.90505e-05	4814	tags=93%, list=21%, signal=117%
GO_GO:0004175_ENDOPEPTIDASE ACTIVITY	GO_GO:0004175_ENDOPEPTIDASE ACTIVITY	17	0.659773	3.21942	0	0.001	4.6821e-05	6505	tags=94%, list=28%, signal=131%
GO_GO:0004812_AMINOACYL-TRNA LIGASE ACTIVITY	GO_GO:0004812_AMINOACYL-TRNA LIGASE ACTIVITY	60	0.35391	3.21664	0	0.001	4.47853e-05	3392	tags=50%, list=15%, signal=58%
GO_GO:0042026_PROTEIN REFOLDING	GO_GO:0042026_PROTEIN REFOLDING	18	0.639951	3.18091	0	0.001	4.29192e-05	5756	tags=89%, list=25%, signal=118%
GO_GO:0009982_PSEUDOURIDINE SYNTHASE ACTIVITY	GO_GO:0009982_PSEUDOURIDINE SYNTHASE ACTIVITY	22	0.563524	3.11796	0	0.001	4.12025e-05	6938	tags=86%, list=30%, signal=123%
GO_GO:0009451_RNA MODIFICATION	GO_GO:0009451_RNA MODIFICATION	24	0.533238	3.11208	0	0.001	3.96178e-05	6938	tags=83%, list=30%, signal=119%
GO_GO:0006418_TRNA AMINOACYLATION FOR PROTEIN TRANSLATION	GO_GO:0006418_TRNA AMINOACYLATION FOR PROTEIN TRANSLATION	59	0.345398	3.1034	0	0.002	7.67058e-05	3392	tags=49%, list=15%, signal=57%
GO_GO:0003743_TRANSLATION INITIATION FACTOR ACTIVITY	GO_GO:0003743_TRANSLATION INITIATION FACTOR ACTIVITY	39	0.408849	3.05953	0	0.003	0.000110555	4190	tags=59%, list=18%, signal=72%
GO_GO:0005525_GTP BINDING	GO_GO:0005525_GTP BINDING	196	0.188236	3.05626	0	0.003	0.000106743	3581	tags=34%, list=16%, signal=40%
GO_GO:0042254_RIBOSOME BIOGENESIS	GO_GO:0042254_RIBOSOME BIOGENESIS	19	0.583877	3.03743	0	0.003	0.000103185	5970	tags=84%, list=26%, signal=113%
GO_GO:0008168_METHYLTRANSFERASE ACTIVITY	GO_GO:0008168_METHYLTRANSFERASE ACTIVITY	159	0.200758	3.01764	0	0.003	9.98565e-05	7010	tags=50%, list=30%, signal=72%
PFAM_PF01423_LSM	PFAM_PF01423_LSM	23	0.520238	3.01454	0	0.003	9.6736e-05	5063	tags=74%, list=22%, signal=95%
PFAM_PF01926_MMR_HSR1	PFAM_PF01926_MMR_HSR1	44	0.378222	2.98029	0	0.004	0.000124772	5449	tags=61%, list=24%, signal=80%
GO_GO:0006289_NUCLEOTIDE-EXCISION REPAIR	GO_GO:0006289_NUCLEOTIDE-EXCISION REPAIR	16	0.609586	2.97201	0	0.004	0.000121102	4692	tags=81%, list=20%, signal=102%
GO_GO:0006414_TRANSLATIONAL ELONGATION	GO_GO:0006414_TRANSLATIONAL ELONGATION	17	0.595981	2.93708	0	0.004	0.000117642	1188	tags=65%, list=5%, signal=68%
GO_GO:0000049_TRNA BINDING	GO_GO:0000049_TRNA BINDING	12	0.697821	2.87064	0	0.006	0.00017204	3135	tags=83%, list=14%, signal=96%
GO_GO:0003684_DAMAGED DNA BINDING	GO_GO:0003684_DAMAGED DNA BINDING	19	0.541653	2.86025	0	0.007	0.000195701	5729	tags=79%, list=25%, signal=105%
PFAM_PF00928_ADAP_COMP_SUB	PFAM_PF00928_ADAP_COMP_SUB	7	0.865384	2.84779	0	0.007	0.000190551	3112	tags=100%, list=13%, signal=116%
PFAM_PF00467_KOW	PFAM_PF00467_KOW	11	0.707443	2.84386	0	0.008	0.000211982	6759	tags=100%, list=29%, signal=141%
PFAM_PF01398_MOV34	PFAM_PF01398_MOV34	10	0.73446	2.7718	0	0.01	0.000258744	3827	tags=90%, list=17%, signal=108%
PFAM_PF08224_DUF1719	PFAM_PF08224_DUF1719	23	0.480418	2.74409	0	0.013	0.000329709	12002	tags=100%, list=52%, signal=208%
GO_GO:0006479_PROTEIN METHYLATION	GO_GO:0006479_PROTEIN METHYLATION	9	0.754237	2.74378	0	0.013	0.000321859	5678	tags=100%, list=25%, signal=133%
GO_GO:0006364_RRNA PROCESSING	GO_GO:0006364_RRNA PROCESSING	29	0.424547	2.73961	0	0.014	0.000338451	6130	tags=69%, list=27%, signal=94%
PFAM_PF01399_PCI	PFAM_PF01399_PCI	20	0.51392	2.73729	0	0.014	0.000330759	3150	tags=65%, list=14%, signal=75%
PFAM_PF00118_CPN60_TCP1	PFAM_PF00118_CPN60_TCP1	27	0.431808	2.71299	0	0.015	0.000346947	6286	tags=70%, list=27%, signal=97%
PFAM_PF01217_CLAT_ADAPTOR_S	PFAM_PF01217_CLAT_ADAPTOR_S	11	0.664122	2.67226	0	0.023	0.000543012	3562	tags=82%, list=15%, signal=97%
GO_GO:0019773_PROTEASOME CORE COMPLEX, ALPHA-SUBUNIT COMPLEX	GO_GO:0019773_PROTEASOME CORE COMPLEX, ALPHA-SUBUNIT COMPLEX	12	0.635108	2.6662	0	0.024	0.000553862	6505	tags=92%, list=28%, signal=128%
PFAM_PF10584_PROTEASOME_A_N	PFAM_PF10584_PROTEASOME_A_N	12	0.635108	2.63994	0	0.03	0.000672625	6505	tags=92%, list=28%, signal=128%
GO_GO:0005732_SMALL NUCLEOLAR RIBONUCLEOPROTEIN COMPLEX	GO_GO:0005732_SMALL NUCLEOLAR RIBONUCLEOPROTEIN COMPLEX	7	0.811945	2.63006	0	0.034	0.000744649	4345	tags=100%, list=19%, signal=123%
GO_GO:0003899_DNA-DIRECTED RNA POLYMERASE ACTIVITY	GO_GO:0003899_DNA-DIRECTED RNA POLYMERASE ACTIVITY	67	0.273752	2.62905	0	0.034	0.000729756	3689	tags=43%, list=16%, signal=51%
GO_GO:0006413_TRANSLATIONAL INITIATION	GO_GO:0006413_TRANSLATIONAL INITIATION	24	0.443876	2.62312	0	0.037	0.000777153	4190	tags=63%, list=18%, signal=76%
GO_GO:0005488_BINDING	GO_GO:0005488_BINDING	326	0.123994	2.61186	0	0.04	0.000821817	4399	tags=31%, list=19%, signal=38%
PFAM_PF13850_ERGIC_N	PFAM_PF13850_ERGIC_N	5	0.906609	2.57204	0	0.062	0.00125666	2159	tags=100%, list=9%, signal=110%
PFAM_PF01103_BAC_SURFACE_AG	PFAM_PF01103_BAC_SURFACE_AG	8	0.733833	2.57075	0	0.064	0.0012721	6148	tags=100%, list=27%, signal=136%
PFAM_PF07970_COPIICOATED_ERV	PFAM_PF07970_COPIICOATED_ERV	5	0.906609	2.5621	0	0.072	0.001436	2159	tags=100%, list=9%, signal=110%
PFAM_PF02953_ZF-TIM10_DDP	PFAM_PF02953_ZF-TIM10_DDP	8	0.730019	2.55953	0	0.073	0.00142875	6236	tags=100%, list=27%, signal=137%
GO_GO:0004124_CYSTEINE SYNTHASE ACTIVITY	GO_GO:0004124_CYSTEINE SYNTHASE ACTIVITY	8	0.720787	2.55155	0	0.079	0.00153228	6449	tags=100%, list=28%, signal=139%
GO_GO:0019867_OUTER MEMBRANE	GO_GO:0019867_OUTER MEMBRANE	8	0.733833	2.53136	0	0.09	0.00173965	6148	tags=100%, list=27%, signal=136%
GO_GO:0006207_'DE NOVO' PYRIMIDINE NUCLEOBASE BIOSYNTHETIC PROCESS	GO_GO:0006207_'DE NOVO' PYRIMIDINE NUCLEOBASE BIOSYNTHETIC PROCESS	10	0.659515	2.5025	0	0.109	0.00206257	5556	tags=90%, list=24%, signal=118%
GO_GO:0019843_RRNA BINDING	GO_GO:0019843_RRNA BINDING	17	0.496499	2.49814	0	0.11	0.0020455	4840	tags=71%, list=21%, signal=89%
PFAM_PF00262_CALRETICULIN	PFAM_PF00262_CALRETICULIN	5	0.910596	2.48754	0	0.119	0.00216567	2067	tags=100%, list=9%, signal=110%
GO_GO:0000398_MRNA SPLICING, VIA SPLICEOSOME	GO_GO:0000398_MRNA SPLICING, VIA SPLICEOSOME	30	0.375951	2.48754	0	0.119	0.00213074	4412	tags=57%, list=19%, signal=70%
PFAM_PF00183_HSP90	PFAM_PF00183_HSP90	7	0.772239	2.48339	0	0.124	0.0022121	1964	tags=86%, list=9%, signal=94%
GO_GO:0016192_VESICLE-MEDIATED TRANSPORT	GO_GO:0016192_VESICLE-MEDIATED TRANSPORT	81	0.229408	2.48112	0	0.128	0.00225853	3271	tags=37%, list=14%, signal=43%
GO_GO:0043039_TRNA AMINOACYLATION	GO_GO:0043039_TRNA AMINOACYLATION	13	0.556746	2.4742	0	0.135	0.00235158	3135	tags=69%, list=14%, signal=80%
PFAM_PF08240_ADH_N	PFAM_PF08240_ADH_N	32	0.362277	2.46815	0.00198807	0.145	0.00247344	11123	tags=84%, list=48%, signal=163%
PFAM_PF01657_DUF26	PFAM_PF01657_DUF26	47	0.299252	2.45727	0	0.156	0.00270058	13731	tags=89%, list=59%, signal=220%
KEGG_K13993_HSP20 FAMILY PROTEIN	KEGG_K13993_HSP20 FAMILY PROTEIN	22	0.429084	2.44466	0	0.178	0.00304226	11087	tags=91%, list=48%, signal=175%
PFAM_PF08263_LRRNT_2	PFAM_PF08263_LRRNT_2	207	0.146419	2.44181	0	0.181	0.00304349	18169	tags=93%, list=79%, signal=434%
GO_GO:0000723_TELOMERE MAINTENANCE	GO_GO:0000723_TELOMERE MAINTENANCE	9	0.655845	2.43546	0.00196078	0.188	0.00311814	7948	tags=100%, list=34%, signal=152%
GO_GO:0033180_PROTON-TRANSPORTING V-TYPE ATPASE, V1 DOMAIN	GO_GO:0033180_PROTON-TRANSPORTING V-TYPE ATPASE, V1 DOMAIN	8	0.690361	2.43079	0	0.19	0.00317659	1381	tags=75%, list=6%, signal=80%
GO_GO:0032040_SMALL-SUBUNIT PROCESSOME	GO_GO:0032040_SMALL-SUBUNIT PROCESSOME	7	0.743336	2.43004	0	0.191	0.00314653	5928	tags=100%, list=26%, signal=135%
PFAM_PF12874_ZF-MET	PFAM_PF12874_ZF-MET	15	0.51641	2.42253	0.00206612	0.198	0.00326013	6552	tags=80%, list=28%, signal=112%
GO_GO:0003697_SINGLE-STRANDED DNA BINDING	GO_GO:0003697_SINGLE-STRANDED DNA BINDING	16	0.499848	2.41527	0	0.214	0.00348362	10108	tags=94%, list=44%, signal=167%
GO_GO:0008652_CELLULAR AMINO ACID BIOSYNTHETIC PROCESS	GO_GO:0008652_CELLULAR AMINO ACID BIOSYNTHETIC PROCESS	9	0.637578	2.39272	0	0.255	0.0041161	5805	tags=89%, list=25%, signal=119%
GO_GO:0008173_RNA METHYLTRANSFERASE ACTIVITY	GO_GO:0008173_RNA METHYLTRANSFERASE ACTIVITY	13	0.544944	2.37014	0	0.306	0.00498097	6958	tags=85%, list=30%, signal=121%
PFAM_PF07645_EGF_CA	PFAM_PF07645_EGF_CA	18	0.466645	2.3689	0	0.309	0.00501026	11035	tags=94%, list=48%, signal=181%
GO_GO:0006886_INTRACELLULAR PROTEIN TRANSPORT	GO_GO:0006886_INTRACELLULAR PROTEIN TRANSPORT	139	0.169787	2.3481	0	0.358	0.00587433	4074	tags=35%, list=18%, signal=42%
GO_GO:0006396_RNA PROCESSING	GO_GO:0006396_RNA PROCESSING	65	0.250435	2.34588	0.00200803	0.363	0.00580684	7018	tags=55%, list=30%, signal=79%
GO_GO:0045454_CELL REDOX HOMEOSTASIS	GO_GO:0045454_CELL REDOX HOMEOSTASIS	102	0.199842	2.33213	0.00411523	0.403	0.00640008	4458	tags=39%, list=19%, signal=48%
PFAM_PF13812_PPR_3	PFAM_PF13812_PPR_3	134	0.166642	2.30699	0	0.477	0.00760478	11160	tags=65%, list=48%, signal=125%
PFAM_PF00160_PRO_ISOMERASE	PFAM_PF00160_PRO_ISOMERASE	30	0.345683	2.28699	0.00192678	0.532	0.00880164	5879	tags=60%, list=25%, signal=80%
PFAM_PF01479_S4	PFAM_PF01479_S4	13	0.533786	2.28515	0	0.537	0.008785	5440	tags=77%, list=24%, signal=101%
GO_GO:0015991_ATP HYDROLYSIS COUPLED PROTON TRANSPORT	GO_GO:0015991_ATP HYDROLYSIS COUPLED PROTON TRANSPORT	25	0.380534	2.27628	0	0.559	0.00919245	1381	tags=44%, list=6%, signal=47%
KEGG_K13065_SHIKIMATE O-HYDROXYCINNAMOYLTRANSFERASE [EC:2.3.1.133]	KEGG_K13065_SHIKIMATE O-HYDROXYCINNAMOYLTRANSFERASE [EC:2.3.1.133]	9	-0.596723	-2.26161	0	0.562	0.00861115	9314	tags=100%, list=40%, signal=168%
GO_GO:0004497_MONOOXYGENASE ACTIVITY	GO_GO:0004497_MONOOXYGENASE ACTIVITY	189	-0.141444	-2.27201	0	0.53	0.00792234	17523	tags=90%, list=76%, signal=371%
GO_GO:0030976_THIAMINE PYROPHOSPHATE BINDING	GO_GO:0030976_THIAMINE PYROPHOSPHATE BINDING	9	-0.625398	-2.27513	0	0.516	0.00773547	6088	tags=89%, list=26%, signal=121%
PFAM_PF12579_DUF3755	PFAM_PF12579_DUF3755	5	-0.805027	-2.28608	0.0040568	0.487	0.00728594	4505	tags=100%, list=20%, signal=124%
KEGG_K08869_AARF DOMAIN-CONTAINING KINASE	KEGG_K08869_AARF DOMAIN-CONTAINING KINASE	11	-0.565332	-2.29695	0.0020202	0.45	0.00669513	5843	tags=82%, list=25%, signal=110%
PFAM_PF13639_ZF-RING_2	PFAM_PF13639_ZF-RING_2	201	-0.140589	-2.29832	0	0.448	0.00672817	14238	tags=76%, list=62%, signal=196%
PFAM_PF14159_CAAD	PFAM_PF14159_CAAD	8	-0.676621	-2.30052	0	0.442	0.00669505	1700	tags=75%, list=7%, signal=81%
PFAM_PF04433_SWIRM	PFAM_PF04433_SWIRM	10	-0.580277	-2.30135	0	0.436	0.00668432	7386	tags=90%, list=32%, signal=132%
PFAM_PF09425_CCT_2	PFAM_PF09425_CCT_2	15	-0.502666	-2.31378	0	0.404	0.00614075	11487	tags=100%, list=50%, signal=199%
PFAM_PF10184_DUF2358	PFAM_PF10184_DUF2358	5	-0.833803	-2.31544	0.00205761	0.399	0.00612201	3841	tags=100%, list=17%, signal=120%
PFAM_PF05623_DUF789	PFAM_PF05623_DUF789	7	-0.709271	-2.31623	0	0.397	0.00616221	6716	tags=100%, list=29%, signal=141%
GO_GO:0019829_CATION-TRANSPORTING ATPASE ACTIVITY	GO_GO:0019829_CATION-TRANSPORTING ATPASE ACTIVITY	10	-0.600347	-2.31968	0	0.393	0.00613203	9231	tags=100%, list=40%, signal=167%
KEGG_K09422_MYB PROTO-ONCOGENE PROTEIN, PLANT	KEGG_K09422_MYB PROTO-ONCOGENE PROTEIN, PLANT	60	-0.260657	-2.32672	0.00198413	0.371	0.00585787	14388	tags=88%, list=62%, signal=234%
GO_GO:0042578_PHOSPHORIC ESTER HYDROLASE ACTIVITY	GO_GO:0042578_PHOSPHORIC ESTER HYDROLASE ACTIVITY	14	-0.517571	-2.33509	0	0.35	0.00551613	6197	tags=79%, list=27%, signal=107%
PFAM_PF14432_DYW_DEAMINASE	PFAM_PF14432_DYW_DEAMINASE	85	-0.214407	-2.35038	0.00199601	0.324	0.00499069	16250	tags=92%, list=70%, signal=309%
GO_GO:0016117_CAROTENOID BIOSYNTHETIC PROCESS	GO_GO:0016117_CAROTENOID BIOSYNTHETIC PROCESS	6	-0.759946	-2.35143	0.00199203	0.319	0.00498017	5546	tags=100%, list=24%, signal=132%
KEGG_K00430_PEROXIDASE [EC:1.11.1.7]	KEGG_K00430_PEROXIDASE [EC:1.11.1.7]	44	-0.294752	-2.35254	0	0.315	0.00498261	15242	tags=95%, list=66%, signal=281%
GO_GO:0046983_PROTEIN DIMERIZATION ACTIVITY	GO_GO:0046983_PROTEIN DIMERIZATION ACTIVITY	192	-0.146023	-2.35954	0	0.301	0.00475321	13488	tags=73%, list=58%, signal=174%
PFAM_PF00320_GATA	PFAM_PF00320_GATA	21	-0.430102	-2.36386	0	0.296	0.00469997	6569	tags=71%, list=28%, signal=100%
GO_GO:0019898_EXTRINSIC COMPONENT OF MEMBRANE	GO_GO:0019898_EXTRINSIC COMPONENT OF MEMBRANE	19	-0.45329	-2.37192	0	0.28	0.00452122	6554	tags=74%, list=28%, signal=103%
GO_GO:0043565_SEQUENCE-SPECIFIC DNA BINDING	GO_GO:0043565_SEQUENCE-SPECIFIC DNA BINDING	229	-0.135768	-2.38048	0	0.262	0.00431919	18366	tags=93%, list=80%, signal=451%
PFAM_PF03127_GAT	PFAM_PF03127_GAT	10	-0.630602	-2.39606	0.00207469	0.237	0.00380642	6225	tags=90%, list=27%, signal=123%
PFAM_PF00632_HECT	PFAM_PF00632_HECT	9	-0.649888	-2.39721	0	0.234	0.00382023	5523	tags=89%, list=24%, signal=117%
PFAM_PF00046_HOMEOBOX	PFAM_PF00046_HOMEOBOX	39	-0.32353	-2.40772	0	0.216	0.00357289	8525	tags=69%, list=37%, signal=110%
PFAM_PF00244_14-3-3	PFAM_PF00244_14-3-3	6	-0.807287	-2.413	0	0.211	0.00349498	607	tags=83%, list=3%, signal=86%
PFAM_PF00790_VHS	PFAM_PF00790_VHS	10	-0.630602	-2.43782	0	0.177	0.00301166	6225	tags=90%, list=27%, signal=123%
GO_GO:0019904_PROTEIN DOMAIN SPECIFIC BINDING	GO_GO:0019904_PROTEIN DOMAIN SPECIFIC BINDING	6	-0.807287	-2.44484	0	0.168	0.00284383	607	tags=83%, list=3%, signal=86%
PFAM_PF00067_P450	PFAM_PF00067_P450	200	-0.147089	-2.44866	0	0.162	0.00279564	17523	tags=91%, list=76%, signal=373%
PFAM_PF02309_AUX_IAA	PFAM_PF02309_AUX_IAA	36	-0.351444	-2.46248	0	0.145	0.0024924	13059	tags=92%, list=57%, signal=211%
KEGG_K06630_14-3-3 PROTEIN EPSILON	KEGG_K06630_14-3-3 PROTEIN EPSILON	6	-0.807287	-2.46318	0	0.145	0.00253464	607	tags=83%, list=3%, signal=86%
KEGG_K04382_SERINE/THREONINE-PROTEIN PHOSPHATASE 2A CATALYTIC SUBUNIT [EC:3.1.3.16]	KEGG_K04382_SERINE/THREONINE-PROTEIN PHOSPHATASE 2A CATALYTIC SUBUNIT [EC:3.1.3.16]	5	-0.892481	-2.48121	0	0.125	0.00214941	2487	tags=100%, list=11%, signal=112%
PFAM_PF07227_DUF1423	PFAM_PF07227_DUF1423	9	-0.675808	-2.48262	0	0.124	0.00217001	4925	tags=89%, list=21%, signal=113%
PFAM_PF13855_LRR_8	PFAM_PF13855_LRR_8	224	-0.143043	-2.50741	0	0.102	0.00184846	18060	tags=92%, list=78%, signal=421%
PFAM_PF03109_ABC1	PFAM_PF03109_ABC1	17	-0.511963	-2.51323	0	0.096	0.00177547	5843	tags=76%, list=25%, signal=102%
GO_GO:0009654_PHOTOSYSTEM II OXYGEN EVOLVING COMPLEX	GO_GO:0009654_PHOTOSYSTEM II OXYGEN EVOLVING COMPLEX	22	-0.449854	-2.51393	0	0.094	0.00177351	9561	tags=86%, list=41%, signal=147%
GO_GO:0015995_CHLOROPHYLL BIOSYNTHETIC PROCESS	GO_GO:0015995_CHLOROPHYLL BIOSYNTHETIC PROCESS	8	-0.722477	-2.52071	0	0.094	0.00178894	3527	tags=88%, list=15%, signal=103%
PFAM_PF00271_HELICASE_C	PFAM_PF00271_HELICASE_C	135	-0.184977	-2.54101	0	0.076	0.00149628	3621	tags=34%, list=16%, signal=40%
GO_GO:0005216_ION CHANNEL ACTIVITY	GO_GO:0005216_ION CHANNEL ACTIVITY	28	-0.400133	-2.54285	0	0.074	0.00148788	4790	tags=61%, list=21%, signal=77%
GO_GO:0000159_PROTEIN PHOSPHATASE TYPE 2A COMPLEX	GO_GO:0000159_PROTEIN PHOSPHATASE TYPE 2A COMPLEX	12	-0.62034	-2.56415	0	0.065	0.00131689	3001	tags=75%, list=13%, signal=86%
PFAM_PF00072_RESPONSE_REG	PFAM_PF00072_RESPONSE_REG	29	-0.394496	-2.56879	0	0.064	0.00132495	5233	tags=62%, list=23%, signal=80%
GO_GO:0006813_POTASSIUM ION TRANSPORT	GO_GO:0006813_POTASSIUM ION TRANSPORT	25	-0.42638	-2.57076	0	0.063	0.00133281	4942	tags=64%, list=21%, signal=81%
GO_GO:0016758_TRANSFERASE ACTIVITY, TRANSFERRING HEXOSYL GROUPS	GO_GO:0016758_TRANSFERASE ACTIVITY, TRANSFERRING HEXOSYL GROUPS	148	-0.180702	-2.578	0	0.059	0.00127703	16442	tags=89%, list=71%, signal=308%
PFAM_PF00564_PB1	PFAM_PF00564_PB1	27	-0.418085	-2.58763	0	0.057	0.0012631	8314	tags=78%, list=36%, signal=121%
GO_GO:0009725_RESPONSE TO HORMONE	GO_GO:0009725_RESPONSE TO HORMONE	26	-0.423984	-2.59654	0	0.055	0.00122568	8868	tags=81%, list=38%, signal=131%
GO_GO:0000160_PHOSPHORELAY SIGNAL TRANSDUCTION SYSTEM	GO_GO:0000160_PHOSPHORELAY SIGNAL TRANSDUCTION SYSTEM	40	-0.348915	-2.59804	0	0.055	0.00125486	5233	tags=58%, list=23%, signal=74%
PFAM_PF06507_AUXIN_RESP	PFAM_PF06507_AUXIN_RESP	26	-0.423984	-2.59832	0	0.055	0.00128547	8868	tags=81%, list=38%, signal=131%
GO_GO:0006812_CATION TRANSPORT	GO_GO:0006812_CATION TRANSPORT	43	-0.332198	-2.60477	0	0.051	0.00122235	7377	tags=65%, list=32%, signal=96%
PFAM_PF04818_DUF618	PFAM_PF04818_DUF618	11	-0.652296	-2.60926	0	0.049	0.00120546	5935	tags=91%, list=26%, signal=122%
GO_GO:0009523_PHOTOSYSTEM II	GO_GO:0009523_PHOTOSYSTEM II	35	-0.358931	-2.61133	0	0.046	0.00116128	4918	tags=57%, list=21%, signal=73%
GO_GO:0016310_PHOSPHORYLATION	GO_GO:0016310_PHOSPHORYLATION	12	-0.611814	-2.6207	0	0.041	0.00106367	5121	tags=83%, list=22%, signal=107%
PFAM_PF06200_TIFY	PFAM_PF06200_TIFY	19	-0.502754	-2.62171	0	0.041	0.00109322	11487	tags=100%, list=50%, signal=199%
PFAM_PF01363_FYVE	PFAM_PF01363_FYVE	19	-0.512186	-2.62568	0	0.039	0.0010698	8840	tags=89%, list=38%, signal=145%
PFAM_PF00013_KH_1	PFAM_PF00013_KH_1	28	-0.418383	-2.62822	0	0.039	0.00110127	3545	tags=57%, list=15%, signal=67%
KEGG_K04551_UBIQUITIN B	KEGG_K04551_UBIQUITIN B	5	-0.949686	-2.64932	0	0.033	0.000991202	1167	tags=100%, list=5%, signal=105%
GO_GO:0020037_HEME BINDING	GO_GO:0020037_HEME BINDING	291	-0.135476	-2.66324	0	0.028	0.000867228	16028	tags=83%, list=69%, signal=268%
GO_GO:0008601_PROTEIN PHOSPHATASE TYPE 2A REGULATOR ACTIVITY	GO_GO:0008601_PROTEIN PHOSPHATASE TYPE 2A REGULATOR ACTIVITY	12	-0.62034	-2.6659	0	0.027	0.000864484	3001	tags=75%, list=13%, signal=86%
PFAM_PF00847_AP2	PFAM_PF00847_AP2	97	-0.229452	-2.69844	0	0.022	0.000729074	15904	tags=92%, list=69%, signal=294%
PFAM_PF13920_ZF-C3HC4_3	PFAM_PF13920_ZF-C3HC4_3	55	-0.315353	-2.7333	0	0.012	0.000411099	6588	tags=60%, list=29%, signal=84%
GO_GO:0007165_SIGNAL TRANSDUCTION	GO_GO:0007165_SIGNAL TRANSDUCTION	128	-0.202387	-2.7369	0	0.012	0.000426324	8158	tags=55%, list=35%, signal=85%
GO_GO:0009538_PHOTOSYSTEM I REACTION CENTER	GO_GO:0009538_PHOTOSYSTEM I REACTION CENTER	5	-0.983012	-2.74857	0	0.009	0.000332028	398	tags=100%, list=2%, signal=102%
GO_GO:0016747_TRANSFERASE ACTIVITY, TRANSFERRING ACYL GROUPS OTHER THAN AMINO-ACYL GROUPS	GO_GO:0016747_TRANSFERASE ACTIVITY, TRANSFERRING ACYL GROUPS OTHER THAN AMINO-ACYL GROUPS	105	-0.23195	-2.77087	0	0.009	0.000345309	14235	tags=85%, list=62%, signal=220%
GO_GO:0046872_METAL ION BINDING	GO_GO:0046872_METAL ION BINDING	379	-0.123031	-2.77239	0	0.009	0.000359697	7317	tags=44%, list=32%, signal=63%
PFAM_PF04755_PAP_FIBRILLIN	PFAM_PF04755_PAP_FIBRILLIN	10	-0.742003	-2.78543	0	0.008	0.0003339	5963	tags=100%, list=26%, signal=135%
PFAM_PF00201_UDPGT	PFAM_PF00201_UDPGT	136	-0.207995	-2.83735	0	0.007	0.000319884	16442	tags=92%, list=71%, signal=318%
GO_GO:0009522_PHOTOSYSTEM I	GO_GO:0009522_PHOTOSYSTEM I	11	-0.71041	-2.8721	0	0.005	0.000239143	398	tags=73%, list=2%, signal=74%
GO_GO:0009507_CHLOROPLAST	GO_GO:0009507_CHLOROPLAST	15	-0.588988	-2.87367	0	0.005	0.000251729	4880	tags=80%, list=21%, signal=101%
GO_GO:0006352_DNA-TEMPLATED TRANSCRIPTION, INITIATION	GO_GO:0006352_DNA-TEMPLATED TRANSCRIPTION, INITIATION	25	-0.48622	-2.88772	0	0.005	0.000265714	6332	tags=76%, list=27%, signal=105%
PFAM_PF14531_KINASE-LIKE	PFAM_PF14531_KINASE-LIKE	51	-0.357795	-2.96548	0	0.003	0.000168166	7148	tags=67%, list=31%, signal=96%
GO_GO:0055085_TRANSMEMBRANE TRANSPORT	GO_GO:0055085_TRANSMEMBRANE TRANSPORT	438	-0.121413	-2.96719	0	0.003	0.000178676	9477	tags=53%, list=41%, signal=88%
PFAM_PF02458_TRANSFERASE	PFAM_PF02458_TRANSFERASE	59	-0.337982	-2.99523	0	0.002	0.000128212	12562	tags=88%, list=54%, signal=193%
PFAM_PF00010_HLH	PFAM_PF00010_HLH	89	-0.271209	-3.03348	0	0.001	6.70957e-05	15549	tags=94%, list=67%, signal=288%
PFAM_PF03514_GRAS	PFAM_PF03514_GRAS	57	-0.350791	-3.08983	0	0	0	13790	tags=95%, list=60%, signal=235%
PFAM_PF00249_MYB_DNA-BINDING	PFAM_PF00249_MYB_DNA-BINDING	163	-0.220002	-3.19475	0	0	0	12517	tags=76%, list=54%, signal=165%
GO_GO:0003700_TRANSCRIPTION FACTOR ACTIVITY, SEQUENCE-SPECIFIC DNA BINDING	GO_GO:0003700_TRANSCRIPTION FACTOR ACTIVITY, SEQUENCE-SPECIFIC DNA BINDING	391	-0.143236	-3.23602	0	0	0	17470	tags=90%, list=76%, signal=363%
PFAM_PF00439_BROMODOMAIN	PFAM_PF00439_BROMODOMAIN	22	-0.594138	-3.40921	0	0	0	5185	tags=82%, list=22%, signal=105%
PFAM_PF00076_RRM_1	PFAM_PF00076_RRM_1	210	-0.205586	-3.50868	0	0	0	3652	tags=36%, list=16%, signal=43%
PFAM_PF00504_CHLOROA_B-BIND	PFAM_PF00504_CHLOROA_B-BIND	22	-0.636758	-3.54531	0	0	0	1055	tags=68%, list=5%, signal=71%
GO_GO:0009765_PHOTOSYNTHESIS, LIGHT HARVESTING	GO_GO:0009765_PHOTOSYNTHESIS, LIGHT HARVESTING	18	-0.732682	-3.65139	0	0	0	1055	tags=78%, list=5%, signal=81%
GO_GO:0015979_PHOTOSYNTHESIS	GO_GO:0015979_PHOTOSYNTHESIS	55	-0.472451	-4.13058	0	0	0	5069	tags=69%, list=22%, signal=88%
